# Supplementary material for: Crosslinking-induced patterning of MOFs by direct photo- and electron-beam lithography
Source: Nat Commun. 2024 Apr 4;15:2920. doi: 10.1038/s41467-024-47293-6 (PMC10995132; doi:10.1038/s41467-024-47293-6)
Supplement: Supplementary file 4 — Source Data [file 41467_2024_47293_MOESM4_ESM.zip]

Archive with 5 entries (4 files):
- Source Data/SourceData_Fig.2.xlsx
- Source Data/SourceData_Fig.5.xlsx
- Source Data/SourceData_Fig.6.xlsx
- Source Data/SourceData_Fig.7.xlsx
- Source Data/
