# Supplementary material for: Crosslinking-induced patterning of MOFs by direct photo- and electron-beam lithography
Source: Nat Commun. 2024 Apr 4;15:2920. doi: 10.1038/s41467-024-47293-6 (PMC10995132; doi:10.1038/s41467-024-47293-6)
Supplement: Supplementary file 4 — Source Data [file 41467_2024_47293_MOESM4_ESM.zip › Source Data/SourceData_Fig.2.xlsx]

## Sheet: Figure2a
Before UV		After UV
Size (nm)	Intensity (%)	Size (nm)	Intensity (%)
0.6213	0	0.6213	0
0.7195	0	0.7195	0
0.8332	0	0.8332	0
0.9649	0	0.9649	0
1.117	0	1.117	0
1.294	0	1.294	0
1.499	0	1.499	0
1.736	0	1.736	0
2.01	0	2.01	0
2.328	0	2.328	0
2.696	0	2.696	0
3.122	0	3.122	0
3.615	0	3.615	0
4.187	0	4.187	0
4.849	0	4.849	0
5.615	0	5.615	0
6.503	0	6.503	0
7.531	0	7.531	0
8.721	0	8.721	0
10.1	0	10.1	0
11.7	0	11.7	0
13.54	0	13.54	0
15.69	0	15.69	0
18.17	0	18.17	0
21.04	0	21.04	0
24.36	0	24.36	0
28.21	0	28.21	0
32.67	0	32.67	0
37.84	0	37.84	0
43.82	6.2	43.82	0
50.75	20	50.75	0
58.77	26.6	58.77	0
68.06	21.5	68.06	0
78.82	13.3	78.82	0
91.28	7	91.28	0
105.7	3.2	105.7	0
122.4	1.4	122.4	0
141.8	0.5	141.8	0
164.2	0.2	164.2	0
190.1	0	190.1	0
220.2	0	220.2	0
255	0	255	0
295.3	0	295.3	0
342	0	342	0
396.1	0	396.1	2
458.7	0	458.7	22.9
531.2	0	531.2	43.9
615.1	0	615.1	27.1
712.4	0	712.4	4.1
825	0	825	0
955.4	0	955.4	0
1106	0	1106	0
1281	0	1281	0
1484	0	1484	0
1718	0	1718	0
1990	0	1990	0
2305	0	2305	0
2669	0	2669	0
3091	0	3091	0
3580	0	3580	0
4145	0	4145	0
4801	0	4801	0
5560	0	5560	0
6439	0	6439	0
7456	0	7456	0
8635	0	8635	0
10000	0	10000	0
	0
	0
	0
	0
	0
	0
	0
	0
	0
	0
	0
	0
	0

## Sheet: Figure2c
0 mJ cm–2		20 mJ cm–2		30 mJ cm–2		60 mJ cm–2		120 mJ cm–2
Frequency (cm–1)	Transmittance	Frequency (cm–1)	Transmittance	Frequency (cm–1)	Transmittance	Frequency (cm–1)	Transmittance	Frequency (cm–1)	Transmittance
3998.74	1	3998.74	1	3998.74	1	3998.74	1	3998.74	1
3997.77	0.99974	3997.77	0.99972	3997.77	0.99966	3997.77	0.99957	3997.77	0.99964
3996.81	0.99949	3996.81	0.99932	3996.81	0.99935	3996.81	0.99916	3996.81	0.9992
3995.85	0.99926	3995.85	0.99904	3995.85	0.99923	3995.85	0.999	3995.85	0.99888
3994.88	0.99911	3994.88	0.99914	3994.88	0.99934	3994.88	0.9991	3994.88	0.99885
3993.92	0.99889	3993.92	0.99908	3993.92	0.99914	3993.92	0.9989	3993.92	0.99863
3992.95	0.99854	3992.95	0.99853	3992.95	0.9985	3992.95	0.99821	3992.95	0.99799
3991.99	0.99824	3991.99	0.99805	3991.99	0.99802	3991.99	0.99753	3991.99	0.99746
3991.02	0.99809	3991.02	0.99803	3991.02	0.99808	3991.02	0.99734	3991.02	0.99747
3990.06	0.99798	3990.06	0.99818	3990.06	0.99822	3990.06	0.99739	3990.06	0.99767
3989.1	0.99774	3989.1	0.99785	3989.1	0.9978	3989.1	0.99696	3989.1	0.99734
3988.13	0.99739	3988.13	0.99713	3988.13	0.99701	3988.13	0.99614	3988.13	0.9966
3987.17	0.99715	3987.17	0.99655	3987.17	0.9964	3987.17	0.99553	3987.17	0.99605
3986.2	0.99695	3986.2	0.99613	3986.2	0.996	3986.2	0.99512	3986.2	0.99568
3985.24	0.99666	3985.24	0.9958	3985.24	0.99567	3985.24	0.99478	3985.24	0.99531
3984.27	0.99638	3984.27	0.99555	3984.27	0.99536	3984.27	0.99451	3984.27	0.99495
3983.31	0.99629	3983.31	0.9954	3983.31	0.99523	3983.31	0.99439	3983.31	0.99478
3982.35	0.99628	3982.35	0.99536	3982.35	0.99526	3982.35	0.99439	3982.35	0.99479
3981.38	0.99604	3981.38	0.99519	3981.38	0.99503	3981.38	0.99417	3981.38	0.99461
3980.42	0.99561	3980.42	0.99479	3980.42	0.99454	3980.42	0.99372	3980.42	0.99421
3979.45	0.9953	3979.45	0.99434	3979.45	0.99414	3979.45	0.99328	3979.45	0.99376
3978.49	0.99506	3978.49	0.99387	3978.49	0.99367	3978.49	0.99281	3978.49	0.99325
3977.52	0.99481	3977.52	0.99341	3977.52	0.99313	3977.52	0.99238	3977.52	0.99279
3976.56	0.99469	3976.56	0.99337	3976.56	0.99299	3976.56	0.99239	3976.56	0.99283
3975.6	0.99469	3975.6	0.99364	3975.6	0.99316	3975.6	0.9926	3975.6	0.99319
3974.63	0.99454	3974.63	0.99351	3974.63	0.99302	3974.63	0.99239	3974.63	0.99312
3973.67	0.99427	3973.67	0.99298	3973.67	0.99266	3973.67	0.99193	3973.67	0.99264
3972.7	0.99411	3972.7	0.99273	3972.7	0.99251	3972.7	0.99166	3972.7	0.99233
3971.74	0.99401	3971.74	0.99268	3971.74	0.99238	3971.74	0.9913	3971.74	0.99208
3970.77	0.9937	3970.77	0.99219	3970.77	0.99181	3970.77	0.99059	3970.77	0.99141
3969.81	0.99334	3969.81	0.99174	3969.81	0.99133	3969.81	0.99017	3969.81	0.99096
3968.85	0.99321	3968.85	0.99187	3968.85	0.99133	3968.85	0.99025	3968.85	0.99113
3967.88	0.993	3967.88	0.99163	3967.88	0.99095	3967.88	0.98987	3967.88	0.99082
3966.92	0.99253	3966.92	0.99068	3966.92	0.99005	3966.92	0.98893	3966.92	0.98984
3965.95	0.99207	3965.95	0.98984	3965.95	0.98942	3965.95	0.98818	3965.95	0.98911
3964.99	0.9919	3964.99	0.98955	3964.99	0.98919	3964.99	0.98796	3964.99	0.98894
3964.03	0.99183	3964.03	0.98939	3964.03	0.98888	3964.03	0.98785	3964.03	0.98881
3963.06	0.9917	3963.06	0.98921	3963.06	0.98863	3963.06	0.98779	3963.06	0.98865
3962.1	0.9918	3962.1	0.98972	3962.1	0.98923	3962.1	0.98831	3962.1	0.98926
3961.13	0.99187	3961.13	0.99029	3961.13	0.98969	3961.13	0.98854	3961.13	0.98975
3960.17	0.99142	3960.17	0.98966	3960.17	0.98886	3960.17	0.9876	3960.17	0.98888
3959.2	0.99088	3959.2	0.98866	3959.2	0.98787	3959.2	0.98659	3959.2	0.98777
3958.24	0.99063	3958.24	0.98819	3958.24	0.98757	3958.24	0.98625	3958.24	0.98739
3957.28	0.99055	3957.28	0.98809	3957.28	0.9876	3957.28	0.98622	3957.28	0.98739
3956.31	0.99043	3956.31	0.98798	3956.31	0.98741	3956.31	0.98598	3956.31	0.98719
3955.35	0.99008	3955.35	0.9874	3955.35	0.98665	3955.35	0.98517	3955.35	0.98644
3954.38	0.9897	3954.38	0.9867	3954.38	0.98584	3954.38	0.98436	3954.38	0.98569
3953.42	0.98966	3953.42	0.98671	3953.42	0.98582	3953.42	0.98442	3953.42	0.98578
3952.45	0.98966	3952.45	0.98682	3952.45	0.98597	3952.45	0.98464	3952.45	0.98593
3951.49	0.98935	3951.49	0.98608	3951.49	0.9855	3951.49	0.98427	3951.49	0.98526
3950.53	0.98957	3950.53	0.98639	3950.53	0.98607	3950.53	0.98505	3950.53	0.98581
3949.56	0.9902	3949.56	0.98793	3949.56	0.98753	3949.56	0.98657	3949.56	0.98746
3948.6	0.99003	3948.6	0.98822	3948.6	0.98761	3948.6	0.98657	3948.6	0.98752
3947.63	0.98966	3947.63	0.98824	3947.63	0.98741	3947.63	0.98618	3947.63	0.98724
3946.67	0.98928	3946.67	0.98798	3946.67	0.98687	3946.67	0.98534	3946.67	0.98671
3945.7	0.98827	3945.7	0.98585	3945.7	0.98468	3945.7	0.98304	3945.7	0.9844
3944.74	0.98746	3944.74	0.9836	3944.74	0.98273	3944.74	0.98137	3944.74	0.98231
3943.78	0.98782	3943.78	0.98369	3943.78	0.98336	3943.78	0.98241	3943.78	0.98303
3942.81	0.98927	3942.81	0.9868	3942.81	0.98652	3942.81	0.98559	3942.81	0.98664
3941.85	0.98979	3941.85	0.9888	3941.85	0.98791	3941.85	0.98642	3941.85	0.98826
3940.88	0.98823	3940.88	0.98641	3940.88	0.98515	3940.88	0.98311	3940.88	0.98512
3939.92	0.98661	3939.92	0.98336	3939.92	0.9822	3939.92	0.98002	3939.92	0.98182
3938.95	0.98619	3938.95	0.98252	3938.95	0.98142	3938.95	0.97933	3938.95	0.98113
3937.99	0.98611	3937.99	0.98251	3937.99	0.98133	3937.99	0.9793	3937.99	0.98122
3937.03	0.9857	3937.03	0.98203	3937.03	0.98078	3937.03	0.97877	3937.03	0.9807
3936.06	0.98513	3936.06	0.98115	3936.06	0.97991	3936.06	0.97797	3936.06	0.97972
3935.1	0.98486	3935.1	0.98059	3935.1	0.97948	3935.1	0.97772	3935.1	0.97923
3934.13	0.98492	3934.13	0.98045	3934.13	0.97957	3934.13	0.97824	3934.13	0.97936
3933.17	0.98581	3933.17	0.98196	3933.17	0.9813	3933.17	0.98054	3933.17	0.98126
3932.2	0.98748	3932.2	0.98541	3932.2	0.9846	3932.2	0.98395	3932.2	0.98485
3931.24	0.98784	3931.24	0.98647	3931.24	0.98528	3931.24	0.98419	3931.24	0.98562
3930.28	0.98667	3930.28	0.98445	3930.28	0.98317	3930.28	0.98159	3930.28	0.98327
3929.31	0.98581	3929.31	0.98319	3929.31	0.98189	3929.31	0.97995	3929.31	0.98187
3928.35	0.9851	3928.35	0.98226	3928.35	0.98081	3928.35	0.9786	3928.35	0.98077
3927.38	0.98392	3927.38	0.97986	3927.38	0.97848	3927.38	0.97628	3927.38	0.97828
3926.42	0.98331	3926.42	0.97799	3926.42	0.97707	3926.42	0.9753	3926.42	0.97671
3925.46	0.98442	3925.46	0.97968	3925.46	0.97919	3925.46	0.97793	3925.46	0.97897
3924.49	0.98612	3924.49	0.9835	3924.49	0.98282	3924.49	0.98156	3924.49	0.9829
3923.53	0.98602	3923.53	0.98422	3923.53	0.98303	3923.53	0.98125	3923.53	0.9831
3922.56	0.98421	3922.56	0.98117	3922.56	0.97974	3922.56	0.97756	3922.56	0.97949
3921.6	0.98264	3921.6	0.97781	3921.6	0.97666	3921.6	0.97465	3921.6	0.97612
3920.63	0.98322	3920.63	0.97842	3920.63	0.9776	3920.63	0.97607	3920.63	0.9772
3919.67	0.98474	3919.67	0.98144	3919.67	0.98038	3919.67	0.9789	3919.67	0.98037
3918.71	0.98418	3918.71	0.98039	3918.71	0.97938	3918.71	0.97781	3918.71	0.97923
3917.74	0.98374	3917.74	0.97937	3917.74	0.97879	3917.74	0.97755	3917.74	0.97852
3916.78	0.98531	3916.78	0.98296	3916.78	0.98205	3916.78	0.98071	3916.78	0.98227
3915.81	0.98515	3915.81	0.98364	3915.81	0.98197	3915.81	0.9799	3915.81	0.98242
3914.85	0.98259	3914.85	0.97928	3914.85	0.97742	3914.85	0.97486	3914.85	0.97753
3913.88	0.98066	3913.88	0.97575	3913.88	0.97407	3913.88	0.97147	3913.88	0.97393
3912.92	0.98011	3912.92	0.97477	3912.92	0.97321	3912.92	0.97064	3912.92	0.97309
3911.96	0.97988	3911.96	0.9744	3911.96	0.97282	3911.96	0.97028	3911.96	0.97279
3910.99	0.97963	3910.99	0.9741	3910.99	0.97238	3910.99	0.96992	3910.99	0.97246
3910.03	0.97933	3910.03	0.97382	3910.03	0.97184	3910.03	0.9695	3910.03	0.97209
3909.06	0.97899	3909.06	0.97344	3909.06	0.97126	3909.06	0.96902	3909.06	0.97159
3908.1	0.97857	3908.1	0.97256	3908.1	0.97058	3908.1	0.96845	3908.1	0.9707
3907.13	0.97878	3907.13	0.97226	3907.13	0.97095	3907.13	0.96918	3907.13	0.97078
3906.17	0.98062	3906.17	0.97437	3906.17	0.97383	3906.17	0.97272	3906.17	0.97361
3905.21	0.98398	3905.21	0.97923	3905.21	0.97913	3905.21	0.97866	3905.21	0.97912
3904.24	0.98725	3904.24	0.98496	3904.24	0.98466	3904.24	0.98417	3904.24	0.9849
3903.28	0.98789	3903.28	0.98654	3903.28	0.98595	3903.28	0.98503	3903.28	0.98609
3902.31	0.98748	3902.31	0.98613	3902.31	0.98552	3902.31	0.98427	3902.31	0.98547
3901.35	0.98722	3901.35	0.9862	3901.35	0.98543	3901.35	0.98372	3901.35	0.98539
3900.38	0.98561	3900.38	0.98331	3900.38	0.98271	3900.38	0.98092	3900.38	0.98238
3899.42	0.98559	3899.42	0.98338	3899.42	0.98274	3899.42	0.9812	3899.42	0.9825
3898.46	0.98586	3898.46	0.98543	3898.46	0.9838	3898.46	0.98173	3898.46	0.98416
3897.49	0.98218	3897.49	0.9805	3897.49	0.97812	3897.49	0.97528	3897.49	0.97846
3896.53	0.97778	3896.53	0.97328	3896.53	0.97088	3896.53	0.96792	3896.53	0.97086
3895.56	0.97588	3895.56	0.96979	3895.56	0.96764	3895.56	0.96497	3895.56	0.96755
3894.6	0.97599	3894.6	0.96971	3894.6	0.96775	3894.6	0.96533	3894.6	0.96781
3893.63	0.97658	3893.63	0.97025	3893.63	0.96854	3893.63	0.96635	3893.63	0.96861
3892.67	0.97792	3892.67	0.97119	3892.67	0.97017	3892.67	0.96857	3892.67	0.96998
3891.71	0.98207	3891.71	0.97763	3891.71	0.97686	3891.71	0.97561	3891.71	0.97681
3890.74	0.98475	3890.74	0.98361	3890.74	0.98193	3890.74	0.9799	3890.74	0.98241
3889.78	0.98139	3889.78	0.97937	3889.78	0.97695	3889.78	0.97395	3889.78	0.97743
3888.81	0.97633	3888.81	0.971	3888.81	0.96863	3888.81	0.96548	3888.81	0.96877
3887.85	0.97413	3887.85	0.9662	3887.85	0.96446	3887.85	0.96198	3887.85	0.9643
3886.89	0.97642	3886.89	0.96789	3886.89	0.96726	3886.89	0.96596	3886.89	0.96686
3885.92	0.98308	3885.92	0.9786	3885.92	0.97803	3885.92	0.97706	3885.92	0.97809
3884.96	0.98558	3884.96	0.98493	3884.96	0.98305	3884.96	0.98102	3884.96	0.98371
3883.99	0.98128	3883.99	0.97926	3883.99	0.97675	3883.99	0.97388	3883.99	0.97724
3883.03	0.9771	3883.03	0.97223	3883.03	0.97001	3883.03	0.96723	3883.03	0.97015
3882.06	0.97602	3882.06	0.96905	3882.06	0.96767	3882.06	0.9656	3882.06	0.9674
3881.1	0.97902	3881.1	0.97257	3881.1	0.97194	3881.1	0.97063	3881.1	0.9715
3880.14	0.9836	3880.14	0.9813	3880.14	0.98	3880.14	0.97821	3880.14	0.98022
3879.17	0.98201	3879.17	0.98103	3879.17	0.97859	3879.17	0.97549	3879.17	0.97922
3878.21	0.97588	3878.21	0.97173	3878.21	0.96917	3878.21	0.9655	3878.21	0.96943
3877.24	0.97208	3877.24	0.96506	3877.24	0.9629	3877.24	0.95945	3877.24	0.96278
3876.28	0.97132	3876.28	0.9628	3876.28	0.96114	3876.28	0.95823	3876.28	0.9608
3875.31	0.97337	3875.31	0.96459	3875.31	0.9636	3875.31	0.96161	3875.31	0.96317
3874.35	0.97877	3874.35	0.97329	3874.35	0.97212	3874.35	0.97043	3874.35	0.97224
3873.39	0.98066	3873.39	0.97808	3873.39	0.97592	3873.39	0.97339	3873.39	0.97658
3872.42	0.97666	3872.42	0.97189	3872.42	0.9697	3872.42	0.96679	3872.42	0.96996
3871.46	0.97505	3871.46	0.96684	3871.46	0.96584	3871.46	0.964	3871.46	0.96544
3870.49	0.98144	3870.49	0.97498	3870.49	0.97472	3870.49	0.97397	3870.49	0.97444
3869.53	0.98768	3869.53	0.98649	3869.53	0.98524	3869.53	0.98377	3869.53	0.98572
3868.56	0.9846	3868.56	0.98448	3868.56	0.98192	3868.56	0.97881	3868.56	0.98262
3867.6	0.97624	3867.6	0.97199	3867.6	0.96935	3867.6	0.96557	3867.6	0.96944
3866.64	0.97182	3866.64	0.96325	3866.64	0.96153	3866.64	0.95867	3866.64	0.96101
3865.67	0.9758	3865.67	0.96779	3865.67	0.96665	3865.67	0.96507	3865.67	0.96629
3864.71	0.98162	3864.71	0.97791	3864.71	0.97608	3864.71	0.9744	3864.71	0.97644
3863.74	0.98044	3863.74	0.97761	3863.74	0.97519	3863.74	0.97266	3863.74	0.9756
3862.78	0.97643	3862.78	0.97105	3862.78	0.9691	3862.78	0.96638	3862.78	0.96893
3861.81	0.97615	3861.81	0.97055	3861.81	0.96874	3861.81	0.96592	3861.81	0.96857
3860.85	0.97526	3860.85	0.97042	3860.85	0.96798	3860.85	0.96451	3860.85	0.96811
3859.89	0.97105	3859.89	0.96447	3859.89	0.96177	3859.89	0.95791	3859.89	0.96172
3858.92	0.96818	3858.92	0.9593	3858.92	0.95693	3858.92	0.95351	3858.92	0.95663
3857.96	0.9696	3857.96	0.96064	3857.96	0.95864	3857.96	0.95585	3857.96	0.95847
3856.99	0.97255	3856.99	0.96501	3856.99	0.96319	3856.99	0.96051	3856.99	0.96331
3856.03	0.97404	3856.03	0.96562	3856.03	0.96461	3856.03	0.9624	3856.03	0.96442
3855.06	0.97983	3855.06	0.97089	3855.06	0.97121	3855.06	0.9705	3855.06	0.97055
3854.1	0.99097	3854.1	0.98711	3854.1	0.98734	3854.1	0.9872	3854.1	0.98704
3853.14	0.99514	3853.14	0.99577	3853.14	0.99482	3853.14	0.99361	3853.14	0.99489
3852.17	0.99133	3852.17	0.99232	3852.17	0.99045	3852.17	0.98782	3852.17	0.99045
3851.21	0.98443	3851.21	0.98372	3851.21	0.9811	3851.21	0.9773	3851.21	0.98113
3850.24	0.97668	3850.24	0.97264	3850.24	0.96979	3850.24	0.96554	3850.24	0.9697
3849.28	0.97154	3849.28	0.96492	3849.28	0.96214	3849.28	0.95804	3849.28	0.96203
3848.32	0.96911	3848.32	0.96156	3848.32	0.95864	3848.32	0.95469	3848.32	0.95874
3847.35	0.96736	3847.35	0.95898	3847.35	0.95598	3847.35	0.95221	3847.35	0.95615
3846.39	0.96666	3846.39	0.95753	3846.39	0.95469	3846.39	0.95127	3846.39	0.95477
3845.42	0.96734	3845.42	0.95735	3845.42	0.9551	3845.42	0.9523	3845.42	0.95493
3844.46	0.97089	3844.46	0.96157	3844.46	0.95981	3844.46	0.95757	3844.46	0.95966
3843.49	0.97503	3843.49	0.96837	3843.49	0.9662	3843.49	0.96377	3843.49	0.96651
3842.53	0.97485	3842.53	0.96839	3842.53	0.96601	3842.53	0.96326	3842.53	0.9662
3841.57	0.97437	3841.57	0.96629	3841.57	0.96464	3841.57	0.96224	3841.57	0.9642
3840.6	0.97762	3840.6	0.97067	3840.6	0.96946	3840.6	0.96733	3840.6	0.96901
3839.64	0.97962	3839.64	0.97362	3839.64	0.97253	3839.64	0.97054	3839.64	0.97217
3838.67	0.98142	3838.67	0.97524	3838.67	0.97456	3838.67	0.97311	3838.67	0.97398
3837.71	0.98502	3837.71	0.98139	3837.71	0.98016	3837.71	0.97842	3837.71	0.97992
3836.74	0.98316	3836.74	0.98027	3836.74	0.97814	3836.74	0.97551	3836.74	0.97808
3835.78	0.97844	3835.78	0.97308	3835.78	0.97102	3835.78	0.96844	3835.78	0.97063
3834.82	0.97775	3834.82	0.97252	3834.82	0.97029	3834.82	0.96786	3834.82	0.9702
3833.85	0.97604	3833.85	0.97093	3833.85	0.96827	3833.85	0.96541	3833.85	0.9685
3832.89	0.97279	3832.89	0.96486	3832.89	0.96281	3832.89	0.9602	3832.89	0.96261
3831.92	0.9746	3831.92	0.96682	3831.92	0.96512	3831.92	0.96293	3831.92	0.96489
3830.96	0.97643	3830.96	0.97147	3830.96	0.9689	3830.96	0.96601	3830.96	0.96911
3829.99	0.97267	3829.99	0.9673	3829.99	0.96415	3829.99	0.96047	3829.99	0.96428
3829.03	0.96869	3829.03	0.96069	3829.03	0.95793	3829.03	0.9544	3829.03	0.95772
3828.07	0.96901	3828.07	0.95967	3828.07	0.95759	3828.07	0.95481	3828.07	0.9573
3827.1	0.9724	3827.1	0.96433	3827.1	0.96239	3827.1	0.96005	3827.1	0.96233
3826.14	0.97432	3826.14	0.96826	3826.14	0.96585	3826.14	0.96315	3826.14	0.96604
3825.17	0.97243	3825.17	0.96615	3825.17	0.96355	3825.17	0.96041	3825.17	0.96366
3824.21	0.96996	3824.21	0.96174	3824.21	0.95961	3824.21	0.95662	3824.21	0.95945
3823.24	0.97041	3823.24	0.96011	3823.24	0.95899	3823.24	0.95689	3823.24	0.95843
3822.28	0.97618	3822.28	0.96557	3822.28	0.96563	3822.28	0.96495	3822.28	0.96469
3821.32	0.98531	3821.32	0.9788	3821.32	0.97883	3821.32	0.97848	3821.32	0.97816
3820.35	0.98773	3820.35	0.98563	3820.35	0.98426	3820.35	0.98242	3820.35	0.98409
3819.39	0.98145	3819.39	0.97899	3819.39	0.97655	3819.39	0.97324	3819.39	0.97635
3818.42	0.97409	3818.42	0.96783	3818.42	0.96553	3818.42	0.96219	3818.42	0.96495
3817.46	0.97266	3817.46	0.96272	3817.46	0.96167	3817.46	0.95966	3817.46	0.96062
3816.5	0.97938	3816.5	0.97075	3816.5	0.97045	3816.5	0.96937	3816.5	0.96952
3815.53	0.9844	3815.53	0.98075	3815.53	0.97931	3815.53	0.97711	3815.53	0.9791
3814.57	0.97949	3814.57	0.97664	3814.57	0.97397	3814.57	0.9702	3814.57	0.97388
3813.6	0.97177	3813.6	0.96595	3813.6	0.96315	3813.6	0.95901	3813.6	0.96275
3812.64	0.96834	3812.64	0.96055	3812.64	0.95794	3812.64	0.95407	3812.64	0.95756
3811.67	0.96775	3811.67	0.95945	3811.67	0.95689	3811.67	0.95321	3811.67	0.9567
3810.71	0.96768	3810.71	0.95918	3810.71	0.95667	3810.71	0.95315	3810.71	0.95659
3809.75	0.96761	3809.75	0.95862	3809.75	0.95629	3809.75	0.95312	3809.75	0.95619
3808.78	0.96821	3808.78	0.95752	3808.78	0.95599	3808.78	0.95383	3808.78	0.95559
3807.82	0.97316	3807.82	0.96217	3807.82	0.96169	3807.82	0.9609	3807.82	0.96108
3806.85	0.98041	3806.85	0.97374	3806.85	0.97279	3806.85	0.97184	3806.85	0.97265
3805.89	0.98014	3805.89	0.97671	3805.89	0.97431	3805.89	0.9718	3805.89	0.97449
3804.92	0.97376	3804.92	0.96824	3804.92	0.96555	3804.92	0.96235	3804.92	0.96532
3803.96	0.97036	3803.96	0.96112	3803.96	0.95948	3803.96	0.95712	3803.96	0.95868
3803	0.97334	3803	0.9621	3803	0.96196	3803	0.96125	3803	0.96078
3802.03	0.98087	3802.03	0.97128	3802.03	0.9719	3802.03	0.97228	3802.03	0.97072
3801.07	0.98608	3801.07	0.98146	3801.07	0.98092	3801.07	0.98029	3801.07	0.98034
3800.1	0.9827	3800.1	0.98025	3800.1	0.97804	3800.1	0.97542	3800.1	0.97785
3799.14	0.97542	3799.14	0.97048	3799.14	0.96784	3799.14	0.96442	3799.14	0.96752
3798.17	0.9718	3798.17	0.96345	3798.17	0.96149	3798.17	0.95874	3798.17	0.96095
3797.21	0.9737	3797.21	0.9647	3797.21	0.9634	3797.21	0.96157	3797.21	0.96291
3796.25	0.97662	3796.25	0.97016	3796.25	0.96848	3796.25	0.96641	3796.25	0.96837
3795.28	0.97537	3795.28	0.97067	3795.28	0.96808	3795.28	0.96485	3795.28	0.96824
3794.32	0.97138	3794.32	0.96568	3794.32	0.96276	3794.32	0.95884	3794.32	0.96284
3793.35	0.96913	3793.35	0.96209	3793.35	0.95931	3793.35	0.95543	3793.35	0.95927
3792.39	0.96892	3792.39	0.96149	3792.39	0.95878	3792.39	0.95511	3792.39	0.95873
3791.42	0.96898	3791.42	0.96141	3791.42	0.95869	3791.42	0.95519	3791.42	0.95871
3790.46	0.96897	3790.46	0.96145	3790.46	0.9587	3790.46	0.95536	3790.46	0.95887
3789.5	0.96896	3789.5	0.96165	3789.5	0.95885	3789.5	0.95558	3789.5	0.95906
3788.53	0.96894	3788.53	0.96177	3788.53	0.95896	3788.53	0.95562	3788.53	0.95909
3787.57	0.96893	3787.57	0.96162	3787.57	0.95888	3787.57	0.95541	3787.57	0.95891
3786.6	0.96917	3786.6	0.96125	3786.6	0.95881	3786.6	0.95547	3786.6	0.95873
3785.64	0.97033	3785.64	0.96203	3785.64	0.95999	3785.64	0.95706	3785.64	0.95981
3784.67	0.9721	3784.67	0.96487	3784.67	0.96277	3784.67	0.95991	3784.67	0.96267
3783.71	0.97231	3783.71	0.9664	3783.71	0.9638	3783.71	0.96048	3783.71	0.96389
3782.75	0.97061	3782.75	0.96449	3782.75	0.9617	3782.75	0.95811	3782.75	0.96179
3781.78	0.96912	3781.78	0.96155	3781.78	0.95918	3781.78	0.95588	3781.78	0.95904
3780.82	0.9694	3780.82	0.95985	3780.82	0.95844	3780.82	0.9561	3780.82	0.95792
3779.85	0.97276	3779.85	0.96345	3779.85	0.96256	3779.85	0.9611	3779.85	0.96203
3778.89	0.9758	3778.89	0.96958	3778.89	0.96787	3778.89	0.9659	3778.89	0.96784
3777.93	0.97409	3777.93	0.96929	3777.93	0.96664	3777.93	0.96358	3777.93	0.96679
3776.96	0.97076	3776.96	0.96513	3776.96	0.96218	3776.96	0.95874	3776.96	0.9623
3776	0.96917	3776	0.96278	3776	0.95979	3776	0.95643	3776	0.96
3775.03	0.96874	3775.03	0.96214	3775.03	0.9592	3775.03	0.95586	3775.03	0.95947
3774.07	0.96867	3774.07	0.96198	3774.07	0.95915	3774.07	0.95577	3774.07	0.95936
3773.1	0.96878	3773.1	0.96179	3773.1	0.95913	3773.1	0.95584	3773.1	0.95924
3772.14	0.96881	3772.14	0.96057	3772.14	0.95845	3772.14	0.95567	3772.14	0.95835
3771.18	0.97008	3771.18	0.95983	3771.18	0.95894	3771.18	0.95727	3771.18	0.95843
3770.21	0.97473	3770.21	0.96537	3770.21	0.96518	3770.21	0.96419	3770.21	0.96458
3769.25	0.97794	3769.25	0.97239	3769.25	0.97118	3769.25	0.96931	3769.25	0.97098
3768.28	0.97494	3768.28	0.97023	3768.28	0.968	3768.28	0.96508	3768.28	0.96785
3767.32	0.97081	3767.32	0.9633	3767.32	0.96147	3767.32	0.95888	3767.32	0.96089
3766.35	0.97186	3766.35	0.96301	3766.35	0.96198	3766.35	0.96032	3766.35	0.96129
3765.39	0.97516	3765.39	0.96861	3765.39	0.96718	3765.39	0.96532	3765.39	0.967
3764.43	0.97414	3764.43	0.96916	3764.43	0.96685	3764.43	0.96408	3764.43	0.967
3763.46	0.97054	3763.46	0.96471	3763.46	0.96216	3763.46	0.95911	3763.46	0.96222
3762.5	0.96859	3762.5	0.96155	3762.5	0.95928	3762.5	0.9565	3762.5	0.95919
3761.53	0.96845	3761.53	0.95972	3761.53	0.95825	3761.53	0.9561	3761.53	0.95774
3760.57	0.97157	3760.57	0.96164	3760.57	0.9612	3760.57	0.96002	3760.57	0.96017
3759.6	0.97715	3759.6	0.96963	3759.6	0.96908	3759.6	0.96801	3759.6	0.96821
3758.64	0.97763	3758.64	0.97237	3758.64	0.97102	3758.64	0.96913	3758.64	0.97051
3757.68	0.97407	3757.68	0.96759	3757.68	0.96627	3757.68	0.96419	3757.68	0.96563
3756.71	0.97363	3756.71	0.96657	3756.71	0.9654	3756.71	0.96357	3756.71	0.96483
3755.75	0.97384	3755.75	0.96768	3755.75	0.9662	3755.75	0.96414	3755.75	0.96592
3754.78	0.97137	3754.78	0.96372	3754.78	0.96262	3754.78	0.96072	3754.78	0.96213
3753.82	0.97207	3753.82	0.96095	3753.82	0.96128	3753.82	0.96077	3753.82	0.96018
3752.85	0.98123	3752.85	0.9699	3752.85	0.97123	3752.85	0.97213	3752.85	0.96984
3751.89	0.99021	3751.89	0.98305	3751.89	0.98371	3751.89	0.98426	3751.89	0.98253
3750.93	0.99035	3750.93	0.98438	3750.93	0.9846	3750.93	0.98443	3750.93	0.98318
3749.96	0.9902	3749.96	0.98321	3749.96	0.9838	3749.96	0.98369	3749.96	0.98198
3749	0.9917	3749	0.98689	3749	0.98692	3749	0.9861	3749	0.9855
3748.03	0.98595	3748.03	0.98216	3748.03	0.98142	3748.03	0.97944	3748.03	0.98033
3747.07	0.97781	3747.07	0.9709	3747.07	0.97055	3747.07	0.9687	3747.07	0.96918
3746.1	0.97819	3746.1	0.96689	3746.1	0.96799	3746.1	0.96787	3746.1	0.96612
3745.14	0.99071	3745.14	0.97955	3745.14	0.98153	3745.14	0.98296	3745.14	0.97957
3744.18	1	3744.18	0.99533	3744.18	0.99573	3744.18	0.99602	3744.18	0.99449
3743.21	0.99209	3743.21	0.99008	3743.21	0.9888	3743.21	0.98696	3743.21	0.98789
3742.25	0.97941	3742.25	0.97396	3742.25	0.97277	3742.25	0.97043	3742.25	0.9715
3741.28	0.97491	3741.28	0.96713	3741.28	0.96633	3741.28	0.96458	3741.28	0.96514
3740.32	0.97465	3740.32	0.96694	3740.32	0.96606	3740.32	0.9646	3740.32	0.96523
3739.36	0.97386	3739.36	0.96511	3739.36	0.96463	3739.36	0.96344	3739.36	0.96366
3738.39	0.9758	3738.39	0.96582	3738.39	0.96613	3738.39	0.96554	3738.39	0.96484
3737.43	0.98115	3737.43	0.97087	3737.43	0.97181	3737.43	0.97183	3737.43	0.97027
3736.46	0.98768	3736.46	0.97765	3736.46	0.97897	3736.46	0.97943	3736.46	0.97713
3735.5	0.99293	3735.5	0.98481	3735.5	0.98582	3735.5	0.98616	3735.5	0.98397
3734.53	0.99254	3734.53	0.9868	3734.53	0.98691	3734.53	0.98646	3734.53	0.98535
3733.57	0.9876	3733.57	0.98098	3733.57	0.98099	3733.57	0.98008	3733.57	0.97931
3732.61	0.98573	3732.61	0.9775	3732.61	0.97788	3732.61	0.97723	3732.61	0.97607
3731.64	0.9861	3731.64	0.97969	3731.64	0.97932	3731.64	0.97831	3731.64	0.97806
3730.68	0.98145	3730.68	0.97631	3730.68	0.97493	3730.68	0.97298	3730.68	0.9741
3729.71	0.97512	3729.71	0.96845	3729.71	0.96696	3729.71	0.96475	3729.71	0.96612
3728.75	0.97259	3728.75	0.96382	3728.75	0.96281	3728.75	0.96109	3728.75	0.96189
3727.78	0.97407	3727.78	0.96387	3727.78	0.96355	3727.78	0.9626	3727.78	0.96248
3726.82	0.97809	3726.82	0.96831	3726.82	0.96833	3726.82	0.96774	3726.82	0.9672
3725.86	0.98061	3725.86	0.97264	3725.86	0.97227	3725.86	0.97134	3725.86	0.97131
3724.89	0.9795	3724.89	0.97236	3724.89	0.97144	3724.89	0.97004	3724.89	0.97061
3723.93	0.97735	3723.93	0.96893	3723.93	0.96811	3723.93	0.96687	3723.93	0.96717
3722.96	0.97806	3722.96	0.96843	3722.96	0.9681	3722.96	0.96743	3722.96	0.96702
3722	0.98031	3722	0.9724	3722	0.97172	3722	0.97079	3722	0.97089
3721.03	0.97835	3721.03	0.97179	3721.03	0.97047	3721.03	0.9687	3721.03	0.96983
3720.07	0.97474	3720.07	0.96681	3720.07	0.96564	3720.07	0.9638	3720.07	0.96485
3719.11	0.97465	3719.11	0.96633	3719.11	0.96522	3719.11	0.96359	3719.11	0.96456
3718.14	0.97491	3718.14	0.968	3718.14	0.96635	3718.14	0.96429	3718.14	0.96606
3717.18	0.97262	3717.18	0.96587	3717.18	0.96398	3717.18	0.96153	3717.18	0.96378
3716.21	0.97084	3716.21	0.96299	3716.21	0.96131	3716.21	0.95915	3716.21	0.96105
3715.25	0.97132	3715.25	0.96265	3715.25	0.96122	3715.25	0.95955	3715.25	0.9609
3714.28	0.97238	3714.28	0.96212	3714.28	0.96138	3714.28	0.9603	3714.28	0.96065
3713.32	0.97556	3713.32	0.96228	3713.32	0.96302	3713.32	0.96329	3713.32	0.96151
3712.36	0.98319	3712.36	0.97013	3712.36	0.97157	3712.36	0.97277	3712.36	0.96979
3711.39	0.98728	3711.39	0.97758	3711.39	0.97816	3711.39	0.97851	3711.39	0.97664
3710.43	0.98478	3710.43	0.97551	3710.43	0.97563	3710.43	0.9752	3710.43	0.97397
3709.46	0.98317	3709.46	0.97398	3709.46	0.97386	3709.46	0.97327	3709.46	0.97234
3708.5	0.98167	3708.5	0.97471	3708.5	0.97356	3708.5	0.97217	3708.5	0.97276
3707.53	0.97709	3707.53	0.97057	3707.53	0.96873	3707.53	0.96659	3707.53	0.96825
3706.57	0.9737	3706.57	0.96597	3706.57	0.96422	3706.57	0.96209	3706.57	0.96376
3705.61	0.97325	3705.61	0.96498	3705.61	0.96338	3705.61	0.96142	3705.61	0.96308
3704.64	0.97322	3704.64	0.96476	3704.64	0.96316	3704.64	0.96125	3704.64	0.96298
3703.68	0.97294	3703.68	0.96307	3703.68	0.96189	3703.68	0.9605	3703.68	0.96145
3702.71	0.97506	3702.71	0.96337	3702.71	0.96313	3702.71	0.9628	3702.71	0.96219
3701.75	0.97947	3701.75	0.9691	3701.75	0.96891	3701.75	0.9687	3701.75	0.968
3700.79	0.98002	3700.79	0.97248	3700.79	0.9713	3700.79	0.96989	3700.79	0.97077
3699.82	0.97637	3699.82	0.96931	3699.82	0.96752	3699.82	0.96529	3699.82	0.96716
3698.86	0.97363	3698.86	0.96566	3698.86	0.96391	3698.86	0.96172	3698.86	0.96363
3697.89	0.97309	3697.89	0.96458	3697.89	0.96299	3697.89	0.96097	3697.89	0.96276
3696.93	0.97341	3696.93	0.9648	3696.93	0.96326	3696.93	0.96127	3696.93	0.96298
3695.96	0.97383	3695.96	0.96543	3695.96	0.96382	3695.96	0.96173	3695.96	0.96352
3695	0.97377	3695	0.96536	3695	0.96375	3695	0.96163	3695	0.96341
3694.04	0.97357	3694.04	0.96458	3694.04	0.9632	3694.04	0.96132	3694.04	0.96271
3693.07	0.97386	3693.07	0.96296	3693.07	0.96237	3693.07	0.96127	3693.07	0.96144
3692.11	0.97683	3692.11	0.96341	3692.11	0.9641	3692.11	0.96439	3692.11	0.96256
3691.14	0.98247	3691.14	0.9695	3691.14	0.97057	3691.14	0.97156	3691.14	0.96897
3690.18	0.9848	3690.18	0.9725	3690.18	0.97343	3690.18	0.97428	3690.18	0.97181
3689.21	0.9858	3689.21	0.97169	3689.21	0.97323	3689.21	0.97449	3689.21	0.97113
3688.25	0.98886	3688.25	0.97683	3688.25	0.97783	3688.25	0.97866	3688.25	0.976
3687.29	0.98648	3687.29	0.9791	3687.29	0.97815	3687.29	0.97697	3687.29	0.97723
3686.32	0.979	3686.32	0.97223	3686.32	0.97031	3686.32	0.96787	3686.32	0.96981
3685.36	0.97428	3685.36	0.9659	3685.36	0.9641	3685.36	0.96172	3685.36	0.96373
3684.39	0.97341	3684.39	0.96462	3684.39	0.96293	3684.39	0.9608	3684.39	0.96274
3683.43	0.97298	3683.43	0.96452	3683.43	0.96278	3683.43	0.96061	3683.43	0.9627
3682.46	0.9721	3682.46	0.96352	3682.46	0.96183	3682.46	0.95969	3682.46	0.96178
3681.5	0.97177	3681.5	0.962	3681.5	0.96069	3681.5	0.95896	3681.5	0.96045
3680.54	0.97349	3680.54	0.96218	3680.54	0.9615	3680.54	0.96055	3680.54	0.96089
3679.57	0.97698	3679.57	0.96584	3679.57	0.96538	3679.57	0.96483	3679.57	0.96464
3678.61	0.97828	3678.61	0.96782	3678.61	0.96724	3678.61	0.96661	3678.61	0.96652
3677.64	0.97792	3677.64	0.96464	3677.64	0.96505	3677.64	0.96524	3677.64	0.96366
3676.68	0.98309	3676.68	0.96473	3676.68	0.96739	3676.68	0.96976	3676.68	0.96474
3675.71	0.99377	3675.71	0.97556	3675.71	0.97914	3675.71	0.98258	3675.71	0.97596
3674.75	0.99692	3674.75	0.98522	3674.75	0.98687	3674.75	0.9883	3674.75	0.98447
3673.79	0.98893	3673.79	0.98163	3673.79	0.98108	3673.79	0.97988	3673.79	0.97957
3672.82	0.97934	3672.82	0.96993	3672.82	0.96924	3672.82	0.96759	3672.82	0.96779
3671.86	0.97769	3671.86	0.96273	3671.86	0.9637	3671.86	0.96389	3671.86	0.96164
3670.89	0.98481	3670.89	0.96788	3670.89	0.97001	3670.89	0.97188	3670.89	0.96761
3669.93	0.98992	3669.93	0.97576	3669.93	0.97737	3669.93	0.97883	3669.93	0.97518
3668.97	0.98835	3668.97	0.97733	3668.97	0.97776	3668.97	0.97778	3668.97	0.97604
3668	0.98376	3668	0.97521	3668	0.97434	3668	0.97288	3668	0.97326
3667.04	0.97825	3667.04	0.97062	3667.04	0.9688	3667.04	0.96641	3667.04	0.96821
3666.07	0.97434	3666.07	0.96609	3666.07	0.96398	3666.07	0.96152	3666.07	0.96369
3665.11	0.97336	3665.11	0.96471	3665.11	0.96249	3665.11	0.96024	3665.11	0.9625
3664.14	0.97336	3664.14	0.96459	3664.14	0.96235	3664.14	0.96014	3664.14	0.96253
3663.18	0.97333	3663.18	0.9644	3663.18	0.96226	3663.18	0.96002	3663.18	0.96243
3662.22	0.97339	3662.22	0.96423	3662.22	0.96221	3662.22	0.95997	3662.22	0.96235
3661.25	0.97358	3661.25	0.96412	3661.25	0.96217	3661.25	0.96006	3661.25	0.96233
3660.29	0.97389	3660.29	0.9644	3660.29	0.96251	3660.29	0.96056	3660.29	0.96269
3659.32	0.97394	3659.32	0.96449	3659.32	0.9627	3659.32	0.9608	3659.32	0.9628
3658.36	0.97367	3658.36	0.96261	3658.36	0.96145	3658.36	0.95998	3658.36	0.96107
3657.39	0.97569	3657.39	0.96118	3657.39	0.9615	3657.39	0.96138	3657.39	0.96029
3656.43	0.98156	3656.43	0.9671	3656.43	0.96806	3656.43	0.96862	3656.43	0.96659
3655.47	0.98362	3655.47	0.97344	3655.47	0.97313	3655.47	0.97233	3655.47	0.97221
3654.5	0.97912	3654.5	0.97084	3654.5	0.96944	3654.5	0.96729	3654.5	0.96882
3653.54	0.97476	3653.54	0.96456	3653.54	0.96339	3653.54	0.96147	3653.54	0.96264
3652.57	0.97494	3652.57	0.96042	3652.57	0.96066	3652.57	0.9604	3652.57	0.95935
3651.61	0.98083	3651.61	0.9619	3651.61	0.964	3651.61	0.96601	3651.61	0.96175
3650.64	0.98943	3650.64	0.9695	3650.64	0.97261	3650.64	0.97587	3650.64	0.96967
3649.68	0.99404	3649.68	0.97603	3649.68	0.97889	3649.68	0.98183	3649.68	0.9758
3648.72	0.99366	3648.72	0.97694	3648.72	0.97933	3648.72	0.98149	3648.72	0.97621
3647.75	0.99223	3647.75	0.97618	3647.75	0.97822	3647.75	0.97978	3647.75	0.97521
3646.79	0.99036	3646.79	0.97741	3646.79	0.97824	3646.79	0.97859	3646.79	0.97602
3645.82	0.9852	3645.82	0.97584	3645.82	0.97501	3645.82	0.97368	3645.82	0.97382
3644.86	0.97882	3644.86	0.9701	3644.86	0.96851	3644.86	0.96633	3644.86	0.96782
3643.89	0.97551	3643.89	0.96558	3643.89	0.96412	3643.89	0.9621	3643.89	0.96349
3642.93	0.97546	3642.93	0.96481	3642.93	0.9636	3642.93	0.96194	3642.93	0.96292
3641.97	0.9762	3641.97	0.96594	3641.97	0.96465	3641.97	0.96295	3641.97	0.96409
3641	0.97595	3641	0.96622	3641	0.96466	3641	0.96275	3641	0.96436
3640.04	0.97511	3640.04	0.96504	3640.04	0.96344	3640.04	0.96161	3640.04	0.96325
3639.07	0.97522	3639.07	0.9644	3639.07	0.96303	3639.07	0.96151	3639.07	0.96276
3638.11	0.97628	3638.11	0.96539	3638.11	0.96414	3638.11	0.96274	3638.11	0.96382
3637.14	0.97666	3637.14	0.96645	3637.14	0.96503	3637.14	0.96339	3637.14	0.96474
3636.18	0.97588	3636.18	0.96548	3636.18	0.96406	3636.18	0.96234	3636.18	0.96368
3635.22	0.97591	3635.22	0.96368	3635.22	0.96286	3635.22	0.96176	3635.22	0.96213
3634.25	0.97836	3634.25	0.965	3634.25	0.9648	3634.25	0.96435	3634.25	0.96382
3633.29	0.98046	3633.29	0.96844	3633.29	0.96805	3633.29	0.96729	3633.29	0.9672
3632.32	0.97924	3632.32	0.96777	3632.32	0.9671	3632.32	0.96593	3632.32	0.96629
3631.36	0.97813	3631.36	0.96318	3631.36	0.96347	3631.36	0.96332	3631.36	0.96202
3630.4	0.98279	3630.4	0.96185	3630.4	0.96429	3630.4	0.96657	3630.4	0.96163
3629.43	0.99281	3629.43	0.96964	3629.43	0.97352	3629.43	0.97735	3629.43	0.96998
3628.47	0.99774	3628.47	0.97958	3628.47	0.98228	3628.47	0.98461	3628.47	0.97911
3627.5	0.9926	3627.5	0.97975	3627.5	0.98033	3627.5	0.98018	3627.5	0.97808
3626.54	0.98496	3626.54	0.97353	3626.54	0.97305	3626.54	0.97174	3626.54	0.97142
3625.57	0.98063	3625.57	0.96917	3625.57	0.96835	3625.57	0.96685	3625.57	0.96716
3624.61	0.97856	3624.61	0.96718	3624.61	0.96616	3624.61	0.96464	3624.61	0.96526
3623.65	0.97735	3623.65	0.96572	3623.65	0.96467	3623.65	0.96326	3623.65	0.96384
3622.68	0.97724	3622.68	0.96479	3622.68	0.96397	3622.68	0.96287	3622.68	0.9631
3621.72	0.97828	3621.72	0.96383	3621.72	0.96372	3621.72	0.96336	3621.72	0.96257
3620.75	0.98143	3620.75	0.9643	3620.75	0.96539	3620.75	0.96609	3620.75	0.96361
3619.79	0.98608	3619.79	0.96812	3619.79	0.96997	3619.79	0.97116	3619.79	0.96763
3618.82	0.98839	3618.82	0.97181	3618.82	0.97347	3618.82	0.9742	3618.82	0.97097
3617.86	0.98739	3617.86	0.973	3617.86	0.97387	3617.86	0.97369	3617.86	0.97165
3616.9	0.98426	3616.9	0.97155	3616.9	0.97155	3616.9	0.97058	3616.9	0.96984
3615.93	0.98106	3615.93	0.96773	3615.93	0.96758	3615.93	0.96665	3615.93	0.96611
3614.97	0.98089	3614.97	0.96589	3614.97	0.96617	3614.97	0.9659	3614.97	0.96462
3614	0.98278	3614	0.96678	3614	0.96744	3614	0.96771	3614	0.96569
3613.04	0.9846	3613.04	0.96865	3613.04	0.96948	3613.04	0.9699	3613.04	0.96752
3612.07	0.98487	3612.07	0.97119	3612.07	0.97141	3612.07	0.97119	3612.07	0.96974
3611.11	0.98189	3611.11	0.96884	3611.11	0.96863	3611.11	0.96793	3611.11	0.96721
3610.15	0.98076	3610.15	0.96466	3610.15	0.96519	3610.15	0.96539	3610.15	0.96351
3609.18	0.98427	3609.18	0.96702	3609.18	0.96808	3609.18	0.969	3609.18	0.96624
3608.22	0.98593	3608.22	0.97014	3608.22	0.97096	3608.22	0.9713	3608.22	0.9691
3607.25	0.98478	3607.25	0.97023	3607.25	0.97069	3607.25	0.97031	3607.25	0.96894
3606.29	0.98309	3606.29	0.97041	3606.29	0.97012	3606.29	0.96903	3606.29	0.9689
3605.32	0.98016	3605.32	0.9688	3605.32	0.96776	3605.32	0.96613	3605.32	0.96699
3604.36	0.97781	3604.36	0.9661	3604.36	0.96492	3604.36	0.96333	3604.36	0.96417
3603.4	0.9776	3603.4	0.96504	3603.4	0.96411	3603.4	0.96283	3603.4	0.96322
3602.43	0.97843	3602.43	0.96485	3602.43	0.96433	3602.43	0.96344	3602.43	0.96324
3601.47	0.97989	3601.47	0.96542	3601.47	0.96533	3601.47	0.96481	3601.47	0.96399
3600.5	0.98137	3600.5	0.96702	3600.5	0.96693	3600.5	0.96647	3600.5	0.96554
3599.54	0.98146	3599.54	0.96759	3599.54	0.96723	3599.54	0.96664	3599.54	0.96595
3598.57	0.98081	3598.57	0.96721	3598.57	0.96673	3598.57	0.96602	3598.57	0.96556
3597.61	0.98013	3597.61	0.96657	3597.61	0.96615	3597.61	0.96537	3597.61	0.96504
3596.65	0.97997	3596.65	0.96526	3596.65	0.96523	3596.65	0.96481	3596.65	0.96398
3595.68	0.98149	3595.68	0.96587	3595.68	0.96619	3595.68	0.96625	3595.68	0.96479
3594.72	0.98273	3594.72	0.96774	3594.72	0.9679	3594.72	0.96785	3594.72	0.96653
3593.75	0.9823	3593.75	0.96805	3593.75	0.96792	3593.75	0.96753	3593.75	0.96658
3592.79	0.98158	3592.79	0.96833	3592.79	0.96783	3592.79	0.96698	3592.79	0.96667
3591.83	0.98022	3591.83	0.96804	3591.83	0.96704	3591.83	0.9657	3591.83	0.96626
3590.86	0.97854	3590.86	0.96544	3590.86	0.96448	3590.86	0.96332	3590.86	0.96381
3589.9	0.97899	3589.9	0.96254	3589.9	0.96258	3589.9	0.96263	3589.9	0.96146
3588.93	0.98262	3588.93	0.96306	3588.93	0.96439	3588.93	0.96582	3588.93	0.96255
3587.97	0.98648	3587.97	0.96626	3587.97	0.96822	3587.97	0.97012	3587.97	0.96586
3587	0.9881	3587	0.96934	3587	0.971	3587	0.97239	3587	0.96858
3586.04	0.98709	3586.04	0.97164	3586.04	0.97211	3586.04	0.97221	3586.04	0.97025
3585.08	0.98341	3585.08	0.97064	3585.08	0.9699	3585.08	0.96882	3585.08	0.96871
3584.11	0.98005	3584.11	0.96767	3584.11	0.9665	3584.11	0.96515	3584.11	0.96563
3583.15	0.97913	3583.15	0.96671	3583.15	0.9655	3583.15	0.96417	3583.15	0.9648
3582.18	0.97883	3582.18	0.96654	3582.18	0.96534	3582.18	0.96386	3582.18	0.96475
3581.22	0.97836	3581.22	0.96569	3581.22	0.96468	3581.22	0.96322	3581.22	0.96409
3580.25	0.97862	3580.25	0.96567	3580.25	0.96481	3580.25	0.9635	3580.25	0.96425
3579.29	0.97904	3579.29	0.96647	3579.29	0.96548	3579.29	0.96413	3579.29	0.96505
3578.33	0.97875	3578.33	0.96638	3578.33	0.96528	3578.33	0.96386	3578.33	0.9649
3577.36	0.97861	3577.36	0.96604	3577.36	0.96499	3577.36	0.96361	3577.36	0.96456
3576.4	0.97882	3576.4	0.9662	3576.4	0.96518	3576.4	0.96376	3576.4	0.96475
3575.43	0.97874	3575.43	0.96601	3575.43	0.965	3575.43	0.96358	3575.43	0.9646
3574.47	0.97871	3574.47	0.96601	3574.47	0.96497	3574.47	0.96355	3574.47	0.96466
3573.5	0.97864	3573.5	0.96635	3573.5	0.9652	3573.5	0.9636	3573.5	0.96504
3572.54	0.97825	3572.54	0.96602	3572.54	0.96487	3572.54	0.96316	3572.54	0.96476
3571.58	0.97811	3571.58	0.96532	3571.58	0.96436	3571.58	0.96278	3571.58	0.96414
3570.61	0.97837	3570.61	0.96458	3570.61	0.96391	3570.61	0.96268	3570.61	0.96341
3569.65	0.97906	3569.65	0.96263	3569.65	0.96284	3569.65	0.96252	3569.65	0.96177
3568.68	0.98179	3568.68	0.96146	3568.68	0.96317	3568.68	0.96436	3568.68	0.96122
3567.72	0.98596	3567.72	0.96382	3567.72	0.96645	3567.72	0.96859	3567.72	0.9638
3566.75	0.98816	3566.75	0.96737	3566.75	0.96968	3566.75	0.97158	3566.75	0.96694
3565.79	0.98746	3565.79	0.96995	3565.79	0.97103	3565.79	0.97184	3565.79	0.96891
3564.83	0.9846	3564.83	0.96983	3564.83	0.9697	3564.83	0.96937	3564.83	0.96836
3563.86	0.9818	3563.86	0.96775	3563.86	0.96712	3563.86	0.96631	3563.86	0.96624
3562.9	0.98072	3562.9	0.9669	3562.9	0.96608	3562.9	0.96513	3562.9	0.96547
3561.93	0.98009	3561.93	0.9664	3561.93	0.9655	3561.93	0.96446	3561.93	0.96499
3560.97	0.9797	3560.97	0.96565	3560.97	0.96489	3560.97	0.96398	3560.97	0.96432
3560	0.98	3560	0.9662	3560	0.96544	3560	0.96448	3560	0.96488
3559.04	0.97988	3559.04	0.96685	3559.04	0.96583	3559.04	0.96452	3559.04	0.96546
3558.08	0.97909	3558.08	0.96626	3558.08	0.96511	3558.08	0.9636	3558.08	0.96493
3557.11	0.97866	3557.11	0.96579	3557.11	0.96466	3557.11	0.96313	3557.11	0.96458
3556.15	0.97857	3556.15	0.96586	3556.15	0.9647	3556.15	0.96313	3556.15	0.96465
3555.18	0.97848	3555.18	0.96543	3555.18	0.96433	3555.18	0.96288	3555.18	0.96417
3554.22	0.9788	3554.22	0.96478	3554.22	0.96393	3554.22	0.96284	3554.22	0.96349
3553.26	0.97976	3553.26	0.96459	3553.26	0.96414	3553.26	0.96345	3553.26	0.96334
3552.29	0.98112	3552.29	0.96573	3552.29	0.96549	3552.29	0.96486	3552.29	0.96451
3551.33	0.98151	3551.33	0.9673	3551.33	0.96675	3551.33	0.96565	3551.33	0.96594
3550.36	0.98042	3550.36	0.96716	3550.36	0.96623	3550.36	0.96472	3550.36	0.96567
3549.4	0.9794	3549.4	0.96575	3549.4	0.96486	3549.4	0.96346	3549.4	0.96435
3548.43	0.97954	3548.43	0.96432	3548.43	0.96393	3548.43	0.96308	3548.43	0.96321
3547.47	0.98089	3547.47	0.96411	3547.47	0.96428	3547.47	0.96393	3547.47	0.96321
3546.51	0.98238	3546.51	0.96503	3546.51	0.96538	3546.51	0.96523	3546.51	0.96411
3545.54	0.98301	3545.54	0.96594	3545.54	0.96609	3545.54	0.96597	3545.54	0.96492
3544.58	0.98292	3544.58	0.96685	3544.58	0.96658	3544.58	0.96626	3544.58	0.96575
3543.61	0.98223	3543.61	0.96739	3543.61	0.96672	3543.61	0.96589	3543.61	0.96621
3542.65	0.98112	3542.65	0.96719	3542.65	0.96628	3542.65	0.96495	3542.65	0.96593
3541.68	0.98008	3541.68	0.96665	3541.68	0.96563	3541.68	0.96406	3541.68	0.96536
3540.72	0.9795	3540.72	0.96613	3540.72	0.96506	3540.72	0.96354	3540.72	0.96485
3539.76	0.97941	3539.76	0.96591	3539.76	0.96486	3539.76	0.96336	3539.76	0.96465
3538.79	0.97947	3538.79	0.96579	3538.79	0.9648	3538.79	0.9632	3538.79	0.96455
3537.83	0.97966	3537.83	0.96523	3537.83	0.96445	3537.83	0.96297	3537.83	0.96406
3536.86	0.98033	3536.86	0.96512	3536.86	0.96456	3536.86	0.96345	3536.86	0.96405
3535.9	0.98093	3535.9	0.96618	3535.9	0.96546	3535.9	0.96441	3535.9	0.96508
3534.93	0.9806	3534.93	0.96678	3534.93	0.96575	3534.93	0.96438	3534.93	0.9656
3533.97	0.97992	3533.97	0.96634	3533.97	0.96519	3533.97	0.96361	3533.97	0.96513
3533.01	0.9796	3533.01	0.96584	3533.01	0.96471	3533.01	0.96315	3533.01	0.96463
3532.04	0.97964	3532.04	0.96552	3532.04	0.96455	3532.04	0.96315	3532.04	0.96433
3531.08	0.97996	3531.08	0.96527	3531.08	0.9646	3531.08	0.96336	3531.08	0.96412
3530.11	0.98045	3530.11	0.96493	3530.11	0.96459	3530.11	0.96358	3530.11	0.9639
3529.15	0.98111	3529.15	0.96475	3529.15	0.96469	3529.15	0.96398	3529.15	0.96387
3528.18	0.9818	3528.18	0.96506	3528.18	0.96513	3528.18	0.96464	3528.18	0.9642
3527.22	0.98215	3527.22	0.96561	3527.22	0.96567	3527.22	0.96513	3527.22	0.96466
3526.26	0.98204	3526.26	0.96591	3526.26	0.96588	3526.26	0.96509	3526.26	0.96486
3525.29	0.98167	3525.29	0.96553	3525.29	0.9654	3525.29	0.96454	3525.29	0.96438
3524.33	0.98163	3524.33	0.96486	3524.33	0.96477	3524.33	0.96419	3524.33	0.96371
3523.36	0.9821	3523.36	0.96522	3523.36	0.9651	3523.36	0.96469	3523.36	0.9641
3522.4	0.98221	3522.4	0.96645	3522.4	0.96601	3522.4	0.9652	3522.4	0.96524
3521.44	0.98143	3521.44	0.96671	3521.44	0.96595	3521.44	0.9646	3521.44	0.96541
3520.47	0.98061	3520.47	0.96588	3520.47	0.96508	3520.47	0.96359	3520.47	0.96464
3519.51	0.98049	3519.51	0.96539	3519.51	0.96465	3519.51	0.96328	3519.51	0.96424
3518.54	0.98068	3518.54	0.96553	3518.54	0.96478	3518.54	0.96344	3518.54	0.9644
3517.58	0.98074	3517.58	0.9657	3517.58	0.96491	3517.58	0.96349	3517.58	0.96459
3516.61	0.98069	3516.61	0.96574	3516.61	0.96491	3516.61	0.96343	3516.61	0.96463
3515.65	0.98068	3515.65	0.96571	3515.65	0.96486	3515.65	0.96335	3515.65	0.96451
3514.69	0.9808	3514.69	0.9656	3514.69	0.96477	3514.69	0.96331	3514.69	0.96431
3513.72	0.98095	3513.72	0.9655	3513.72	0.96464	3513.72	0.96334	3513.72	0.96418
3512.76	0.98098	3512.76	0.96544	3512.76	0.96452	3512.76	0.96333	3512.76	0.96415
3511.79	0.98095	3511.79	0.96518	3511.79	0.96436	3511.79	0.9632	3511.79	0.96397
3510.83	0.98113	3510.83	0.96457	3510.83	0.96409	3510.83	0.96313	3510.83	0.96349
3509.86	0.98181	3509.86	0.96454	3509.86	0.96441	3509.86	0.96369	3509.86	0.96363
3508.9	0.98239	3508.9	0.96563	3508.9	0.9654	3508.9	0.96453	3508.9	0.96476
3507.94	0.98199	3507.94	0.96615	3507.94	0.96556	3507.94	0.96428	3507.94	0.96519
3506.97	0.98122	3506.97	0.96549	3506.97	0.96474	3506.97	0.96336	3506.97	0.96449
3506.01	0.98099	3506.01	0.96466	3506.01	0.96409	3506.01	0.96292	3506.01	0.96372
3505.04	0.98137	3505.04	0.96398	3505.04	0.96376	3505.04	0.96297	3505.04	0.96309
3504.08	0.98238	3504.08	0.96379	3504.08	0.9639	3504.08	0.96354	3504.08	0.96294
3503.11	0.98353	3503.11	0.96469	3503.11	0.96479	3503.11	0.96455	3503.11	0.96381
3502.15	0.98372	3502.15	0.96581	3502.15	0.96556	3502.15	0.96498	3502.15	0.96476
3501.19	0.98289	3501.19	0.96598	3501.19	0.9654	3501.19	0.96437	3501.19	0.96481
3500.22	0.98209	3500.22	0.96555	3500.22	0.96486	3500.22	0.9636	3500.22	0.9644
3499.26	0.98177	3499.26	0.96523	3499.26	0.96455	3499.26	0.96324	3499.26	0.96413
3498.29	0.98169	3498.29	0.9649	3498.29	0.96432	3498.29	0.96305	3498.29	0.96386
3497.33	0.9818	3497.33	0.96454	3497.33	0.96418	3497.33	0.96302	3497.33	0.96362
3496.36	0.98208	3496.36	0.96461	3496.36	0.96434	3496.36	0.9632	3496.36	0.96375
3495.4	0.98226	3495.4	0.96499	3495.4	0.96459	3495.4	0.96332	3495.4	0.96408
3494.44	0.98213	3494.44	0.96511	3494.44	0.96454	3494.44	0.9632	3494.44	0.96416
3493.47	0.98179	3493.47	0.96493	3493.47	0.96425	3493.47	0.96294	3493.47	0.964
3492.51	0.98153	3492.51	0.96475	3492.51	0.96399	3492.51	0.9627	3492.51	0.96377
3491.54	0.98151	3491.54	0.96471	3491.54	0.96391	3491.54	0.96262	3491.54	0.96362
3490.58	0.98157	3490.58	0.96464	3490.58	0.96387	3490.58	0.96256	3490.58	0.96348
3489.61	0.98158	3489.61	0.96423	3489.61	0.96362	3489.61	0.96239	3489.61	0.96313
3488.65	0.98188	3488.65	0.964	3488.65	0.96356	3488.65	0.96256	3488.65	0.96303
3487.69	0.9824	3487.69	0.96447	3487.69	0.964	3487.69	0.96311	3487.69	0.96352
3486.72	0.98247	3486.72	0.96482	3486.72	0.96426	3486.72	0.96323	3486.72	0.9638
3485.76	0.98213	3485.76	0.96466	3485.76	0.96409	3485.76	0.9629	3485.76	0.96358
3484.79	0.98183	3484.79	0.96438	3484.79	0.96381	3484.79	0.96256	3484.79	0.96328
3483.83	0.98177	3483.83	0.96386	3483.83	0.96335	3483.83	0.96226	3483.83	0.96281
3482.87	0.98221	3482.87	0.96348	3482.87	0.96321	3482.87	0.9624	3482.87	0.96259
3481.9	0.98295	3481.9	0.96392	3481.9	0.96378	3481.9	0.96308	3481.9	0.9631
3480.94	0.98333	3480.94	0.96457	3480.94	0.9643	3480.94	0.96349	3480.94	0.96366
3479.97	0.98316	3479.97	0.96479	3479.97	0.96434	3479.97	0.96331	3479.97	0.96375
3479.01	0.98267	3479.01	0.96465	3479.01	0.96404	3479.01	0.96284	3479.01	0.96354
3478.04	0.98222	3478.04	0.96438	3478.04	0.96366	3478.04	0.96239	3478.04	0.96322
3477.08	0.9821	3477.08	0.96411	3477.08	0.9634	3477.08	0.96216	3477.08	0.96293
3476.12	0.9822	3476.12	0.96378	3476.12	0.96327	3476.12	0.96212	3476.12	0.96267
3475.15	0.98241	3475.15	0.96369	3475.15	0.96338	3475.15	0.96233	3475.15	0.9627
3474.19	0.98255	3474.19	0.964	3474.19	0.96365	3474.19	0.96256	3474.19	0.96301
3473.22	0.9825	3473.22	0.96416	3473.22	0.96372	3473.22	0.96247	3473.22	0.96311
3472.26	0.98245	3472.26	0.96406	3472.26	0.96361	3472.26	0.96223	3472.26	0.96296
3471.29	0.98261	3471.29	0.96401	3471.29	0.96357	3471.29	0.96211	3471.29	0.96289
3470.33	0.98301	3470.33	0.96411	3470.33	0.96367	3470.33	0.96224	3470.33	0.96303
3469.37	0.98334	3469.37	0.96416	3469.37	0.96372	3469.37	0.96242	3469.37	0.96314
3468.4	0.98343	3468.4	0.964	3468.4	0.96354	3468.4	0.96238	3468.4	0.96295
3467.44	0.98351	3467.44	0.96394	3467.44	0.96348	3467.44	0.9624	3467.44	0.96277
3466.47	0.98351	3466.47	0.96412	3466.47	0.96366	3466.47	0.96255	3466.47	0.96287
3465.51	0.98321	3465.51	0.96409	3465.51	0.96363	3465.51	0.96242	3465.51	0.96288
3464.54	0.98288	3464.54	0.96367	3464.54	0.96323	3464.54	0.96203	3464.54	0.96257
3463.58	0.98285	3463.58	0.96331	3463.58	0.96294	3463.58	0.96186	3463.58	0.96226
3462.62	0.98309	3462.62	0.96339	3462.62	0.96308	3462.62	0.96205	3462.62	0.96232
3461.65	0.9834	3461.65	0.96377	3461.65	0.96341	3461.65	0.96233	3461.65	0.96266
3460.69	0.98356	3460.69	0.96401	3460.69	0.96353	3460.69	0.96238	3460.69	0.96288
3459.72	0.98347	3459.72	0.964	3459.72	0.96341	3459.72	0.96218	3459.72	0.96279
3458.76	0.98325	3458.76	0.96395	3458.76	0.96324	3458.76	0.96191	3458.76	0.96257
3457.79	0.98303	3457.79	0.96388	3457.79	0.96312	3457.79	0.96168	3457.79	0.96235
3456.83	0.98293	3456.83	0.96372	3456.83	0.96304	3456.83	0.9615	3456.83	0.96215
3455.87	0.983	3455.87	0.96367	3455.87	0.96309	3455.87	0.96146	3455.87	0.96214
3454.9	0.98317	3454.9	0.96378	3454.9	0.96323	3454.9	0.96155	3454.9	0.96233
3453.94	0.98329	3453.94	0.96384	3453.94	0.96327	3453.94	0.96165	3453.94	0.96243
3452.97	0.98332	3452.97	0.96377	3452.97	0.96317	3452.97	0.96166	3452.97	0.96232
3452.01	0.98335	3452.01	0.96365	3452.01	0.96303	3452.01	0.96162	3452.01	0.96217
3451.04	0.98343	3451.04	0.96354	3451.04	0.96289	3451.04	0.96158	3451.04	0.96208
3450.08	0.98354	3450.08	0.96342	3450.08	0.96277	3450.08	0.96152	3450.08	0.96199
3449.12	0.98368	3449.12	0.96294	3449.12	0.96247	3449.12	0.96137	3449.12	0.96157
3448.15	0.98419	3448.15	0.96234	3448.15	0.96223	3448.15	0.9615	3448.15	0.96105
3447.19	0.98515	3447.19	0.96284	3447.19	0.96291	3447.19	0.96241	3447.19	0.96158
3446.22	0.98544	3446.22	0.96397	3446.22	0.96385	3446.22	0.96302	3446.22	0.96258
3445.26	0.98477	3445.26	0.96407	3445.26	0.96378	3445.26	0.96248	3445.26	0.96257
3444.3	0.98419	3444.3	0.96344	3444.3	0.96316	3444.3	0.96174	3444.3	0.96195
3443.33	0.98422	3443.33	0.96307	3443.33	0.96289	3443.33	0.96157	3443.33	0.96165
3442.37	0.98459	3442.37	0.96336	3442.37	0.96319	3442.37	0.96185	3442.37	0.96196
3441.4	0.98471	3441.4	0.96386	3441.4	0.96355	3441.4	0.96198	3441.4	0.9624
3440.44	0.98447	3440.44	0.96385	3440.44	0.96341	3440.44	0.96167	3440.44	0.96236
3439.47	0.98436	3439.47	0.96358	3439.47	0.96313	3439.47	0.96141	3439.47	0.96214
3438.51	0.98446	3438.51	0.96345	3438.51	0.96307	3438.51	0.96148	3438.51	0.9621
3437.55	0.98456	3437.55	0.96347	3437.55	0.96313	3437.55	0.96168	3437.55	0.96216
3436.58	0.98459	3436.58	0.96354	3436.58	0.96311	3436.58	0.96182	3436.58	0.96223
3435.62	0.98455	3435.62	0.96352	3435.62	0.96302	3435.62	0.96182	3435.62	0.96221
3434.65	0.98449	3434.65	0.96345	3434.65	0.96298	3434.65	0.96171	3434.65	0.96209
3433.69	0.98444	3433.69	0.96343	3433.69	0.96297	3433.69	0.96157	3433.69	0.96199
3432.72	0.9845	3432.72	0.96347	3432.72	0.96292	3432.72	0.96152	3432.72	0.96197
3431.76	0.98468	3431.76	0.96349	3431.76	0.96289	3431.76	0.96158	3431.76	0.96201
3430.8	0.98485	3430.8	0.96358	3430.8	0.96301	3430.8	0.96172	3430.8	0.9621
3429.83	0.98485	3429.83	0.96364	3429.83	0.96311	3429.83	0.96179	3429.83	0.96213
3428.87	0.98478	3428.87	0.96354	3428.87	0.96305	3428.87	0.96173	3428.87	0.96204
3427.9	0.9848	3427.9	0.96348	3427.9	0.96305	3427.9	0.96166	3427.9	0.96205
3426.94	0.98482	3426.94	0.96358	3426.94	0.96309	3426.94	0.96156	3426.94	0.96215
3425.97	0.98476	3425.97	0.96365	3425.97	0.96303	3425.97	0.96143	3425.97	0.96212
3425.01	0.98474	3425.01	0.9636	3425.01	0.96296	3425.01	0.96135	3425.01	0.96195
3424.05	0.98482	3424.05	0.96348	3424.05	0.96291	3424.05	0.96133	3424.05	0.96174
3423.08	0.98496	3423.08	0.96327	3423.08	0.9628	3423.08	0.96133	3423.08	0.96155
3422.12	0.98513	3422.12	0.96301	3422.12	0.96262	3422.12	0.9614	3422.12	0.96136
3421.15	0.98542	3421.15	0.96296	3421.15	0.96264	3421.15	0.96163	3421.15	0.96133
3420.19	0.98567	3420.19	0.96334	3420.19	0.96306	3420.19	0.96198	3420.19	0.96169
3419.22	0.98553	3419.22	0.96373	3419.22	0.9634	3419.22	0.96205	3419.22	0.96204
3418.26	0.98512	3418.26	0.96368	3418.26	0.96327	3418.26	0.96177	3418.26	0.96199
3417.3	0.98492	3417.3	0.96353	3417.3	0.96303	3417.3	0.96157	3417.3	0.96185
3416.33	0.98498	3416.33	0.9635	3416.33	0.96294	3416.33	0.96151	3416.33	0.96186
3415.37	0.98507	3415.37	0.96346	3415.37	0.96294	3415.37	0.96146	3415.37	0.96185
3414.4	0.98513	3414.4	0.96341	3414.4	0.96292	3414.4	0.96145	3414.4	0.96175
3413.44	0.98519	3413.44	0.96335	3413.44	0.96284	3413.44	0.96141	3413.44	0.96166
3412.47	0.9852	3412.47	0.96332	3412.47	0.96276	3412.47	0.96136	3412.47	0.96169
3411.51	0.98517	3411.51	0.96334	3411.51	0.96277	3411.51	0.96136	3411.51	0.96179
3410.55	0.98519	3410.55	0.96337	3410.55	0.96282	3410.55	0.96137	3410.55	0.96177
3409.58	0.98523	3409.58	0.96332	3409.58	0.96277	3409.58	0.96131	3409.58	0.96161
3408.62	0.98524	3408.62	0.96332	3408.62	0.96271	3408.62	0.96123	3408.62	0.96151
3407.65	0.98529	3407.65	0.96346	3407.65	0.96281	3407.65	0.96127	3407.65	0.96158
3406.69	0.9854	3406.69	0.96354	3406.69	0.96297	3406.69	0.96135	3406.69	0.96164
3405.73	0.98544	3405.73	0.96346	3405.73	0.96298	3405.73	0.96133	3405.73	0.96156
3404.76	0.98543	3404.76	0.96338	3404.76	0.96289	3404.76	0.96129	3404.76	0.96144
3403.8	0.98554	3403.8	0.9634	3403.8	0.96287	3403.8	0.96135	3403.8	0.96143
3402.83	0.98567	3402.83	0.96337	3402.83	0.96281	3402.83	0.96139	3402.83	0.96142
3401.87	0.98574	3401.87	0.96324	3401.87	0.96267	3401.87	0.96133	3401.87	0.96138
3400.9	0.9858	3400.9	0.96319	3400.9	0.96261	3400.9	0.96129	3400.9	0.96141
3399.94	0.98575	3399.94	0.96318	3399.94	0.96263	3399.94	0.96124	3399.94	0.96144
3398.98	0.98557	3398.98	0.96306	3398.98	0.96256	3398.98	0.96112	3398.98	0.96133
3398.01	0.98556	3398.01	0.96301	3398.01	0.96254	3398.01	0.96111	3398.01	0.96123
3397.05	0.9858	3397.05	0.96329	3397.05	0.96276	3397.05	0.96135	3397.05	0.96142
3396.08	0.98594	3396.08	0.96359	3396.08	0.96296	3396.08	0.96146	3396.08	0.96162
3395.12	0.98586	3395.12	0.96345	3395.12	0.96283	3395.12	0.96128	3395.12	0.96145
3394.15	0.9858	3394.15	0.96301	3394.15	0.9625	3394.15	0.96112	3394.15	0.96105
3393.19	0.98605	3393.19	0.96281	3393.19	0.96239	3393.19	0.96128	3393.19	0.96088
3392.23	0.98636	3392.23	0.96312	3392.23	0.96265	3392.23	0.96158	3392.23	0.96113
3391.26	0.98625	3391.26	0.96344	3391.26	0.96282	3391.26	0.96161	3391.26	0.96135
3390.3	0.98593	3390.3	0.96349	3390.3	0.96279	3390.3	0.96145	3390.3	0.96137
3389.33	0.98583	3389.33	0.96355	3389.33	0.96288	3389.33	0.96139	3389.33	0.96145
3388.37	0.98585	3388.37	0.96363	3388.37	0.96299	3388.37	0.96136	3388.37	0.96152
3387.4	0.98589	3387.4	0.96362	3387.4	0.96296	3387.4	0.96133	3387.4	0.9615
3386.44	0.98599	3386.44	0.96352	3386.44	0.96292	3386.44	0.96135	3386.44	0.96143
3385.48	0.98612	3385.48	0.96346	3385.48	0.96294	3385.48	0.96143	3385.48	0.96143
3384.51	0.98622	3384.51	0.96354	3384.51	0.96303	3384.51	0.96152	3384.51	0.96154
3383.55	0.9862	3383.55	0.96366	3383.55	0.9631	3383.55	0.96155	3383.55	0.96162
3382.58	0.9861	3382.58	0.96366	3382.58	0.96307	3382.58	0.96146	3382.58	0.96155
3381.62	0.98607	3381.62	0.96358	3381.62	0.963	3381.62	0.96133	3381.62	0.96143
3380.65	0.98614	3380.65	0.96355	3380.65	0.96298	3380.65	0.96128	3380.65	0.96134
3379.69	0.9862	3379.69	0.96361	3379.69	0.963	3379.69	0.96133	3379.69	0.96137
3378.73	0.98622	3378.73	0.96366	3378.73	0.96301	3378.73	0.96138	3378.73	0.96148
3377.76	0.98625	3377.76	0.96366	3377.76	0.96298	3377.76	0.96136	3377.76	0.96153
3376.8	0.98628	3376.8	0.96367	3376.8	0.96294	3376.8	0.96134	3376.8	0.96147
3375.83	0.9863	3375.83	0.96369	3375.83	0.96291	3375.83	0.96141	3375.83	0.96142
3374.87	0.98631	3374.87	0.96373	3374.87	0.96294	3374.87	0.96154	3374.87	0.96145
3373.91	0.98629	3373.91	0.96372	3373.91	0.963	3373.91	0.96155	3373.91	0.96149
3372.94	0.9863	3372.94	0.96362	3372.94	0.96298	3372.94	0.96139	3372.94	0.96145
3371.98	0.98637	3371.98	0.96346	3371.98	0.96292	3371.98	0.96122	3371.98	0.96135
3371.01	0.98649	3371.01	0.96336	3371.01	0.96285	3371.01	0.96119	3371.01	0.96125
3370.05	0.98667	3370.05	0.96339	3370.05	0.96276	3370.05	0.96118	3370.05	0.96114
3369.08	0.98684	3369.08	0.96345	3369.08	0.9627	3369.08	0.96114	3369.08	0.96102
3368.12	0.98695	3368.12	0.96344	3368.12	0.96272	3368.12	0.96114	3368.12	0.96096
3367.16	0.98694	3367.16	0.96332	3367.16	0.9627	3367.16	0.96114	3367.16	0.96089
3366.19	0.98685	3366.19	0.96317	3366.19	0.96262	3366.19	0.96112	3366.19	0.9608
3365.23	0.9868	3365.23	0.9632	3365.23	0.96271	3365.23	0.96115	3365.23	0.96086
3364.26	0.98675	3364.26	0.9634	3364.26	0.96288	3364.26	0.96119	3364.26	0.96102
3363.3	0.98662	3363.3	0.96347	3363.3	0.96284	3363.3	0.9611	3363.3	0.96097
3362.33	0.98661	3362.33	0.9634	3362.33	0.9627	3362.33	0.96102	3362.33	0.96082
3361.37	0.98674	3361.37	0.96335	3361.37	0.96267	3361.37	0.96103	3361.37	0.96078
3360.41	0.98679	3360.41	0.96334	3360.41	0.96265	3360.41	0.96096	3360.41	0.96078
3359.44	0.98673	3359.44	0.96334	3359.44	0.9626	3359.44	0.96082	3359.44	0.96074
3358.48	0.98665	3358.48	0.96336	3358.48	0.96259	3358.48	0.96074	3358.48	0.96072
3357.51	0.98669	3357.51	0.96337	3357.51	0.96258	3357.51	0.96076	3357.51	0.9607
3356.55	0.9869	3356.55	0.96338	3356.55	0.96257	3356.55	0.96087	3356.55	0.96068
3355.58	0.98705	3355.58	0.96344	3355.58	0.96263	3355.58	0.961	3355.58	0.96066
3354.62	0.98701	3354.62	0.96355	3354.62	0.96267	3354.62	0.96101	3354.62	0.96066
3353.66	0.98692	3353.66	0.96361	3353.66	0.96266	3353.66	0.96092	3353.66	0.96065
3352.69	0.98696	3352.69	0.96356	3352.69	0.96265	3352.69	0.96086	3352.69	0.9606
3351.73	0.98709	3351.73	0.96343	3351.73	0.96266	3351.73	0.96083	3351.73	0.96051
3350.76	0.9872	3350.76	0.96338	3350.76	0.96269	3350.76	0.96082	3350.76	0.96046
3349.8	0.9872	3349.8	0.96343	3349.8	0.96268	3349.8	0.96078	3349.8	0.96049
3348.83	0.98712	3348.83	0.96348	3348.83	0.96261	3348.83	0.96068	3348.83	0.9605
3347.87	0.98705	3347.87	0.96355	3347.87	0.96254	3347.87	0.96054	3347.87	0.96042
3346.91	0.987	3346.91	0.96362	3346.91	0.9625	3346.91	0.96046	3346.91	0.96031
3345.94	0.987	3345.94	0.96365	3345.94	0.9625	3345.94	0.96049	3345.94	0.96026
3344.98	0.98712	3344.98	0.96368	3344.98	0.96257	3344.98	0.96056	3344.98	0.96029
3344.01	0.9873	3344.01	0.96368	3344.01	0.96265	3344.01	0.96057	3344.01	0.96032
3343.05	0.98739	3343.05	0.96363	3343.05	0.96264	3343.05	0.96055	3343.05	0.96029
3342.08	0.98735	3342.08	0.96355	3342.08	0.9626	3342.08	0.96054	3342.08	0.96022
3341.12	0.98731	3341.12	0.96345	3341.12	0.96257	3341.12	0.96049	3341.12	0.96016
3340.16	0.98736	3340.16	0.9634	3340.16	0.96256	3340.16	0.96046	3340.16	0.96012
3339.19	0.98749	3339.19	0.96337	3339.19	0.96253	3339.19	0.96047	3339.19	0.9601
3338.23	0.98758	3338.23	0.96328	3338.23	0.96247	3338.23	0.96047	3338.23	0.96001
3337.26	0.98763	3337.26	0.96324	3337.26	0.96245	3337.26	0.9605	3337.26	0.95994
3336.3	0.98761	3336.3	0.96337	3336.3	0.9625	3336.3	0.96055	3336.3	0.96
3335.34	0.98747	3335.34	0.9635	3335.34	0.96248	3335.34	0.96049	3335.34	0.96002
3334.37	0.98736	3334.37	0.9636	3334.37	0.96247	3334.37	0.96041	3334.37	0.96
3333.41	0.98735	3333.41	0.96372	3333.41	0.96256	3333.41	0.96042	3333.41	0.96004
3332.44	0.9874	3332.44	0.9638	3332.44	0.96267	3332.44	0.96049	3332.44	0.96011
3331.48	0.98748	3331.48	0.96386	3331.48	0.96278	3331.48	0.96063	3331.48	0.96017
3330.51	0.98752	3330.51	0.96392	3330.51	0.96285	3330.51	0.96069	3330.51	0.96015
3329.55	0.98752	3329.55	0.96392	3329.55	0.96282	3329.55	0.96062	3329.55	0.96008
3328.59	0.98759	3328.59	0.96389	3328.59	0.96278	3328.59	0.96059	3328.59	0.96004
3327.62	0.9878	3327.62	0.9639	3327.62	0.96282	3327.62	0.96073	3327.62	0.9601
3326.66	0.98802	3326.66	0.96397	3326.66	0.96296	3326.66	0.96092	3326.66	0.96021
3325.69	0.98806	3325.69	0.96402	3325.69	0.96306	3325.69	0.961	3325.69	0.96028
3324.73	0.98793	3324.73	0.96404	3324.73	0.96302	3324.73	0.96097	3324.73	0.9603
3323.76	0.98779	3323.76	0.9641	3323.76	0.96296	3323.76	0.96093	3323.76	0.96031
3322.8	0.98773	3322.8	0.96414	3322.8	0.96293	3322.8	0.96087	3322.8	0.96028
3321.84	0.9877	3321.84	0.96416	3321.84	0.96292	3321.84	0.96081	3321.84	0.96024
3320.87	0.98773	3320.87	0.96421	3320.87	0.96298	3320.87	0.96083	3320.87	0.96027
3319.91	0.98784	3319.91	0.96429	3319.91	0.9631	3319.91	0.96096	3319.91	0.96039
3318.94	0.98796	3318.94	0.96438	3318.94	0.96319	3318.94	0.96109	3318.94	0.96052
3317.98	0.98807	3317.98	0.96442	3317.98	0.96325	3317.98	0.96117	3317.98	0.96061
3317.01	0.98814	3317.01	0.96444	3317.01	0.96331	3317.01	0.96119	3317.01	0.96068
3316.05	0.98813	3316.05	0.96444	3316.05	0.96334	3316.05	0.96119	3316.05	0.96071
3315.09	0.98811	3315.09	0.9644	3315.09	0.96332	3315.09	0.96119	3315.09	0.96065
3314.12	0.9882	3314.12	0.96435	3314.12	0.96335	3314.12	0.96127	3314.12	0.96062
3313.16	0.98837	3313.16	0.96445	3313.16	0.9635	3313.16	0.96147	3313.16	0.96078
3312.19	0.98844	3312.19	0.96463	3312.19	0.96364	3312.19	0.96162	3312.19	0.96094
3311.23	0.98841	3311.23	0.96468	3311.23	0.96363	3311.23	0.96161	3311.23	0.9609
3310.26	0.98846	3310.26	0.9646	3310.26	0.96355	3310.26	0.9616	3310.26	0.96077
3309.3	0.98867	3309.3	0.96458	3309.3	0.96361	3309.3	0.96175	3309.3	0.96077
3308.34	0.98888	3308.34	0.96479	3308.34	0.96385	3308.34	0.962	3308.34	0.96102
3307.37	0.98896	3307.37	0.9651	3307.37	0.9641	3307.37	0.9622	3307.37	0.96133
3306.41	0.98894	3306.41	0.96521	3306.41	0.96418	3306.41	0.96223	3306.41	0.96145
3305.44	0.9889	3305.44	0.96517	3305.44	0.96412	3305.44	0.96214	3305.44	0.96142
3304.48	0.98882	3304.48	0.96513	3304.48	0.964	3304.48	0.96204	3304.48	0.96135
3303.51	0.98867	3303.51	0.96511	3303.51	0.96392	3303.51	0.962	3303.51	0.96128
3302.55	0.98856	3302.55	0.96514	3302.55	0.96396	3302.55	0.96202	3302.55	0.96128
3301.59	0.98854	3301.59	0.96522	3301.59	0.96406	3301.59	0.96205	3301.59	0.96135
3300.62	0.98854	3300.62	0.9653	3300.62	0.96416	3300.62	0.96207	3300.62	0.96143
3299.66	0.98851	3299.66	0.96527	3299.66	0.96423	3299.66	0.96209	3299.66	0.96144
3298.69	0.98848	3298.69	0.96511	3298.69	0.96422	3298.69	0.9621	3298.69	0.96142
3297.73	0.9886	3297.73	0.96508	3297.73	0.96422	3297.73	0.96218	3297.73	0.96146
3296.77	0.98885	3296.77	0.96533	3296.77	0.96433	3296.77	0.96237	3296.77	0.9616
3295.8	0.98905	3295.8	0.96561	3295.8	0.96446	3295.8	0.96252	3295.8	0.96171
3294.84	0.98913	3294.84	0.96571	3294.84	0.96452	3294.84	0.96258	3294.84	0.9617
3293.87	0.98917	3293.87	0.96569	3293.87	0.96452	3293.87	0.96264	3293.87	0.96167
3292.91	0.98933	3292.91	0.96562	3292.91	0.96453	3292.91	0.96274	3292.91	0.96168
3291.94	0.98946	3291.94	0.96558	3291.94	0.96459	3291.94	0.96283	3291.94	0.96173
3290.98	0.98935	3290.98	0.96566	3290.98	0.96465	3290.98	0.96282	3290.98	0.96181
3290.02	0.98908	3290.02	0.96575	3290.02	0.96465	3290.02	0.96278	3290.02	0.96186
3289.05	0.9889	3289.05	0.96577	3289.05	0.96465	3289.05	0.96276	3289.05	0.96186
3288.09	0.98887	3288.09	0.96586	3288.09	0.96472	3288.09	0.9628	3288.09	0.96191
3287.12	0.98891	3287.12	0.96596	3287.12	0.96481	3287.12	0.9628	3287.12	0.96198
3286.16	0.98898	3286.16	0.96597	3286.16	0.96482	3286.16	0.96276	3286.16	0.962
3285.19	0.98911	3285.19	0.96597	3285.19	0.96477	3285.19	0.96274	3285.19	0.96197
3284.23	0.98921	3284.23	0.96595	3284.23	0.9647	3284.23	0.96276	3284.23	0.96191
3283.27	0.98927	3283.27	0.96599	3283.27	0.96476	3283.27	0.96282	3283.27	0.96192
3282.3	0.98933	3282.3	0.96613	3282.3	0.96494	3282.3	0.96292	3282.3	0.96202
3281.34	0.98946	3281.34	0.96625	3281.34	0.9651	3281.34	0.96303	3281.34	0.96211
3280.37	0.98961	3280.37	0.96634	3280.37	0.96518	3280.37	0.96315	3280.37	0.96217
3279.41	0.9897	3279.41	0.96641	3279.41	0.96519	3279.41	0.96322	3279.41	0.96225
3278.44	0.9897	3278.44	0.96636	3278.44	0.96514	3278.44	0.96318	3278.44	0.96224
3277.48	0.98977	3277.48	0.96619	3277.48	0.9651	3277.48	0.96319	3277.48	0.96212
3276.52	0.99001	3276.52	0.96623	3276.52	0.96526	3276.52	0.96341	3276.52	0.96217
3275.55	0.99019	3275.55	0.9664	3275.55	0.96544	3275.55	0.96359	3275.55	0.9623
3274.59	0.9902	3274.59	0.96637	3274.59	0.9654	3274.59	0.96356	3274.59	0.96226
3273.62	0.9903	3273.62	0.96645	3273.62	0.96545	3273.62	0.96361	3273.62	0.9623
3272.66	0.99043	3272.66	0.96674	3272.66	0.96564	3272.66	0.96375	3272.66	0.9625
3271.69	0.99043	3271.69	0.96687	3271.69	0.9657	3271.69	0.96377	3271.69	0.96257
3270.73	0.99039	3270.73	0.96687	3270.73	0.96572	3270.73	0.96377	3270.73	0.96257
3269.77	0.99037	3269.77	0.96695	3269.77	0.96584	3269.77	0.96383	3269.77	0.96267
3268.8	0.99029	3268.8	0.96706	3268.8	0.96593	3268.8	0.96387	3268.8	0.96281
3267.84	0.99021	3267.84	0.96711	3267.84	0.9659	3267.84	0.96387	3267.84	0.96288
3266.87	0.99019	3266.87	0.9671	3266.87	0.96584	3266.87	0.96381	3266.87	0.96283
3265.91	0.99024	3265.91	0.96707	3265.91	0.96584	3265.91	0.96377	3265.91	0.96275
3264.94	0.99033	3264.94	0.96715	3264.94	0.96591	3264.94	0.96381	3264.94	0.96282
3263.98	0.99043	3263.98	0.96732	3263.98	0.96604	3263.98	0.96394	3263.98	0.96303
3263.02	0.99048	3263.02	0.96741	3263.02	0.96616	3263.02	0.96406	3263.02	0.9632
3262.05	0.99045	3262.05	0.96735	3262.05	0.9662	3262.05	0.9641	3262.05	0.96316
3261.09	0.99045	3261.09	0.96728	3261.09	0.96618	3261.09	0.9641	3261.09	0.96305
3260.12	0.99048	3260.12	0.96736	3260.12	0.96622	3260.12	0.96411	3260.12	0.96308
3259.16	0.99048	3259.16	0.96749	3259.16	0.9663	3259.16	0.96414	3259.16	0.96319
3258.2	0.99055	3258.2	0.96753	3258.2	0.96638	3258.2	0.96425	3258.2	0.96326
3257.23	0.99079	3257.23	0.9676	3257.23	0.96654	3257.23	0.96447	3257.23	0.9634
3256.27	0.99096	3256.27	0.96767	3256.27	0.96663	3256.27	0.96462	3256.27	0.96351
3255.3	0.99094	3255.3	0.96757	3255.3	0.96649	3255.3	0.96457	3255.3	0.9634
3254.34	0.99094	3254.34	0.96761	3254.34	0.96644	3254.34	0.96459	3254.34	0.96335
3253.37	0.99101	3253.37	0.96798	3253.37	0.96669	3253.37	0.96478	3253.37	0.96358
3252.41	0.991	3252.41	0.96831	3252.41	0.96695	3252.41	0.96492	3252.41	0.96385
3251.45	0.99102	3251.45	0.96846	3251.45	0.96713	3251.45	0.96499	3251.45	0.96401
3250.48	0.99107	3250.48	0.96856	3250.48	0.96728	3250.48	0.96508	3250.48	0.96409
3249.52	0.99107	3249.52	0.96855	3249.52	0.96732	3249.52	0.96512	3249.52	0.9641
3248.55	0.99114	3248.55	0.96847	3248.55	0.96726	3248.55	0.9651	3248.55	0.9641
3247.59	0.99125	3247.59	0.96841	3247.59	0.96719	3247.59	0.9651	3247.59	0.9641
3246.62	0.99129	3246.62	0.96829	3246.62	0.96711	3246.62	0.96513	3246.62	0.96404
3245.66	0.99133	3245.66	0.96819	3245.66	0.96708	3245.66	0.96524	3245.66	0.96399
3244.7	0.99145	3244.7	0.96839	3244.7	0.96728	3244.7	0.96544	3244.7	0.96418
3243.73	0.99146	3243.73	0.96872	3243.73	0.9675	3243.73	0.96553	3243.73	0.96448
3242.77	0.99135	3242.77	0.96884	3242.77	0.96752	3242.77	0.96545	3242.77	0.96458
3241.8	0.99127	3241.8	0.96885	3241.8	0.96751	3241.8	0.9654	3241.8	0.96455
3240.84	0.99132	3240.84	0.96896	3240.84	0.96761	3240.84	0.96553	3240.84	0.9646
3239.87	0.99148	3239.87	0.96917	3239.87	0.9678	3239.87	0.9658	3239.87	0.96478
3238.91	0.9916	3238.91	0.96928	3238.91	0.96791	3238.91	0.96597	3238.91	0.96492
3237.95	0.99161	3237.95	0.96921	3237.95	0.96791	3237.95	0.96597	3237.95	0.9649
3236.98	0.99163	3236.98	0.96917	3236.98	0.96792	3236.98	0.96593	3236.98	0.96484
3236.02	0.9917	3236.02	0.96927	3236.02	0.968	3236.02	0.96592	3236.02	0.96487
3235.05	0.9918	3235.05	0.96933	3235.05	0.96803	3235.05	0.96591	3235.05	0.9649
3234.09	0.99191	3234.09	0.96926	3234.09	0.96801	3234.09	0.96594	3234.09	0.96487
3233.12	0.992	3233.12	0.96925	3233.12	0.96804	3233.12	0.96602	3233.12	0.9649
3232.16	0.99204	3232.16	0.96946	3232.16	0.96816	3232.16	0.96612	3232.16	0.965
3231.2	0.99204	3231.2	0.96966	3231.2	0.96825	3231.2	0.9662	3231.2	0.96503
3230.23	0.99205	3230.23	0.9697	3230.23	0.96832	3230.23	0.96624	3230.23	0.96504
3229.27	0.99203	3229.27	0.96966	3229.27	0.96835	3229.27	0.96616	3229.27	0.96505
3228.3	0.992	3228.3	0.96961	3228.3	0.96832	3228.3	0.96605	3228.3	0.96502
3227.34	0.99209	3227.34	0.96971	3227.34	0.96839	3227.34	0.96612	3227.34	0.96506
3226.38	0.99219	3226.38	0.96996	3226.38	0.96857	3226.38	0.96632	3226.38	0.96522
3225.41	0.99219	3225.41	0.9701	3225.41	0.96866	3225.41	0.96638	3225.41	0.9653
3224.45	0.99212	3224.45	0.97006	3224.45	0.9686	3224.45	0.96628	3224.45	0.96527
3223.48	0.99208	3223.48	0.97001	3223.48	0.96851	3223.48	0.96617	3223.48	0.96521
3222.52	0.99206	3222.52	0.97002	3222.52	0.96848	3222.52	0.96611	3222.52	0.96515
3221.55	0.99212	3221.55	0.97003	3221.55	0.96851	3221.55	0.96612	3221.55	0.96507
3220.59	0.99231	3220.59	0.96996	3220.59	0.96853	3220.59	0.96619	3220.59	0.965
3219.63	0.99254	3219.63	0.96994	3219.63	0.96858	3219.63	0.96628	3219.63	0.96502
3218.66	0.9926	3218.66	0.97011	3218.66	0.96869	3218.66	0.96636	3218.66	0.96518
3217.7	0.99253	3217.7	0.97032	3217.7	0.96874	3217.7	0.96636	3217.7	0.96531
3216.73	0.9925	3216.73	0.97043	3216.73	0.96872	3216.73	0.96631	3216.73	0.96534
3215.77	0.99251	3215.77	0.97035	3215.77	0.96865	3215.77	0.96624	3215.77	0.96527
3214.8	0.99256	3214.8	0.97021	3214.8	0.96858	3214.8	0.96623	3214.8	0.96517
3213.84	0.99271	3213.84	0.9704	3213.84	0.96874	3213.84	0.96644	3213.84	0.96532
3212.88	0.99274	3212.88	0.97073	3212.88	0.96899	3212.88	0.96665	3212.88	0.96562
3211.91	0.99257	3211.91	0.97073	3211.91	0.969	3211.91	0.9666	3211.91	0.96567
3210.95	0.99246	3210.95	0.9705	3210.95	0.96889	3210.95	0.96646	3210.95	0.96549
3209.98	0.99257	3209.98	0.97048	3209.98	0.96894	3209.98	0.96649	3209.98	0.96545
3209.02	0.99274	3209.02	0.97076	3209.02	0.96918	3209.02	0.96668	3209.02	0.96568
3208.05	0.99283	3208.05	0.9711	3208.05	0.96942	3208.05	0.96684	3208.05	0.96597
3207.09	0.99289	3207.09	0.97131	3207.09	0.96955	3207.09	0.96698	3207.09	0.96616
3206.13	0.99293	3206.13	0.97142	3206.13	0.96966	3206.13	0.96713	3206.13	0.96631
3205.16	0.99291	3205.16	0.97146	3205.16	0.96976	3205.16	0.96722	3205.16	0.96641
3204.2	0.99291	3204.2	0.97153	3204.2	0.96984	3204.2	0.96727	3204.2	0.96649
3203.23	0.99299	3203.23	0.97164	3203.23	0.96996	3203.23	0.96735	3203.23	0.96661
3202.27	0.99305	3202.27	0.97172	3202.27	0.97008	3202.27	0.96748	3202.27	0.96672
3201.3	0.993	3201.3	0.97175	3201.3	0.97014	3201.3	0.96758	3201.3	0.96677
3200.34	0.99294	3200.34	0.97178	3200.34	0.97015	3200.34	0.96761	3200.34	0.96675
3199.38	0.99294	3199.38	0.97169	3199.38	0.97013	3199.38	0.96756	3199.38	0.96665
3198.41	0.99304	3198.41	0.97157	3198.41	0.97012	3198.41	0.96756	3198.41	0.96657
3197.45	0.99322	3197.45	0.97172	3197.45	0.97027	3197.45	0.96773	3197.45	0.96678
3196.48	0.9933	3196.48	0.9721	3196.48	0.97055	3196.48	0.96799	3196.48	0.96718
3195.52	0.99328	3195.52	0.97243	3195.52	0.97078	3195.52	0.96818	3195.52	0.96749
3194.55	0.99329	3194.55	0.97262	3194.55	0.97093	3194.55	0.96832	3194.55	0.9677
3193.59	0.99332	3193.59	0.97269	3193.59	0.97103	3193.59	0.96842	3193.59	0.96782
3192.63	0.99334	3192.63	0.97271	3192.63	0.97107	3192.63	0.96847	3192.63	0.96786
3191.66	0.99336	3191.66	0.97274	3191.66	0.9711	3191.66	0.96856	3191.66	0.9679
3190.7	0.99341	3190.7	0.97283	3190.7	0.97119	3190.7	0.96867	3190.7	0.96803
3189.73	0.99343	3189.73	0.97295	3189.73	0.97129	3189.73	0.96881	3189.73	0.9682
3188.77	0.99342	3188.77	0.97306	3188.77	0.97136	3188.77	0.96895	3188.77	0.96834
3187.81	0.9934	3187.81	0.97316	3187.81	0.97147	3187.81	0.96907	3187.81	0.96848
3186.84	0.99339	3186.84	0.97319	3186.84	0.97155	3186.84	0.96911	3186.84	0.96855
3185.88	0.99342	3185.88	0.97319	3185.88	0.97159	3185.88	0.96914	3185.88	0.96859
3184.91	0.99352	3184.91	0.97334	3184.91	0.97175	3184.91	0.96927	3184.91	0.96876
3183.95	0.99362	3183.95	0.97363	3183.95	0.97205	3183.95	0.9695	3183.95	0.96901
3182.98	0.99366	3182.98	0.97388	3182.98	0.97228	3182.98	0.96972	3182.98	0.96918
3182.02	0.99366	3182.02	0.974	3182.02	0.97236	3182.02	0.96987	3182.02	0.96927
3181.06	0.99364	3181.06	0.97403	3181.06	0.97235	3181.06	0.96994	3181.06	0.96936
3180.09	0.9936	3180.09	0.97397	3180.09	0.97229	3180.09	0.96993	3180.09	0.96937
3179.13	0.99361	3179.13	0.97377	3179.13	0.9722	3179.13	0.96991	3179.13	0.96925
3178.16	0.99371	3178.16	0.97377	3178.16	0.97234	3178.16	0.97009	3178.16	0.96929
3177.2	0.99379	3177.2	0.97416	3177.2	0.97275	3177.2	0.97044	3177.2	0.96966
3176.23	0.99373	3176.23	0.97452	3176.23	0.97304	3176.23	0.97066	3176.23	0.97003
3175.27	0.99363	3175.27	0.97462	3175.27	0.97306	3175.27	0.97066	3175.27	0.97018
3174.31	0.99363	3174.31	0.97467	3174.31	0.97306	3174.31	0.97066	3174.31	0.97027
3173.34	0.99372	3173.34	0.9748	3173.34	0.97317	3173.34	0.97079	3173.34	0.97041
3172.38	0.9938	3172.38	0.97497	3172.38	0.97334	3172.38	0.97101	3172.38	0.9706
3171.41	0.9938	3171.41	0.97511	3171.41	0.97347	3171.41	0.97115	3171.41	0.97074
3170.45	0.9938	3170.45	0.97524	3170.45	0.97361	3170.45	0.97126	3170.45	0.97087
3169.48	0.99387	3169.48	0.9754	3169.48	0.97378	3169.48	0.97142	3169.48	0.97101
3168.52	0.99392	3168.52	0.97552	3168.52	0.97387	3168.52	0.97155	3168.52	0.97109
3167.56	0.99392	3167.56	0.97559	3167.56	0.97392	3167.56	0.97164	3167.56	0.97116
3166.59	0.99393	3166.59	0.97571	3166.59	0.97406	3166.59	0.97179	3166.59	0.97134
3165.63	0.99399	3165.63	0.97588	3165.63	0.97425	3165.63	0.97201	3165.63	0.9716
3164.66	0.99408	3164.66	0.97604	3164.66	0.97443	3164.66	0.97223	3164.66	0.97186
3163.7	0.99413	3163.7	0.97618	3163.7	0.97458	3163.7	0.97237	3163.7	0.97205
3162.73	0.99412	3162.73	0.97627	3162.73	0.97465	3162.73	0.9724	3162.73	0.97217
3161.77	0.99414	3161.77	0.97634	3161.77	0.97468	3161.77	0.97241	3161.77	0.97229
3160.81	0.99426	3160.81	0.97649	3160.81	0.9748	3160.81	0.97255	3160.81	0.97249
3159.84	0.99446	3159.84	0.97671	3159.84	0.97509	3159.84	0.97286	3159.84	0.97275
3158.88	0.99466	3158.88	0.97694	3158.88	0.97542	3158.88	0.97322	3158.88	0.97301
3157.91	0.99479	3157.91	0.97714	3157.91	0.97565	3157.91	0.97346	3157.91	0.97323
3156.95	0.99483	3156.95	0.97732	3156.95	0.97579	3156.95	0.9736	3156.95	0.97338
3155.98	0.99481	3155.98	0.97745	3155.98	0.97588	3155.98	0.97368	3155.98	0.97348
3155.02	0.99486	3155.02	0.97756	3155.02	0.97595	3155.02	0.97375	3155.02	0.9736
3154.06	0.9951	3154.06	0.9777	3154.06	0.97609	3154.06	0.97387	3154.06	0.97378
3153.09	0.9954	3153.09	0.97787	3153.09	0.9763	3153.09	0.97407	3153.09	0.974
3152.13	0.99551	3152.13	0.97799	3152.13	0.97645	3152.13	0.97427	3152.13	0.97417
3151.16	0.99536	3151.16	0.97803	3151.16	0.9765	3151.16	0.97436	3151.16	0.97427
3150.2	0.99516	3150.2	0.97805	3150.2	0.97653	3150.2	0.97437	3150.2	0.97436
3149.24	0.995	3149.24	0.97807	3149.24	0.97661	3149.24	0.9744	3149.24	0.97448
3148.27	0.9949	3148.27	0.97812	3148.27	0.97671	3148.27	0.97446	3148.27	0.97461
3147.31	0.99488	3147.31	0.97821	3147.31	0.9768	3147.31	0.97454	3147.31	0.97474
3146.34	0.99489	3146.34	0.97835	3146.34	0.97685	3146.34	0.97463	3146.34	0.9748
3145.38	0.9948	3145.38	0.97838	3145.38	0.97681	3145.38	0.97468	3145.38	0.97475
3144.41	0.99461	3144.41	0.97822	3144.41	0.97664	3144.41	0.97462	3144.41	0.97459
3143.45	0.99432	3143.45	0.97796	3143.45	0.97639	3143.45	0.97444	3143.45	0.97439
3142.49	0.99395	3142.49	0.97768	3142.49	0.97607	3142.49	0.97415	3142.49	0.97414
3141.52	0.99349	3141.52	0.97728	3141.52	0.97568	3141.52	0.97377	3141.52	0.97379
3140.56	0.99292	3140.56	0.97667	3140.56	0.9752	3140.56	0.97327	3140.56	0.97329
3139.59	0.99213	3139.59	0.97585	3139.59	0.97455	3139.59	0.97257	3139.59	0.97262
3138.63	0.99104	3138.63	0.97488	3138.63	0.97367	3138.63	0.97167	3138.63	0.97179
3137.66	0.98977	3137.66	0.97387	3137.66	0.97261	3137.66	0.9707	3137.66	0.97086
3136.7	0.98852	3136.7	0.97287	3136.7	0.97154	3136.7	0.96978	3136.7	0.96993
3135.74	0.98744	3135.74	0.9719	3135.74	0.9706	3135.74	0.96895	3135.74	0.96911
3134.77	0.98656	3134.77	0.97096	3134.77	0.96978	3134.77	0.96821	3134.77	0.96833
3133.81	0.98603	3133.81	0.9703	3133.81	0.96927	3133.81	0.96778	3133.81	0.96776
3132.84	0.98605	3132.84	0.9704	3132.84	0.96943	3132.84	0.96793	3132.84	0.96785
3131.88	0.98661	3131.88	0.97126	3131.88	0.9702	3131.88	0.96856	3131.88	0.96864
3130.91	0.98758	3130.91	0.97235	3130.91	0.97121	3130.91	0.96943	3130.91	0.96968
3129.95	0.98877	3129.95	0.97348	3129.95	0.97233	3129.95	0.97051	3129.95	0.97078
3128.99	0.98995	3128.99	0.97472	3128.99	0.97354	3128.99	0.97171	3128.99	0.97196
3128.02	0.99109	3128.02	0.97593	3128.02	0.97468	3128.02	0.97286	3128.02	0.97307
3127.06	0.9922	3127.06	0.97698	3127.06	0.9757	3127.06	0.97392	3127.06	0.97408
3126.09	0.99317	3126.09	0.97795	3126.09	0.97663	3126.09	0.97489	3126.09	0.97502
3125.13	0.99386	3125.13	0.97875	3125.13	0.9774	3125.13	0.97559	3125.13	0.9758
3124.16	0.99434	3124.16	0.97918	3124.16	0.9779	3124.16	0.97602	3124.16	0.97623
3123.2	0.99487	3123.2	0.97943	3123.2	0.97828	3123.2	0.97644	3123.2	0.9765
3122.24	0.99551	3122.24	0.97995	3122.24	0.97882	3122.24	0.97705	3122.24	0.97706
3121.27	0.99599	3121.27	0.98061	3121.27	0.97939	3121.27	0.97756	3121.27	0.97772
3120.31	0.9962	3120.31	0.98085	3120.31	0.9796	3120.31	0.97771	3120.31	0.97797
3119.34	0.99632	3119.34	0.9808	3119.34	0.97963	3119.34	0.97775	3119.34	0.97798
3118.38	0.99644	3118.38	0.98092	3118.38	0.97983	3118.38	0.97795	3118.38	0.97822
3117.41	0.99654	3117.41	0.98113	3117.41	0.98005	3117.41	0.97822	3117.41	0.97852
3116.45	0.99668	3116.45	0.98128	3116.45	0.9802	3116.45	0.97846	3116.45	0.97868
3115.49	0.99687	3115.49	0.98162	3115.49	0.98047	3115.49	0.97881	3115.49	0.97897
3114.52	0.99692	3114.52	0.98213	3114.52	0.98084	3114.52	0.97915	3114.52	0.9794
3113.56	0.99679	3113.56	0.98249	3113.56	0.98114	3113.56	0.97935	3113.56	0.97972
3112.59	0.99671	3112.59	0.98269	3112.59	0.98138	3112.59	0.97949	3112.59	0.97991
3111.63	0.9968	3111.63	0.98289	3111.63	0.98163	3111.63	0.97969	3111.63	0.98012
3110.67	0.997	3110.67	0.98314	3110.67	0.98192	3110.67	0.97997	3110.67	0.98042
3109.7	0.99729	3109.7	0.98341	3109.7	0.98221	3109.7	0.98028	3109.7	0.98078
3108.74	0.99749	3108.74	0.9836	3108.74	0.98241	3108.74	0.98052	3108.74	0.98106
3107.77	0.99749	3107.77	0.98373	3107.77	0.98254	3107.77	0.98068	3107.77	0.98124
3106.81	0.99737	3106.81	0.98393	3106.81	0.98274	3106.81	0.98082	3106.81	0.98147
3105.84	0.9973	3105.84	0.98416	3105.84	0.98297	3105.84	0.98098	3105.84	0.98174
3104.88	0.99733	3104.88	0.9843	3104.88	0.98312	3104.88	0.98117	3104.88	0.98194
3103.92	0.99745	3103.92	0.98435	3103.92	0.98322	3103.92	0.98138	3103.92	0.98205
3102.95	0.99756	3102.95	0.98438	3102.95	0.98329	3102.95	0.98156	3102.95	0.98209
3101.99	0.99761	3101.99	0.98438	3101.99	0.98331	3101.99	0.98165	3101.99	0.98207
3101.02	0.99762	3101.02	0.9844	3101.02	0.98336	3101.02	0.98171	3101.02	0.9821
3100.06	0.99764	3100.06	0.98461	3100.06	0.98357	3100.06	0.98185	3100.06	0.98235
3099.09	0.99764	3099.09	0.985	3099.09	0.98388	3099.09	0.98211	3099.09	0.98274
3098.13	0.9976	3098.13	0.98529	3098.13	0.9841	3098.13	0.98234	3098.13	0.98304
3097.17	0.99761	3097.17	0.98531	3097.17	0.98413	3097.17	0.98245	3097.17	0.98308
3096.2	0.9977	3096.2	0.98532	3096.2	0.98421	3096.2	0.9826	3096.2	0.98311
3095.24	0.99775	3095.24	0.98556	3095.24	0.98446	3095.24	0.98285	3095.24	0.98338
3094.27	0.99768	3094.27	0.98581	3094.27	0.98467	3094.27	0.983	3094.27	0.9837
3093.31	0.99766	3093.31	0.98598	3093.31	0.98483	3093.31	0.98313	3093.31	0.98392
3092.34	0.99783	3092.34	0.98621	3092.34	0.9851	3092.34	0.98338	3092.34	0.98419
3091.38	0.99808	3091.38	0.98641	3091.38	0.98541	3091.38	0.98367	3091.38	0.98444
3090.42	0.99819	3090.42	0.98651	3090.42	0.98556	3090.42	0.98386	3090.42	0.98458
3089.45	0.99813	3089.45	0.98658	3089.45	0.98556	3089.45	0.98391	3089.45	0.98465
3088.49	0.99803	3088.49	0.98663	3088.49	0.98554	3088.49	0.98389	3088.49	0.98474
3087.52	0.99799	3087.52	0.98662	3087.52	0.98551	3087.52	0.98388	3087.52	0.98483
3086.56	0.99804	3086.56	0.98665	3086.56	0.98557	3086.56	0.98397	3086.56	0.98495
3085.59	0.9982	3085.59	0.98683	3085.59	0.98584	3085.59	0.98423	3085.59	0.9852
3084.63	0.99836	3084.63	0.98699	3084.63	0.98609	3084.63	0.98447	3084.63	0.98544
3083.67	0.99838	3083.67	0.98698	3083.67	0.98612	3083.67	0.98455	3083.67	0.98546
3082.7	0.99837	3082.7	0.98695	3082.7	0.98607	3082.7	0.98457	3082.7	0.98538
3081.74	0.99847	3081.74	0.987	3081.74	0.9861	3081.74	0.98461	3081.74	0.98539
3080.77	0.99858	3080.77	0.98705	3080.77	0.98614	3080.77	0.9846	3080.77	0.98546
3079.81	0.99869	3079.81	0.98713	3079.81	0.98626	3079.81	0.98469	3079.81	0.98558
3078.85	0.99884	3078.85	0.98736	3078.85	0.98651	3078.85	0.98497	3078.85	0.98583
3077.88	0.99889	3077.88	0.98761	3077.88	0.98674	3077.88	0.98525	3077.88	0.98611
3076.92	0.99876	3076.92	0.9878	3076.92	0.98686	3076.92	0.98539	3076.92	0.9863
3075.95	0.9986	3075.95	0.98801	3075.95	0.98696	3075.95	0.98545	3075.95	0.98644
3074.99	0.99854	3074.99	0.98822	3074.99	0.98708	3074.99	0.98551	3074.99	0.98656
3074.02	0.9986	3074.02	0.98839	3074.02	0.98721	3074.02	0.98558	3074.02	0.98669
3073.06	0.99871	3073.06	0.98856	3073.06	0.98734	3073.06	0.98571	3073.06	0.98686
3072.1	0.99878	3072.1	0.98873	3072.1	0.98749	3072.1	0.98586	3072.1	0.98702
3071.13	0.99884	3071.13	0.98885	3071.13	0.98763	3071.13	0.98599	3071.13	0.98713
3070.17	0.99889	3070.17	0.98892	3070.17	0.98773	3070.17	0.98609	3070.17	0.98725
3069.2	0.99895	3069.2	0.9889	3069.2	0.98775	3069.2	0.98613	3069.2	0.98735
3068.24	0.99903	3068.24	0.98868	3068.24	0.98765	3068.24	0.98605	3068.24	0.98725
3067.27	0.99919	3067.27	0.98854	3067.27	0.98764	3067.27	0.98608	3067.27	0.98715
3066.31	0.99934	3066.31	0.98875	3066.31	0.98787	3066.31	0.98635	3066.31	0.98732
3065.35	0.99934	3065.35	0.98896	3065.35	0.98802	3065.35	0.98654	3065.35	0.98747
3064.38	0.99933	3064.38	0.98907	3064.38	0.98806	3064.38	0.98662	3064.38	0.98755
3063.42	0.99934	3063.42	0.98931	3063.42	0.98822	3063.42	0.98673	3063.42	0.98776
3062.45	0.99926	3062.45	0.98958	3062.45	0.98841	3062.45	0.98681	3062.45	0.98799
3061.49	0.9992	3061.49	0.98977	3061.49	0.98854	3061.49	0.9869	3061.49	0.98817
3060.52	0.99927	3060.52	0.98993	3060.52	0.9887	3060.52	0.98706	3060.52	0.98837
3059.56	0.99938	3059.56	0.99008	3059.56	0.98887	3059.56	0.98725	3059.56	0.98856
3058.6	0.99944	3058.6	0.99011	3058.6	0.98894	3058.6	0.98734	3058.6	0.98859
3057.63	0.99943	3057.63	0.98989	3057.63	0.98876	3057.63	0.98724	3057.63	0.98836
3056.67	0.99943	3056.67	0.9897	3056.67	0.98858	3056.67	0.98712	3056.67	0.98815
3055.7	0.99951	3055.7	0.98991	3055.7	0.98876	3055.7	0.98722	3055.7	0.98835
3054.74	0.99963	3054.74	0.99031	3054.74	0.98912	3054.74	0.98743	3054.74	0.98872
3053.77	0.99968	3053.77	0.99058	3053.77	0.98935	3053.77	0.98763	3053.77	0.98896
3052.81	0.99971	3052.81	0.99069	3052.81	0.98948	3052.81	0.98785	3052.81	0.98912
3051.85	0.99974	3051.85	0.99065	3051.85	0.98948	3051.85	0.98793	3051.85	0.98917
3050.88	0.9997	3050.88	0.99049	3050.88	0.98932	3050.88	0.9878	3050.88	0.98904
3049.92	0.99963	3049.92	0.99033	3049.92	0.98917	3049.92	0.98764	3049.92	0.98885
3048.95	0.99966	3048.95	0.99037	3048.95	0.98923	3048.95	0.98766	3048.95	0.98884
3047.99	0.9998	3047.99	0.99071	3047.99	0.98952	3047.99	0.9879	3047.99	0.98913
3047.02	0.99994	3047.02	0.99105	3047.02	0.98981	3047.02	0.98815	3047.02	0.98948
3046.06	1	3046.06	0.9911	3046.06	0.9899	3046.06	0.98824	3046.06	0.98962
3045.1	0.99998	3045.1	0.991	3045.1	0.98983	3045.1	0.98818	3045.1	0.98958
3044.13	0.99999	3044.13	0.99098	3044.13	0.98979	3044.13	0.98815	3044.13	0.98956
3043.17	1.00009	3043.17	0.99106	3043.17	0.98985	3043.17	0.98822	3043.17	0.98963
3042.2	1.00016	3042.2	0.99114	3042.2	0.98994	3042.2	0.98834	3042.2	0.98971
3041.24	1.00014	3041.24	0.99118	3041.24	0.98999	3041.24	0.98846	3041.24	0.98976
3040.28	1	3040.28	0.99115	3040.28	0.98999	3040.28	0.98846	3040.28	0.98974
3039.31	0.99978	3039.31	0.99112	3039.31	0.98997	3039.31	0.98839	3039.31	0.98972
3038.35	0.99963	3038.35	0.99116	3038.35	0.98999	3038.35	0.98836	3038.35	0.98979
3037.38	0.99963	3037.38	0.99117	3037.38	0.99003	3037.38	0.98835	3037.38	0.98987
3036.42	0.99978	3036.42	0.99114	3036.42	0.99005	3036.42	0.98836	3036.42	0.9899
3035.45	0.99997	3035.45	0.9911	3035.45	0.99002	3035.45	0.98843	3035.45	0.98988
3034.49	1.00009	3034.49	0.99107	3034.49	0.99002	3034.49	0.9885	3034.49	0.98987
3033.53	1.00002	3033.53	0.99098	3033.53	0.98997	3033.53	0.98846	3033.53	0.98978
3032.56	0.99977	3032.56	0.99071	3032.56	0.98973	3032.56	0.98828	3032.56	0.98949
3031.6	0.99966	3031.6	0.9906	3031.6	0.98959	3031.6	0.98823	3031.6	0.98929
3030.63	0.99979	3030.63	0.99094	3030.63	0.98985	3030.63	0.98847	3030.63	0.98959
3029.67	0.9999	3029.67	0.99143	3029.67	0.99025	3029.67	0.98876	3029.67	0.9901
3028.7	0.99986	3028.7	0.99171	3028.7	0.99046	3028.7	0.9889	3028.7	0.99042
3027.74	0.99973	3027.74	0.99175	3027.74	0.99043	3027.74	0.9889	3027.74	0.99044
3026.78	0.99958	3026.78	0.99162	3026.78	0.99028	3026.78	0.9888	3026.78	0.99029
3025.81	0.99962	3025.81	0.99152	3025.81	0.99022	3025.81	0.98873	3025.81	0.99022
3024.85	0.99974	3024.85	0.99157	3024.85	0.99029	3024.85	0.98875	3024.85	0.99026
3023.88	0.99969	3023.88	0.99163	3023.88	0.99031	3023.88	0.98875	3023.88	0.99028
3022.92	0.99957	3022.92	0.99166	3022.92	0.99031	3022.92	0.98876	3022.92	0.99034
3021.95	0.99957	3021.95	0.99173	3021.95	0.99041	3021.95	0.98886	3021.95	0.99048
3020.99	0.99962	3020.99	0.99176	3020.99	0.99049	3020.99	0.98894	3020.99	0.99057
3020.03	0.99964	3020.03	0.99165	3020.03	0.99045	3020.03	0.98889	3020.03	0.9905
3019.06	0.99962	3019.06	0.99151	3019.06	0.99034	3019.06	0.98879	3019.06	0.99035
3018.1	0.99965	3018.1	0.99148	3018.1	0.99032	3018.1	0.98875	3018.1	0.99031
3017.13	0.99976	3017.13	0.99152	3017.13	0.99036	3017.13	0.98878	3017.13	0.99034
3016.17	0.99988	3016.17	0.99156	3016.17	0.99039	3016.17	0.98883	3016.17	0.99037
3015.2	0.99993	3015.2	0.99157	3015.2	0.99044	3015.2	0.98885	3015.2	0.99043
3014.24	0.99982	3014.24	0.99143	3014.24	0.99035	3014.24	0.98874	3014.24	0.99035
3013.28	0.99966	3013.28	0.99117	3013.28	0.99014	3013.28	0.98855	3013.28	0.99014
3012.31	0.99969	3012.31	0.99119	3012.31	0.99014	3012.31	0.98859	3012.31	0.99014
3011.35	0.99976	3011.35	0.9914	3011.35	0.9903	3011.35	0.98875	3011.35	0.9903
3010.38	0.99959	3010.38	0.99144	3010.38	0.99027	3010.38	0.98872	3010.38	0.99028
3009.42	0.99923	3009.42	0.99138	3009.42	0.9901	3009.42	0.98852	3009.42	0.99017
3008.45	0.9989	3008.45	0.99135	3008.45	0.98994	3008.45	0.98831	3008.45	0.9901
3007.49	0.99869	3007.49	0.9913	3007.49	0.9898	3007.49	0.9881	3007.49	0.99
3006.53	0.99857	3006.53	0.99118	3006.53	0.98965	3006.53	0.98791	3006.53	0.98984
3005.56	0.99854	3005.56	0.99104	3005.56	0.98954	3005.56	0.98783	3005.56	0.98971
3004.6	0.99863	3004.6	0.99099	3004.6	0.98954	3004.6	0.98788	3004.6	0.98972
3003.63	0.99864	3003.63	0.99099	3003.63	0.98953	3003.63	0.98791	3003.63	0.98978
3002.67	0.99842	3002.67	0.99089	3002.67	0.9894	3002.67	0.98777	3002.67	0.98972
3001.71	0.99814	3001.71	0.9907	3001.71	0.98919	3001.71	0.98753	3001.71	0.98955
3000.74	0.99798	3000.74	0.99057	3000.74	0.98902	3000.74	0.98736	3000.74	0.98944
2999.78	0.99804	2999.78	0.99057	2999.78	0.98902	2999.78	0.98738	2999.78	0.9895
2998.81	0.99832	2998.81	0.99071	2998.81	0.98923	2998.81	0.98761	2998.81	0.98971
2997.85	0.99853	2997.85	0.99078	2997.85	0.98941	2997.85	0.98776	2997.85	0.98983
2996.88	0.99827	2996.88	0.99061	2996.88	0.98923	2996.88	0.98758	2996.88	0.98964
2995.92	0.99774	2995.92	0.99024	2995.92	0.9888	2995.92	0.9872	2995.92	0.98928
2994.96	0.99748	2994.96	0.98999	2994.96	0.98853	2994.96	0.98698	2994.96	0.98907
2993.99	0.99774	2993.99	0.99008	2993.99	0.98867	2993.99	0.98707	2993.99	0.98918
2993.03	0.99815	2993.03	0.99029	2993.03	0.98893	2993.03	0.98726	2993.03	0.98939
2992.06	0.99808	2992.06	0.99025	2992.06	0.98889	2992.06	0.98724	2992.06	0.98939
2991.1	0.99749	2991.1	0.98993	2991.1	0.98848	2991.1	0.98697	2991.1	0.98917
2990.13	0.99682	2990.13	0.9895	2990.13	0.98793	2990.13	0.98655	2990.13	0.98884
2989.17	0.99632	2989.17	0.98908	2989.17	0.98748	2989.17	0.98616	2989.17	0.98846
2988.21	0.99597	2988.21	0.98875	2988.21	0.98721	2988.21	0.98589	2988.21	0.98814
2987.24	0.99569	2987.24	0.98854	2987.24	0.98709	2987.24	0.98574	2987.24	0.98794
2986.28	0.99546	2986.28	0.98844	2986.28	0.98701	2986.28	0.98563	2986.28	0.98783
2985.31	0.99521	2985.31	0.98834	2985.31	0.98689	2985.31	0.98548	2985.31	0.98772
2984.35	0.99491	2984.35	0.98811	2984.35	0.98666	2984.35	0.98525	2984.35	0.9875
2983.38	0.99469	2983.38	0.98781	2983.38	0.98635	2983.38	0.98494	2983.38	0.98718
2982.42	0.99466	2982.42	0.98751	2982.42	0.98604	2982.42	0.98458	2982.42	0.9868
2981.46	0.99457	2981.46	0.98718	2981.46	0.98572	2981.46	0.9842	2981.46	0.98638
2980.49	0.99424	2980.49	0.98676	2980.49	0.98535	2980.49	0.9838	2980.49	0.98595
2979.53	0.99368	2979.53	0.98622	2979.53	0.98486	2979.53	0.98335	2979.53	0.98547
2978.56	0.99276	2978.56	0.98549	2978.56	0.98413	2978.56	0.9827	2978.56	0.98486
2977.6	0.99149	2977.6	0.98457	2977.6	0.98321	2977.6	0.98188	2977.6	0.98409
2976.63	0.99037	2976.63	0.98369	2976.63	0.98234	2976.63	0.98109	2976.63	0.98327
2975.67	0.98973	2975.67	0.98291	2975.67	0.98159	2975.67	0.98035	2975.67	0.98248
2974.71	0.98908	2974.71	0.98207	2974.71	0.98077	2974.71	0.97953	2974.71	0.98161
2973.74	0.9879	2973.74	0.98106	2973.74	0.97977	2973.74	0.97857	2973.74	0.98065
2972.78	0.98643	2972.78	0.97995	2972.78	0.97869	2972.78	0.97753	2972.78	0.97964
2971.81	0.98489	2971.81	0.97876	2971.81	0.97752	2971.81	0.97639	2971.81	0.9785
2970.85	0.98329	2970.85	0.9774	2970.85	0.97619	2970.85	0.97512	2970.85	0.97717
2969.88	0.98174	2969.88	0.97595	2969.88	0.97479	2969.88	0.97378	2969.88	0.97576
2968.92	0.98033	2968.92	0.97452	2968.92	0.97342	2968.92	0.97248	2968.92	0.9744
2967.96	0.97894	2967.96	0.97313	2967.96	0.97205	2967.96	0.97117	2967.96	0.97306
2966.99	0.97738	2966.99	0.97163	2966.99	0.97054	2966.99	0.96971	2966.99	0.97157
2966.03	0.97562	2966.03	0.96997	2966.03	0.96886	2966.03	0.96808	2966.03	0.96988
2965.06	0.97382	2965.06	0.96829	2965.06	0.96714	2965.06	0.96641	2965.06	0.96811
2964.1	0.97214	2964.1	0.96666	2964.1	0.96551	2964.1	0.96478	2964.1	0.96641
2963.14	0.97055	2963.14	0.96503	2963.14	0.96389	2963.14	0.9632	2963.14	0.96474
2962.17	0.96884	2962.17	0.96333	2962.17	0.96221	2962.17	0.9616	2962.17	0.96306
2961.21	0.96691	2961.21	0.96159	2961.21	0.96048	2961.21	0.95995	2961.21	0.96139
2960.24	0.96491	2960.24	0.95982	2960.24	0.95876	2960.24	0.95827	2960.24	0.95973
2959.28	0.96296	2959.28	0.958	2959.28	0.957	2959.28	0.95657	2959.28	0.95802
2958.31	0.96109	2958.31	0.95624	2958.31	0.95527	2958.31	0.95491	2958.31	0.95633
2957.35	0.95933	2957.35	0.95462	2957.35	0.95369	2957.35	0.95334	2957.35	0.95473
2956.39	0.9577	2956.39	0.95311	2956.39	0.95222	2956.39	0.95187	2956.39	0.95325
2955.42	0.95622	2955.42	0.95172	2955.42	0.95084	2955.42	0.95055	2955.42	0.95192
2954.46	0.95487	2954.46	0.95042	2954.46	0.94956	2954.46	0.94932	2954.46	0.9507
2953.49	0.9535	2953.49	0.94909	2953.49	0.9483	2953.49	0.94807	2953.49	0.94944
2952.53	0.95194	2952.53	0.94766	2952.53	0.9469	2952.53	0.94669	2952.53	0.94806
2951.56	0.95017	2951.56	0.94619	2951.56	0.94538	2951.56	0.94524	2951.56	0.94662
2950.6	0.94839	2950.6	0.94472	2950.6	0.94384	2950.6	0.94378	2950.6	0.94519
2949.64	0.94663	2949.64	0.94314	2949.64	0.94225	2949.64	0.94227	2949.64	0.94372
2948.67	0.94472	2948.67	0.9413	2948.67	0.94045	2948.67	0.94055	2948.67	0.94204
2947.71	0.9424	2947.71	0.93906	2947.71	0.93829	2947.71	0.93846	2947.71	0.93995
2946.74	0.93951	2946.74	0.93633	2946.74	0.93567	2946.74	0.93591	2946.74	0.93734
2945.78	0.93613	2945.78	0.93317	2945.78	0.93261	2945.78	0.93297	2945.78	0.93435
2944.81	0.93244	2944.81	0.92965	2944.81	0.92919	2944.81	0.92966	2944.81	0.93104
2943.85	0.92831	2943.85	0.92568	2943.85	0.92532	2943.85	0.92591	2943.85	0.92727
2942.89	0.92361	2942.89	0.9213	2942.89	0.92095	2942.89	0.92174	2942.89	0.92301
2941.92	0.91832	2941.92	0.91644	2941.92	0.91609	2941.92	0.9171	2941.92	0.91828
2940.96	0.91243	2940.96	0.91093	2940.96	0.91066	2940.96	0.91184	2940.96	0.913
2939.99	0.90594	2939.99	0.90471	2939.99	0.90457	2939.99	0.90596	2939.99	0.90707
2939.03	0.89889	2939.03	0.89785	2939.03	0.89784	2939.03	0.89949	2939.03	0.90049
2938.06	0.89128	2938.06	0.89042	2938.06	0.89055	2938.06	0.89244	2938.06	0.89331
2937.1	0.88309	2937.1	0.88239	2937.1	0.88271	2937.1	0.8848	2937.1	0.88559
2936.14	0.87425	2936.14	0.87371	2936.14	0.87427	2936.14	0.87655	2936.14	0.87723
2935.17	0.86477	2935.17	0.8644	2935.17	0.86521	2935.17	0.86772	2935.17	0.86826
2934.21	0.85483	2934.21	0.85464	2934.21	0.85572	2934.21	0.85848	2934.21	0.85887
2933.24	0.84475	2933.24	0.84471	2933.24	0.84601	2933.24	0.84909	2933.24	0.8493
2932.28	0.83482	2932.28	0.83485	2932.28	0.83634	2932.28	0.83973	2932.28	0.83978
2931.32	0.82534	2931.32	0.82528	2931.32	0.82704	2931.32	0.83067	2931.32	0.83055
2930.35	0.81656	2930.35	0.81634	2930.35	0.81842	2930.35	0.82226	2930.35	0.82197
2929.39	0.80902	2929.39	0.80874	2929.39	0.81106	2929.39	0.81509	2929.39	0.81467
2928.42	0.8033	2928.42	0.80309	2928.42	0.80552	2928.42	0.8097	2928.42	0.80919
2927.46	0.79975	2927.46	0.79951	2927.46	0.80209	2927.46	0.80628	2927.46	0.80572
2926.49	0.79838	2926.49	0.79803	2926.49	0.80075	2926.49	0.80489	2926.49	0.80428
2925.53	0.79912	2925.53	0.79862	2925.53	0.80141	2925.53	0.80551	2925.53	0.80486
2924.57	0.80179	2924.57	0.80112	2924.57	0.8039	2924.57	0.80792	2924.57	0.80726
2923.6	0.80606	2923.6	0.80523	2923.6	0.80798	2923.6	0.81183	2923.6	0.81122
2922.64	0.8115	2922.64	0.81061	2922.64	0.81329	2922.64	0.81692	2922.64	0.81642
2921.67	0.81793	2921.67	0.81699	2921.67	0.81959	2921.67	0.823	2921.67	0.8226
2920.71	0.82509	2920.71	0.82397	2920.71	0.8265	2920.71	0.82972	2920.71	0.82937
2919.74	0.83268	2919.74	0.83121	2919.74	0.83368	2919.74	0.83672	2919.74	0.8364
2918.78	0.84031	2918.78	0.83844	2918.78	0.84085	2918.78	0.8437	2918.78	0.84344
2917.82	0.84752	2917.82	0.84538	2917.82	0.84773	2917.82	0.85034	2917.82	0.8502
2916.85	0.85395	2916.85	0.85168	2916.85	0.85396	2916.85	0.85635	2916.85	0.85631
2915.89	0.85941	2915.89	0.85715	2915.89	0.8593	2915.89	0.86153	2915.89	0.86157
2914.92	0.86397	2914.92	0.86179	2914.92	0.86374	2914.92	0.86584	2914.92	0.86601
2913.96	0.86769	2913.96	0.86558	2913.96	0.86732	2913.96	0.8693	2913.96	0.86962
2912.99	0.87051	2912.99	0.86852	2912.99	0.8701	2912.99	0.87197	2912.99	0.87242
2912.03	0.87264	2912.03	0.8709	2912.03	0.87231	2912.03	0.87411	2912.03	0.87468
2911.07	0.87451	2911.07	0.87303	2911.07	0.87427	2911.07	0.87606	2911.07	0.8767
2910.1	0.87638	2910.1	0.87513	2910.1	0.87623	2910.1	0.878	2910.1	0.87873
2909.14	0.87843	2909.14	0.87742	2909.14	0.87842	2909.14	0.88012	2909.14	0.88096
2908.17	0.88083	2908.17	0.87999	2908.17	0.88093	2908.17	0.88253	2908.17	0.88349
2907.21	0.88354	2907.21	0.88274	2907.21	0.88367	2907.21	0.88518	2907.21	0.88623
2906.24	0.8863	2906.24	0.88546	2906.24	0.88633	2906.24	0.88784	2906.24	0.88894
2905.28	0.88881	2905.28	0.88791	2905.28	0.8887	2905.28	0.89027	2905.28	0.89137
2904.32	0.89094	2904.32	0.89002	2904.32	0.89075	2904.32	0.89235	2904.32	0.89344
2903.35	0.89279	2903.35	0.89197	2903.35	0.89262	2903.35	0.8942	2903.35	0.8953
2902.39	0.8947	2902.39	0.89402	2902.39	0.89456	2902.39	0.89608	2902.39	0.89722
2901.42	0.89693	2901.42	0.89631	2901.42	0.89677	2901.42	0.8982	2901.42	0.89942
2900.46	0.89944	2900.46	0.89878	2900.46	0.89919	2900.46	0.90055	2900.46	0.90184
2899.49	0.90195	2899.49	0.90128	2899.49	0.90167	2899.49	0.90297	2899.49	0.9043
2898.53	0.90434	2898.53	0.90369	2898.53	0.90406	2898.53	0.90531	2898.53	0.90668
2897.57	0.90662	2897.57	0.90595	2897.57	0.90632	2897.57	0.9075	2897.57	0.90893
2896.6	0.9088	2896.6	0.90803	2896.6	0.9084	2896.6	0.90951	2896.6	0.91099
2895.64	0.91072	2895.64	0.90986	2895.64	0.91018	2895.64	0.91126	2895.64	0.91279
2894.67	0.91232	2894.67	0.9115	2894.67	0.91174	2894.67	0.91282	2894.67	0.9144
2893.71	0.91381	2893.71	0.91308	2893.71	0.91324	2893.71	0.91433	2893.71	0.91595
2892.75	0.91526	2892.75	0.91461	2892.75	0.9147	2892.75	0.91581	2892.75	0.91742
2891.78	0.91659	2891.78	0.91602	2891.78	0.91605	2891.78	0.91715	2891.78	0.91879
2890.82	0.91778	2890.82	0.91727	2890.82	0.91728	2890.82	0.91834	2890.82	0.92004
2889.85	0.91891	2889.85	0.91843	2889.85	0.9184	2889.85	0.91945	2889.85	0.92115
2888.89	0.92001	2888.89	0.91955	2888.89	0.91949	2888.89	0.92055	2888.89	0.9222
2887.92	0.92105	2887.92	0.92062	2887.92	0.92056	2887.92	0.92161	2887.92	0.92323
2886.96	0.92192	2886.96	0.92156	2886.96	0.9215	2886.96	0.9225	2886.96	0.92418
2886	0.92256	2886	0.92228	2886	0.92221	2886	0.92318	2886	0.92493
2885.03	0.92301	2885.03	0.92279	2885.03	0.92272	2885.03	0.92371	2885.03	0.92547
2884.07	0.92334	2884.07	0.92315	2884.07	0.92312	2884.07	0.92411	2884.07	0.92587
2883.1	0.92358	2883.1	0.92342	2883.1	0.92341	2883.1	0.92442	2883.1	0.92618
2882.14	0.92369	2882.14	0.92362	2882.14	0.92357	2882.14	0.92464	2882.14	0.92641
2881.17	0.92363	2881.17	0.92371	2881.17	0.92362	2881.17	0.92474	2881.17	0.92654
2880.21	0.92336	2880.21	0.92361	2880.21	0.92352	2880.21	0.9247	2880.21	0.92651
2879.25	0.92288	2879.25	0.92329	2879.25	0.92323	2879.25	0.92445	2879.25	0.92625
2878.28	0.92225	2878.28	0.9228	2878.28	0.92276	2878.28	0.924	2878.28	0.92579
2877.32	0.92157	2877.32	0.92221	2877.32	0.92219	2877.32	0.92342	2877.32	0.92522
2876.35	0.92088	2876.35	0.92157	2876.35	0.92157	2876.35	0.9228	2876.35	0.92463
2875.39	0.92022	2875.39	0.92087	2875.39	0.92095	2875.39	0.92218	2875.39	0.92404
2874.42	0.91951	2874.42	0.92011	2874.42	0.92025	2874.42	0.92152	2874.42	0.92337
2873.46	0.91855	2873.46	0.91925	2873.46	0.9194	2873.46	0.92076	2873.46	0.92258
2872.5	0.91737	2872.5	0.9184	2872.5	0.91851	2872.5	0.91997	2872.5	0.92179
2871.53	0.91631	2871.53	0.91774	2871.53	0.91782	2871.53	0.91933	2871.53	0.92114
2870.57	0.91555	2870.57	0.91729	2870.57	0.91738	2870.57	0.91889	2870.57	0.9207
2869.6	0.91502	2869.6	0.91698	2869.6	0.91707	2869.6	0.91858	2869.6	0.92041
2868.64	0.91458	2868.64	0.9167	2868.64	0.91679	2868.64	0.91834	2868.64	0.92019
2867.67	0.91407	2867.67	0.91631	2867.67	0.91643	2867.67	0.91803	2867.67	0.91988
2866.71	0.91323	2866.71	0.91561	2866.71	0.9158	2866.71	0.91746	2866.71	0.91928
2865.75	0.91193	2865.75	0.91454	2865.75	0.91477	2865.75	0.91651	2865.75	0.9183
2864.78	0.91024	2864.78	0.91313	2864.78	0.9134	2864.78	0.91517	2864.78	0.91699
2863.82	0.90822	2863.82	0.91134	2863.82	0.91166	2863.82	0.91348	2863.82	0.91534
2862.85	0.90574	2862.85	0.9091	2862.85	0.90945	2862.85	0.91135	2862.85	0.91325
2861.89	0.90269	2861.89	0.9063	2861.89	0.90669	2861.89	0.90869	2861.89	0.91058
2860.92	0.89902	2860.92	0.90281	2860.92	0.9033	2860.92	0.9054	2860.92	0.90723
2859.96	0.89462	2859.96	0.89862	2859.96	0.89921	2859.96	0.90145	2859.96	0.90319
2859	0.88953	2859	0.89387	2859	0.89453	2859	0.89692	2859	0.8986
2858.03	0.88397	2858.03	0.88873	2858.03	0.88945	2858.03	0.89197	2858.03	0.89359
2857.07	0.8781	2857.07	0.88318	2857.07	0.88403	2857.07	0.88665	2857.07	0.88821
2856.1	0.87199	2856.1	0.87733	2856.1	0.87834	2856.1	0.88105	2856.1	0.88254
2855.14	0.86597	2855.14	0.87154	2855.14	0.87271	2855.14	0.87545	2855.14	0.87692
2854.18	0.86068	2854.18	0.86635	2854.18	0.86768	2854.18	0.87041	2854.18	0.87189
2853.21	0.85694	2853.21	0.86255	2853.21	0.86401	2853.21	0.8667	2853.21	0.86817
2852.25	0.85571	2852.25	0.86108	2852.25	0.86268	2852.25	0.86524	2852.25	0.86667
2851.28	0.85766	2851.28	0.86264	2851.28	0.8643	2851.28	0.86665	2851.28	0.86806
2850.32	0.86285	2850.32	0.86731	2850.32	0.86893	2850.32	0.87104	2850.32	0.87246
2849.35	0.87071	2849.35	0.87454	2849.35	0.87605	2849.35	0.87788	2849.35	0.87936
2848.39	0.88015	2848.39	0.88336	2848.39	0.88469	2848.39	0.88626	2848.39	0.88779
2847.43	0.89002	2847.43	0.89274	2847.43	0.89383	2847.43	0.89516	2847.43	0.89674
2846.46	0.89956	2846.46	0.90197	2846.46	0.90277	2846.46	0.90388	2846.46	0.90553
2845.5	0.90851	2845.5	0.91065	2845.5	0.91118	2845.5	0.91204	2845.5	0.91379
2844.53	0.9167	2844.53	0.91856	2844.53	0.91887	2844.53	0.9195	2844.53	0.92134
2843.57	0.92399	2843.57	0.92557	2843.57	0.92572	2843.57	0.92618	2843.57	0.92808
2842.6	0.93032	2842.6	0.93167	2842.6	0.93167	2842.6	0.93204	2842.6	0.93398
2841.64	0.9358	2841.64	0.93694	2841.64	0.93684	2841.64	0.93714	2841.64	0.93909
2840.68	0.94068	2840.68	0.94155	2840.68	0.94142	2840.68	0.94163	2840.68	0.94359
2839.71	0.94513	2839.71	0.94563	2839.71	0.9455	2839.71	0.94561	2839.71	0.94756
2838.75	0.94901	2838.75	0.94918	2838.75	0.94904	2838.75	0.94904	2838.75	0.95099
2837.78	0.9521	2837.78	0.9522	2837.78	0.95198	2837.78	0.95188	2837.78	0.95387
2836.82	0.95457	2836.82	0.95477	2836.82	0.95442	2836.82	0.95428	2836.82	0.9563
2835.85	0.95675	2835.85	0.95699	2835.85	0.95656	2835.85	0.95638	2835.85	0.95843
2834.89	0.95873	2834.89	0.95889	2834.89	0.95843	2834.89	0.95818	2834.89	0.96027
2833.93	0.96044	2833.93	0.96055	2833.93	0.96005	2833.93	0.95972	2833.93	0.96184
2832.96	0.962	2832.96	0.96212	2832.96	0.96156	2832.96	0.96114	2832.96	0.96329
2832	0.96348	2832	0.96359	2832	0.96295	2832	0.96251	2832	0.96467
2831.03	0.96473	2831.03	0.96488	2831.03	0.96413	2831.03	0.96373	2831.03	0.96586
2830.07	0.96575	2830.07	0.96595	2830.07	0.9651	2830.07	0.96472	2830.07	0.96684
2829.1	0.96662	2829.1	0.96684	2829.1	0.96597	2829.1	0.96552	2829.1	0.96768
2828.14	0.96747	2828.14	0.96763	2828.14	0.96678	2828.14	0.96627	2828.14	0.96845
2827.18	0.96836	2827.18	0.96843	2827.18	0.96759	2827.18	0.96704	2827.18	0.96923
2826.21	0.96925	2826.21	0.96927	2826.21	0.96838	2826.21	0.9678	2826.21	0.97002
2825.25	0.9701	2825.25	0.97009	2825.25	0.96914	2825.25	0.96855	2825.25	0.9708
2824.28	0.9709	2824.28	0.97085	2824.28	0.96989	2824.28	0.96927	2824.28	0.97149
2823.32	0.9716	2823.32	0.97153	2823.32	0.9706	2823.32	0.96992	2823.32	0.9721
2822.35	0.97223	2822.35	0.97216	2822.35	0.97125	2822.35	0.97053	2822.35	0.97269
2821.39	0.97294	2821.39	0.97284	2821.39	0.97191	2821.39	0.97118	2821.39	0.97333
2820.43	0.97377	2820.43	0.97357	2820.43	0.97261	2820.43	0.97185	2820.43	0.97401
2819.46	0.97457	2819.46	0.97428	2819.46	0.9733	2819.46	0.97251	2819.46	0.9747
2818.5	0.97525	2818.5	0.97497	2818.5	0.97394	2818.5	0.97315	2818.5	0.97535
2817.53	0.97582	2817.53	0.9756	2817.53	0.97452	2817.53	0.97375	2817.53	0.97593
2816.57	0.97632	2816.57	0.97612	2816.57	0.97503	2816.57	0.97426	2816.57	0.97645
2815.61	0.97685	2815.61	0.97664	2815.61	0.97556	2815.61	0.97472	2815.61	0.97695
2814.64	0.97748	2814.64	0.97727	2814.64	0.97616	2814.64	0.97526	2814.64	0.97751
2813.68	0.97816	2813.68	0.97795	2813.68	0.97681	2813.68	0.97593	2813.68	0.97812
2812.71	0.97878	2812.71	0.97858	2812.71	0.97745	2812.71	0.97659	2812.71	0.97875
2811.75	0.97937	2811.75	0.97913	2811.75	0.97803	2811.75	0.97714	2811.75	0.97932
2810.78	0.97992	2810.78	0.97956	2810.78	0.97852	2810.78	0.97758	2810.78	0.97978
2809.82	0.98036	2809.82	0.97992	2809.82	0.9789	2809.82	0.97792	2809.82	0.98011
2808.86	0.98071	2808.86	0.98033	2808.86	0.97927	2808.86	0.97829	2808.86	0.98047
2807.89	0.98112	2807.89	0.98087	2807.89	0.97973	2807.89	0.97874	2807.89	0.98094
2806.93	0.98158	2806.93	0.98142	2806.93	0.9802	2806.93	0.97919	2806.93	0.98143
2805.96	0.98199	2805.96	0.98188	2805.96	0.98065	2805.96	0.97963	2805.96	0.98187
2805	0.98234	2805	0.98226	2805	0.98106	2805	0.98004	2805	0.98226
2804.03	0.98267	2804.03	0.98261	2804.03	0.9814	2804.03	0.98038	2804.03	0.98259
2803.07	0.98305	2803.07	0.98298	2803.07	0.98173	2803.07	0.98071	2803.07	0.98293
2802.11	0.98351	2802.11	0.98341	2802.11	0.98215	2802.11	0.98111	2802.11	0.98336
2801.14	0.98401	2801.14	0.98388	2801.14	0.98263	2801.14	0.98158	2801.14	0.98387
2800.18	0.98448	2800.18	0.98431	2800.18	0.98303	2800.18	0.98202	2800.18	0.98432
2799.21	0.98483	2799.21	0.98456	2799.21	0.98329	2799.21	0.98227	2799.21	0.98458
2798.25	0.98501	2798.25	0.98467	2798.25	0.98348	2798.25	0.98237	2798.25	0.98469
2797.28	0.98507	2797.28	0.98482	2797.28	0.98363	2797.28	0.98248	2797.28	0.98479
2796.32	0.98516	2796.32	0.98503	2796.32	0.98376	2796.32	0.98265	2796.32	0.98495
2795.36	0.98529	2795.36	0.9852	2795.36	0.98388	2795.36	0.98282	2795.36	0.9851
2794.39	0.98543	2794.39	0.98539	2794.39	0.98405	2794.39	0.98299	2794.39	0.98525
2793.43	0.9856	2793.43	0.98559	2793.43	0.98428	2793.43	0.98319	2793.43	0.98546
2792.46	0.98582	2792.46	0.98579	2792.46	0.98453	2792.46	0.98344	2792.46	0.9857
2791.5	0.9861	2791.5	0.98604	2791.5	0.98482	2791.5	0.98374	2791.5	0.98595
2790.53	0.98646	2790.53	0.98639	2790.53	0.98518	2790.53	0.98409	2790.53	0.98628
2789.57	0.98693	2789.57	0.98679	2789.57	0.98557	2789.57	0.98445	2789.57	0.98667
2788.61	0.98741	2788.61	0.98723	2788.61	0.98598	2788.61	0.98484	2788.61	0.98708
2787.64	0.9878	2787.64	0.98774	2787.64	0.98648	2787.64	0.98533	2787.64	0.98755
2786.68	0.98811	2786.68	0.98824	2786.68	0.98697	2786.68	0.98583	2786.68	0.98804
2785.71	0.98836	2785.71	0.98861	2785.71	0.98733	2785.71	0.9862	2785.71	0.9884
2784.75	0.98861	2784.75	0.98888	2784.75	0.9876	2784.75	0.98645	2784.75	0.98867
2783.79	0.98894	2783.79	0.9892	2783.79	0.9879	2783.79	0.98673	2783.79	0.98896
2782.82	0.98931	2782.82	0.98957	2782.82	0.98826	2782.82	0.9871	2782.82	0.98927
2781.86	0.9896	2781.86	0.98988	2781.86	0.98857	2781.86	0.98744	2781.86	0.98957
2780.89	0.98977	2780.89	0.99009	2780.89	0.9888	2780.89	0.98767	2780.89	0.98983
2779.93	0.98989	2779.93	0.99023	2779.93	0.98896	2779.93	0.98781	2779.93	0.99003
2778.96	0.99002	2778.96	0.99039	2778.96	0.98912	2778.96	0.98792	2778.96	0.9902
2778	0.99022	2778	0.99062	2778	0.98932	2778	0.98808	2778	0.99039
2777.04	0.9905	2777.04	0.9909	2777.04	0.98957	2777.04	0.98832	2777.04	0.99065
2776.07	0.99086	2776.07	0.99113	2776.07	0.98982	2776.07	0.98857	2776.07	0.99088
2775.11	0.99113	2775.11	0.99126	2775.11	0.98999	2775.11	0.98875	2775.11	0.99103
2774.14	0.99121	2774.14	0.99137	2774.14	0.99009	2774.14	0.98887	2774.14	0.99113
2773.18	0.9912	2773.18	0.9915	2773.18	0.99015	2773.18	0.98896	2773.18	0.99121
2772.21	0.99115	2772.21	0.99158	2772.21	0.99017	2772.21	0.98902	2772.21	0.99128
2771.25	0.99112	2771.25	0.99162	2771.25	0.99022	2771.25	0.98907	2771.25	0.99134
2770.29	0.99114	2770.29	0.99168	2770.29	0.99032	2770.29	0.98912	2770.29	0.9914
2769.32	0.99114	2769.32	0.99172	2769.32	0.99036	2769.32	0.98913	2769.32	0.99144
2768.36	0.99107	2768.36	0.99168	2768.36	0.99032	2768.36	0.98909	2768.36	0.99144
2767.39	0.99092	2767.39	0.99158	2767.39	0.99024	2767.39	0.98902	2767.39	0.99137
2766.43	0.99079	2766.43	0.99148	2766.43	0.99014	2766.43	0.98895	2766.43	0.99129
2765.46	0.99077	2765.46	0.99145	2765.46	0.99012	2765.46	0.98893	2765.46	0.9913
2764.5	0.9909	2764.5	0.99155	2764.5	0.99024	2764.5	0.98902	2764.5	0.9914
2763.54	0.9911	2763.54	0.99174	2763.54	0.99041	2763.54	0.98922	2763.54	0.99153
2762.57	0.99121	2762.57	0.9919	2762.57	0.99055	2762.57	0.9894	2762.57	0.99165
2761.61	0.99126	2761.61	0.992	2761.61	0.99065	2761.61	0.98953	2761.61	0.99173
2760.64	0.99138	2760.64	0.9921	2760.64	0.99078	2760.64	0.98965	2760.64	0.99183
2759.68	0.99159	2759.68	0.99227	2759.68	0.99096	2759.68	0.98977	2759.68	0.992
2758.71	0.99192	2758.71	0.99253	2758.71	0.99122	2758.71	0.98996	2758.71	0.99227
2757.75	0.99234	2757.75	0.99289	2757.75	0.99155	2757.75	0.99029	2757.75	0.99261
2756.79	0.9927	2756.79	0.9932	2756.79	0.99185	2756.79	0.99063	2756.79	0.9929
2755.82	0.99285	2755.82	0.99338	2755.82	0.99204	2755.82	0.99083	2755.82	0.99306
2754.86	0.99287	2754.86	0.9935	2754.86	0.99218	2754.86	0.99095	2754.86	0.99316
2753.89	0.99292	2753.89	0.99362	2753.89	0.9923	2753.89	0.99106	2753.89	0.99327
2752.93	0.99308	2752.93	0.99376	2752.93	0.99242	2752.93	0.99117	2752.93	0.99342
2751.96	0.99331	2751.96	0.99393	2751.96	0.99257	2751.96	0.99131	2751.96	0.99359
2751	0.99352	2751	0.99407	2751	0.99272	2751	0.99146	2751	0.99373
2750.04	0.99362	2750.04	0.99414	2750.04	0.99283	2750.04	0.99159	2750.04	0.99381
2749.07	0.99361	2749.07	0.99415	2749.07	0.99287	2749.07	0.99167	2749.07	0.99385
2748.11	0.99358	2748.11	0.99413	2748.11	0.99287	2748.11	0.99168	2748.11	0.99385
2747.14	0.99358	2747.14	0.99415	2747.14	0.99287	2747.14	0.99168	2747.14	0.99384
2746.18	0.9936	2746.18	0.99429	2746.18	0.99297	2746.18	0.99178	2746.18	0.99393
2745.22	0.99365	2745.22	0.99449	2745.22	0.9931	2745.22	0.99193	2745.22	0.9941
2744.25	0.9937	2744.25	0.99462	2744.25	0.99319	2744.25	0.99204	2744.25	0.99422
2743.29	0.99369	2743.29	0.99465	2743.29	0.99326	2743.29	0.99209	2743.29	0.99427
2742.32	0.99365	2742.32	0.99462	2742.32	0.99328	2742.32	0.99209	2742.32	0.99427
2741.36	0.99366	2741.36	0.99461	2741.36	0.99329	2741.36	0.9921	2741.36	0.99428
2740.39	0.99376	2740.39	0.99469	2740.39	0.99336	2740.39	0.99217	2740.39	0.99435
2739.43	0.99395	2739.43	0.99484	2739.43	0.99349	2739.43	0.99231	2739.43	0.99447
2738.47	0.99414	2738.47	0.99501	2738.47	0.99365	2738.47	0.99247	2738.47	0.99462
2737.5	0.99424	2737.5	0.9951	2737.5	0.99375	2737.5	0.99257	2737.5	0.9947
2736.54	0.99425	2736.54	0.99515	2736.54	0.99381	2736.54	0.99264	2736.54	0.99473
2735.57	0.99432	2735.57	0.99526	2735.57	0.99392	2735.57	0.99279	2735.57	0.99485
2734.61	0.99454	2734.61	0.99546	2734.61	0.9941	2734.61	0.99299	2734.61	0.99506
2733.64	0.9948	2733.64	0.9957	2733.64	0.99427	2733.64	0.99317	2733.64	0.99527
2732.68	0.99503	2732.68	0.99592	2732.68	0.99446	2732.68	0.99334	2732.68	0.99544
2731.72	0.99521	2731.72	0.99607	2731.72	0.99463	2731.72	0.99349	2731.72	0.99559
2730.75	0.9953	2730.75	0.99616	2730.75	0.99475	2730.75	0.99358	2730.75	0.99567
2729.79	0.99532	2729.79	0.9962	2729.79	0.99482	2729.79	0.99365	2729.79	0.99573
2728.82	0.99541	2728.82	0.99628	2728.82	0.99492	2728.82	0.99377	2728.82	0.99584
2727.86	0.99562	2727.86	0.99641	2727.86	0.99508	2727.86	0.99391	2727.86	0.99601
2726.89	0.99588	2726.89	0.99652	2726.89	0.99522	2726.89	0.99401	2726.89	0.99616
2725.93	0.99602	2725.93	0.99661	2725.93	0.99532	2725.93	0.99408	2725.93	0.99625
2724.97	0.996	2724.97	0.99672	2724.97	0.99539	2724.97	0.99416	2724.97	0.99631
2724	0.99593	2724	0.99678	2724	0.99546	2724	0.99424	2724	0.99634
2723.04	0.99596	2723.04	0.99681	2723.04	0.99553	2723.04	0.99431	2723.04	0.99637
2722.07	0.99605	2722.07	0.99688	2722.07	0.99563	2722.07	0.99438	2722.07	0.99643
2721.11	0.99613	2721.11	0.99704	2721.11	0.99576	2721.11	0.9945	2721.11	0.99654
2720.14	0.99617	2720.14	0.99721	2720.14	0.99587	2720.14	0.99464	2720.14	0.99665
2719.18	0.99619	2719.18	0.99728	2719.18	0.99592	2719.18	0.99473	2719.18	0.99672
2718.22	0.99616	2718.22	0.99727	2718.22	0.99591	2718.22	0.99477	2718.22	0.99675
2717.25	0.99613	2717.25	0.99724	2717.25	0.9959	2717.25	0.99477	2717.25	0.99675
2716.29	0.99616	2716.29	0.99725	2716.29	0.99594	2716.29	0.99479	2716.29	0.9968
2715.32	0.99629	2715.32	0.99736	2715.32	0.99604	2715.32	0.99492	2715.32	0.99695
2714.36	0.99642	2714.36	0.99753	2714.36	0.99619	2714.36	0.99508	2714.36	0.99712
2713.39	0.99646	2713.39	0.99762	2713.39	0.99631	2713.39	0.99518	2713.39	0.99723
2712.43	0.99639	2712.43	0.99758	2712.43	0.99634	2712.43	0.99519	2712.43	0.99722
2711.47	0.99631	2711.47	0.99753	2711.47	0.9963	2711.47	0.99516	2711.47	0.99718
2710.5	0.99634	2710.5	0.99757	2710.5	0.99632	2710.5	0.99517	2710.5	0.99719
2709.54	0.99647	2709.54	0.99768	2709.54	0.99643	2709.54	0.99526	2709.54	0.99728
2708.57	0.99662	2708.57	0.99783	2708.57	0.99657	2708.57	0.99539	2708.57	0.9974
2707.61	0.99669	2707.61	0.99794	2707.61	0.99667	2707.61	0.99551	2707.61	0.9975
2706.65	0.9967	2706.65	0.99799	2706.65	0.99671	2706.65	0.99559	2706.65	0.99758
2705.68	0.99667	2705.68	0.99799	2705.68	0.99671	2705.68	0.99562	2705.68	0.99761
2704.72	0.99665	2704.72	0.99797	2704.72	0.99669	2704.72	0.9956	2704.72	0.99758
2703.75	0.99665	2703.75	0.99795	2703.75	0.99668	2703.75	0.99558	2703.75	0.99756
2702.79	0.99668	2702.79	0.99799	2702.79	0.99672	2702.79	0.99562	2702.79	0.99758
2701.82	0.9967	2701.82	0.99805	2701.82	0.99676	2701.82	0.99568	2701.82	0.99762
2700.86	0.99666	2700.86	0.99803	2700.86	0.99675	2700.86	0.99569	2700.86	0.99762
2699.9	0.99652	2699.9	0.99789	2699.9	0.99665	2699.9	0.99558	2699.9	0.99752
2698.93	0.99633	2698.93	0.99773	2698.93	0.99652	2698.93	0.99542	2698.93	0.99738
2697.97	0.99621	2697.97	0.99764	2697.97	0.99643	2697.97	0.99532	2697.97	0.99726
2697	0.99617	2697	0.9976	2697	0.99639	2697	0.99528	2697	0.99721
2696.04	0.99616	2696.04	0.99758	2696.04	0.99639	2696.04	0.99528	2696.04	0.9972
2695.07	0.99608	2695.07	0.99752	2695.07	0.99636	2695.07	0.99525	2695.07	0.99715
2694.11	0.99592	2694.11	0.99743	2694.11	0.99626	2694.11	0.99518	2694.11	0.99705
2693.15	0.99573	2693.15	0.9973	2693.15	0.99613	2693.15	0.99509	2693.15	0.99692
2692.18	0.99558	2692.18	0.99716	2692.18	0.996	2692.18	0.99501	2692.18	0.99682
2691.22	0.9955	2691.22	0.99707	2691.22	0.9959	2691.22	0.99494	2691.22	0.99675
2690.25	0.99549	2690.25	0.99706	2690.25	0.99589	2690.25	0.9949	2690.25	0.99673
2689.29	0.99557	2689.29	0.99716	2689.29	0.996	2689.29	0.99495	2689.29	0.99677
2688.32	0.99569	2688.32	0.99731	2688.32	0.99615	2688.32	0.99507	2688.32	0.99689
2687.36	0.99583	2687.36	0.99743	2687.36	0.99628	2687.36	0.9952	2687.36	0.99703
2686.4	0.99602	2686.4	0.99759	2686.4	0.99646	2686.4	0.99537	2686.4	0.99719
2685.43	0.99629	2685.43	0.99786	2685.43	0.99671	2685.43	0.99561	2685.43	0.99741
2684.47	0.99661	2684.47	0.99817	2684.47	0.99699	2684.47	0.99591	2684.47	0.9977
2683.5	0.99694	2683.5	0.99843	2683.5	0.99725	2683.5	0.99617	2683.5	0.99799
2682.54	0.99723	2682.54	0.99864	2682.54	0.99749	2682.54	0.9964	2682.54	0.9982
2681.57	0.99747	2681.57	0.99878	2681.57	0.99767	2681.57	0.99658	2681.57	0.99833
2680.61	0.99761	2680.61	0.99885	2680.61	0.99779	2680.61	0.9967	2680.61	0.99842
2679.65	0.99772	2679.65	0.99898	2679.65	0.99791	2679.65	0.99682	2679.65	0.99852
2678.68	0.99788	2678.68	0.9992	2678.68	0.99808	2678.68	0.99701	2678.68	0.99871
2677.72	0.9981	2677.72	0.99942	2677.72	0.99831	2677.72	0.99724	2677.72	0.99894
2676.75	0.99827	2676.75	0.99959	2676.75	0.99852	2676.75	0.99745	2676.75	0.99914
2675.79	0.99834	2675.79	0.99972	2675.79	0.99864	2675.79	0.99761	2675.79	0.99928
2674.82	0.99841	2674.82	0.99979	2674.82	0.99869	2674.82	0.99771	2674.82	0.99936
2673.86	0.99849	2673.86	0.99982	2673.86	0.99875	2673.86	0.99777	2673.86	0.9994
2672.9	0.99857	2672.9	0.99985	2672.9	0.99883	2672.9	0.99782	2672.9	0.99943
2671.93	0.99866	2671.93	0.99999	2671.93	0.99896	2671.93	0.99794	2671.93	0.99953
2670.97	0.99878	2670.97	1.00016	2670.97	0.99908	2670.97	0.9981	2670.97	0.99965
2670	0.99882	2670	1.00022	2670	0.99909	2670	0.99816	2670	0.9997
2669.04	0.99874	2669.04	1.00016	2669.04	0.99902	2669.04	0.9981	2669.04	0.99966
2668.08	0.99863	2668.08	1.00007	2668.08	0.99894	2668.08	0.99801	2668.08	0.99957
2667.11	0.99856	2667.11	0.99999	2667.11	0.99886	2667.11	0.99792	2667.11	0.99948
2666.15	0.99854	2666.15	0.99994	2666.15	0.99879	2666.15	0.99785	2666.15	0.99942
2665.18	0.9985	2665.18	0.99989	2665.18	0.9987	2665.18	0.9978	2665.18	0.99937
2664.22	0.99831	2664.22	0.99972	2664.22	0.99853	2664.22	0.99764	2664.22	0.9992
2663.25	0.99789	2663.25	0.99935	2663.25	0.99819	2663.25	0.99726	2663.25	0.99885
2662.29	0.99726	2662.29	0.99879	2662.29	0.9977	2662.29	0.99672	2662.29	0.99833
2661.33	0.9966	2661.33	0.9982	2661.33	0.99717	2661.33	0.99613	2661.33	0.99776
2660.36	0.99613	2660.36	0.99773	2660.36	0.99672	2660.36	0.99568	2660.36	0.9973
2659.4	0.99596	2659.4	0.99752	2659.4	0.99649	2659.4	0.99548	2659.4	0.99707
2658.43	0.99608	2658.43	0.99758	2658.43	0.99655	2658.43	0.99555	2658.43	0.99712
2657.47	0.99631	2657.47	0.99778	2657.47	0.99677	2657.47	0.99579	2657.47	0.99732
2656.5	0.99649	2656.5	0.99796	2656.5	0.99696	2656.5	0.99602	2656.5	0.9975
2655.54	0.99656	2655.54	0.99807	2655.54	0.99706	2655.54	0.99615	2655.54	0.99758
2654.58	0.99663	2654.58	0.99816	2654.58	0.99713	2654.58	0.99623	2654.58	0.99767
2653.61	0.99682	2653.61	0.99835	2653.61	0.99729	2653.61	0.99637	2653.61	0.99786
2652.65	0.99713	2652.65	0.99861	2652.65	0.99754	2652.65	0.99658	2652.65	0.99808
2651.68	0.99739	2651.68	0.99885	2651.68	0.99779	2651.68	0.99682	2651.68	0.99827
2650.72	0.99754	2650.72	0.99902	2650.72	0.99797	2650.72	0.99702	2650.72	0.99842
2649.75	0.99765	2649.75	0.99912	2649.75	0.99811	2649.75	0.99715	2649.75	0.99855
2648.79	0.99778	2648.79	0.99921	2648.79	0.99823	2648.79	0.99726	2648.79	0.99868
2647.83	0.99795	2647.83	0.99934	2647.83	0.99836	2647.83	0.99738	2647.83	0.9988
2646.86	0.99812	2646.86	0.99949	2646.86	0.99847	2646.86	0.99752	2646.86	0.9989
2645.9	0.99825	2645.9	0.9996	2645.9	0.99856	2645.9	0.99762	2645.9	0.99897
2644.93	0.99827	2644.93	0.99963	2644.93	0.99862	2644.93	0.99768	2644.93	0.999
2643.97	0.99822	2643.97	0.9996	2643.97	0.99863	2643.97	0.99767	2643.97	0.99899
2643	0.99818	2643	0.99956	2643	0.99859	2643	0.99763	2643	0.99897
2642.04	0.99821	2642.04	0.99955	2642.04	0.99856	2642.04	0.99763	2642.04	0.99898
2641.08	0.99832	2641.08	0.99959	2641.08	0.99859	2641.08	0.99771	2641.08	0.99905
2640.11	0.99844	2640.11	0.99963	2640.11	0.99864	2640.11	0.99778	2640.11	0.99911
2639.15	0.99852	2639.15	0.99966	2639.15	0.9987	2639.15	0.99784	2639.15	0.99915
2638.18	0.99852	2638.18	0.99965	2638.18	0.99875	2638.18	0.99784	2638.18	0.99917
2637.22	0.99847	2637.22	0.99963	2637.22	0.99875	2637.22	0.9978	2637.22	0.99915
2636.26	0.99846	2636.26	0.99965	2636.26	0.99874	2636.26	0.99782	2636.26	0.99915
2635.29	0.99856	2635.29	0.9997	2635.29	0.99881	2635.29	0.99793	2635.29	0.99923
2634.33	0.99872	2634.33	0.99974	2634.33	0.99892	2634.33	0.99805	2634.33	0.99934
2633.36	0.99883	2633.36	0.9998	2633.36	0.99901	2633.36	0.99814	2633.36	0.99941
2632.4	0.99885	2632.4	0.99985	2632.4	0.99904	2632.4	0.99819	2632.4	0.99944
2631.43	0.99881	2631.43	0.99985	2631.43	0.99904	2631.43	0.99821	2631.43	0.99944
2630.47	0.99879	2630.47	0.99983	2630.47	0.99901	2630.47	0.99819	2630.47	0.99942
2629.51	0.99882	2629.51	0.99985	2629.51	0.99901	2629.51	0.99821	2629.51	0.9994
2628.54	0.99892	2628.54	0.99989	2628.54	0.99906	2628.54	0.99828	2628.54	0.99945
2627.58	0.99902	2627.58	0.99992	2627.58	0.99912	2627.58	0.99833	2627.58	0.99951
2626.61	0.99901	2626.61	0.99988	2626.61	0.99912	2626.61	0.99829	2626.61	0.99949
2625.65	0.99888	2625.65	0.99976	2625.65	0.99905	2625.65	0.99819	2625.65	0.99936
2624.68	0.99869	2624.68	0.99961	2624.68	0.99892	2624.68	0.99808	2624.68	0.99921
2623.72	0.99854	2623.72	0.99948	2623.72	0.99875	2623.72	0.99796	2623.72	0.9991
2622.76	0.99846	2622.76	0.99939	2622.76	0.99863	2622.76	0.99787	2622.76	0.99904
2621.79	0.9984	2621.79	0.99932	2621.79	0.99857	2621.79	0.99784	2621.79	0.99898
2620.83	0.99827	2620.83	0.99921	2620.83	0.99851	2620.83	0.99779	2620.83	0.9989
2619.86	0.99809	2619.86	0.99906	2619.86	0.99839	2619.86	0.99768	2619.86	0.99875
2618.9	0.99792	2618.9	0.99892	2618.9	0.99825	2618.9	0.99753	2618.9	0.99859
2617.93	0.99781	2617.93	0.99881	2617.93	0.99817	2617.93	0.99743	2617.93	0.99848
2616.97	0.99774	2616.97	0.9987	2616.97	0.99809	2616.97	0.99734	2616.97	0.99839
2616.01	0.99769	2616.01	0.9986	2616.01	0.99799	2616.01	0.99728	2616.01	0.99829
2615.04	0.99766	2615.04	0.99856	2615.04	0.9979	2615.04	0.99724	2615.04	0.99822
2614.08	0.9976	2614.08	0.99853	2614.08	0.99783	2614.08	0.99719	2614.08	0.99816
2613.11	0.99752	2613.11	0.99847	2613.11	0.9978	2613.11	0.99712	2613.11	0.99809
2612.15	0.99749	2612.15	0.99845	2612.15	0.99782	2612.15	0.99712	2612.15	0.99807
2611.18	0.9976	2611.18	0.99856	2611.18	0.99792	2611.18	0.99724	2611.18	0.99815
2610.22	0.99779	2610.22	0.99873	2610.22	0.99808	2610.22	0.99743	2610.22	0.99831
2609.26	0.99799	2609.26	0.99888	2609.26	0.99823	2609.26	0.99759	2609.26	0.99847
2608.29	0.9981	2608.29	0.99895	2608.29	0.99833	2608.29	0.99768	2608.29	0.99854
2607.33	0.99809	2607.33	0.99893	2607.33	0.99836	2607.33	0.99771	2607.33	0.99854
2606.36	0.99801	2606.36	0.99886	2606.36	0.99831	2606.36	0.9977	2606.36	0.99849
2605.4	0.99797	2605.4	0.99883	2605.4	0.99827	2605.4	0.9977	2605.4	0.99847
2604.43	0.99801	2604.43	0.99885	2604.43	0.99828	2604.43	0.99772	2604.43	0.99852
2603.47	0.99807	2603.47	0.99889	2603.47	0.99831	2603.47	0.99775	2603.47	0.99857
2602.51	0.99809	2602.51	0.9989	2602.51	0.99832	2602.51	0.99775	2602.51	0.99855
2601.54	0.9981	2601.54	0.9989	2601.54	0.99832	2601.54	0.99778	2601.54	0.99851
2600.58	0.99808	2600.58	0.99891	2600.58	0.99833	2600.58	0.99784	2600.58	0.99853
2599.61	0.9981	2599.61	0.99894	2599.61	0.99836	2599.61	0.99792	2599.61	0.99859
2598.65	0.99819	2598.65	0.99901	2598.65	0.99844	2598.65	0.99802	2598.65	0.99868
2597.69	0.99833	2597.69	0.99911	2597.69	0.99856	2597.69	0.99812	2597.69	0.99878
2596.72	0.99848	2596.72	0.99921	2596.72	0.99867	2596.72	0.9982	2596.72	0.99886
2595.76	0.99858	2595.76	0.99926	2595.76	0.99877	2595.76	0.9983	2595.76	0.99893
2594.79	0.99861	2594.79	0.99929	2594.79	0.99885	2594.79	0.99842	2594.79	0.99899
2593.83	0.99865	2593.83	0.99932	2593.83	0.99891	2593.83	0.99852	2593.83	0.99905
2592.86	0.99874	2592.86	0.99937	2592.86	0.99897	2592.86	0.99859	2592.86	0.99912
2591.9	0.99886	2591.9	0.99949	2591.9	0.99906	2591.9	0.99869	2591.9	0.99921
2590.94	0.99899	2590.94	0.99963	2590.94	0.99917	2590.94	0.99882	2590.94	0.99932
2589.97	0.99909	2589.97	0.99972	2589.97	0.99928	2589.97	0.99896	2589.97	0.99944
2589.01	0.99915	2589.01	0.99974	2589.01	0.99935	2589.01	0.99906	2589.01	0.99952
2588.04	0.99919	2588.04	0.99975	2588.04	0.99939	2588.04	0.99913	2588.04	0.99957
2587.08	0.99925	2587.08	0.99979	2587.08	0.99942	2587.08	0.9992	2587.08	0.9996
2586.11	0.99933	2586.11	0.99983	2586.11	0.99946	2586.11	0.99927	2586.11	0.99962
2585.15	0.99943	2585.15	0.99986	2585.15	0.99956	2585.15	0.99936	2585.15	0.99967
2584.19	0.99951	2584.19	0.99991	2584.19	0.99968	2584.19	0.99945	2584.19	0.99974
2583.22	0.99955	2583.22	0.99993	2583.22	0.99974	2583.22	0.9995	2583.22	0.99978
2582.26	0.99953	2582.26	0.99992	2582.26	0.99973	2582.26	0.99951	2582.26	0.9998
2581.29	0.99953	2581.29	0.99995	2581.29	0.99973	2581.29	0.99955	2581.29	0.99985
2580.33	0.9996	2580.33	1	2580.33	0.99975	2580.33	0.99962	2580.33	0.99992
2579.36	0.99969	2579.36	1.00002	2579.36	0.99979	2579.36	0.99967	2579.36	0.99995
2578.4	0.99978	2578.4	1.00004	2578.4	0.99984	2578.4	0.99972	2578.4	0.99996
2577.44	0.99981	2577.44	1.00005	2577.44	0.99989	2577.44	0.99977	2577.44	0.99997
2576.47	0.99978	2576.47	1.00003	2576.47	0.99987	2576.47	0.99978	2576.47	0.99995
2575.51	0.99973	2575.51	0.99998	2575.51	0.99984	2575.51	0.99975	2575.51	0.99991
2574.54	0.99973	2574.54	0.99996	2574.54	0.99984	2574.54	0.99977	2574.54	0.99991
2573.58	0.99978	2573.58	0.99997	2573.58	0.99985	2573.58	0.99981	2573.58	0.99995
2572.61	0.99985	2572.61	1	2572.61	0.99987	2572.61	0.99985	2572.61	0.99999
2571.65	0.9999	2571.65	1.00004	2571.65	0.99994	2571.65	0.99989	2571.65	1.00003
2570.69	0.99991	2570.69	1.00004	2570.69	0.99999	2570.69	0.99992	2570.69	1.00004
2569.72	0.99989	2569.72	1.00001	2569.72	0.99999	2569.72	0.99994	2569.72	1.00002
2568.76	0.99989	2568.76	0.99999	2568.76	0.99998	2568.76	0.99996	2568.76	1
2567.79	0.99993	2567.79	1	2567.79	1	2567.79	1	2567.79	1
2566.83	0.99999	2566.83	1.00003	2566.83	1.00004	2566.83	1.00004	2566.83	1.00003
2565.86	1.00005	2565.86	1.00005	2565.86	1.00005	2565.86	1.00007	2565.86	1.00004
2564.9	1.00008	2564.9	1.00006	2564.9	1.00004	2564.9	1.00009	2564.9	1.00005
2563.94	1.00007	2563.94	1.00006	2563.94	1.00005	2563.94	1.00011	2563.94	1.00008
2562.97	1.00004	2562.97	1.00004	2562.97	1.00005	2562.97	1.0001	2562.97	1.0001
2562.01	1.00003	2562.01	1	2562.01	1.00005	2562.01	1.0001	2562.01	1.0001
2561.04	1.00004	2561.04	0.99997	2561.04	1.00006	2561.04	1.00008	2561.04	1.00009
2560.08	1.00008	2560.08	0.99997	2560.08	1.00007	2560.08	1.00005	2560.08	1.00006
2559.12	1.00008	2559.12	1	2559.12	1.00006	2559.12	1.00003	2559.12	1.00003
2558.15	1.00006	2558.15	1	2558.15	1.00006	2558.15	1.00005	2558.15	1.00003
2557.19	1.00002	2557.19	0.99998	2557.19	1.00006	2557.19	1.00007	2557.19	1.00004
2556.22	0.99999	2556.22	0.99996	2556.22	1.00005	2556.22	1.00006	2556.22	1.00003
2555.26	0.99997	2555.26	0.99995	2555.26	1.00003	2555.26	1.00004	2555.26	1.00001
2554.29	0.99998	2554.29	0.99996	2554.29	1.00001	2554.29	1.00004	2554.29	0.99998
2553.33	0.99997	2553.33	0.99994	2553.33	0.99997	2553.33	1.00002	2553.33	0.99994
2552.37	0.99994	2552.37	0.9999	2552.37	0.99995	2552.37	1	2552.37	0.9999
2551.4	0.99989	2551.4	0.99986	2551.4	0.99995	2551.4	0.99999	2551.4	0.99989
2550.44	0.99985	2550.44	0.99985	2550.44	0.99995	2550.44	0.99996	2550.44	0.9999
2549.47	0.99986	2549.47	0.99987	2549.47	0.99995	2549.47	0.99994	2549.47	0.99992
2548.51	0.99992	2548.51	0.9999	2548.51	0.99998	2548.51	0.99999	2548.51	0.99997
2547.54	0.99998	2547.54	0.99992	2547.54	1	2547.54	1.00004	2547.54	1
2546.58	0.99999	2546.58	0.9999	2546.58	1	2546.58	1.00004	2546.58	0.99997
2545.62	0.99997	2545.62	0.99986	2545.62	0.99997	2545.62	1	2545.62	0.99989
2544.65	0.99994	2544.65	0.99983	2544.65	0.99995	2544.65	0.99997	2544.65	0.99984
2543.69	0.99995	2543.69	0.99984	2543.69	0.99996	2543.69	0.99995	2543.69	0.99986
2542.72	0.99998	2542.72	0.99986	2542.72	0.99996	2542.72	0.99997	2542.72	0.99989
2541.76	1	2541.76	0.99988	2541.76	0.99995	2541.76	1	2541.76	0.9999
2540.79	0.99999	2540.79	0.99988	2540.79	0.99994	2540.79	1	2540.79	0.99987
2539.83	0.99997	2539.83	0.99987	2539.83	0.99993	2539.83	0.99997	2539.83	0.99984
2538.87	0.99992	2538.87	0.99985	2538.87	0.99992	2538.87	0.99995	2538.87	0.99983
2537.9	0.99988	2537.9	0.99985	2537.9	0.99992	2537.9	0.99995	2537.9	0.99983
2536.94	0.99988	2536.94	0.99986	2536.94	0.99992	2536.94	0.99993	2536.94	0.9998
2535.97	0.99989	2535.97	0.99986	2535.97	0.99989	2535.97	0.99988	2535.97	0.99975
2535.01	0.99988	2535.01	0.99985	2535.01	0.99986	2535.01	0.99984	2535.01	0.99972
2534.04	0.99984	2534.04	0.99983	2534.04	0.99984	2534.04	0.99983	2534.04	0.99972
2533.08	0.99977	2533.08	0.99981	2533.08	0.9998	2533.08	0.99982	2533.08	0.99972
2532.12	0.9997	2532.12	0.99978	2532.12	0.99978	2532.12	0.9998	2532.12	0.99969
2531.15	0.99969	2531.15	0.99979	2531.15	0.99979	2531.15	0.9998	2531.15	0.99969
2530.19	0.99972	2530.19	0.99981	2530.19	0.99982	2530.19	0.99981	2530.19	0.99971
2529.22	0.99973	2529.22	0.99982	2529.22	0.99984	2529.22	0.99978	2529.22	0.99971
2528.26	0.99971	2528.26	0.9998	2528.26	0.99983	2528.26	0.99976	2528.26	0.9997
2527.29	0.99967	2527.29	0.99978	2527.29	0.99981	2527.29	0.99975	2527.29	0.99968
2526.33	0.99962	2526.33	0.99975	2526.33	0.9998	2526.33	0.99974	2526.33	0.99966
2525.37	0.99957	2525.37	0.99974	2525.37	0.99979	2525.37	0.99972	2525.37	0.99964
2524.4	0.99956	2524.4	0.99975	2524.4	0.99978	2524.4	0.99971	2524.4	0.99962
2523.44	0.99958	2523.44	0.99976	2523.44	0.99975	2523.44	0.99971	2523.44	0.99961
2522.47	0.99958	2522.47	0.99973	2522.47	0.99972	2522.47	0.99969	2522.47	0.99959
2521.51	0.99952	2521.51	0.99971	2521.51	0.9997	2521.51	0.99967	2521.51	0.99955
2520.55	0.99944	2520.55	0.99971	2520.55	0.9997	2520.55	0.99966	2520.55	0.99954
2519.58	0.99937	2519.58	0.99972	2519.58	0.9997	2519.58	0.99965	2519.58	0.99956
2518.62	0.99932	2518.62	0.99972	2518.62	0.99968	2518.62	0.99964	2518.62	0.99958
2517.65	0.99931	2517.65	0.99973	2517.65	0.99967	2517.65	0.99966	2517.65	0.99959
2516.69	0.99932	2516.69	0.99974	2516.69	0.99966	2516.69	0.99966	2516.69	0.99959
2515.72	0.99931	2515.72	0.99972	2515.72	0.99965	2515.72	0.99966	2515.72	0.99958
2514.76	0.99925	2514.76	0.99969	2514.76	0.99966	2514.76	0.99966	2514.76	0.99957
2513.8	0.99918	2513.8	0.99967	2513.8	0.99966	2513.8	0.99966	2513.8	0.99958
2512.83	0.99912	2512.83	0.99968	2512.83	0.99965	2512.83	0.99965	2512.83	0.99959
2511.87	0.99911	2511.87	0.99971	2511.87	0.99967	2511.87	0.99966	2511.87	0.99961
2510.9	0.99909	2510.9	0.99973	2510.9	0.9997	2510.9	0.99968	2510.9	0.99963
2509.94	0.99908	2509.94	0.99972	2509.94	0.99969	2509.94	0.99968	2509.94	0.99961
2508.97	0.99904	2508.97	0.99968	2508.97	0.99966	2508.97	0.99966	2508.97	0.9996
2508.01	0.99899	2508.01	0.99969	2508.01	0.99967	2508.01	0.99968	2508.01	0.99962
2507.05	0.99898	2507.05	0.99973	2507.05	0.9997	2507.05	0.99972	2507.05	0.99967
2506.08	0.999	2506.08	0.99977	2506.08	0.99974	2506.08	0.99976	2506.08	0.99971
2505.12	0.99903	2505.12	0.9998	2505.12	0.99974	2505.12	0.99977	2505.12	0.99975
2504.15	0.99907	2504.15	0.99983	2504.15	0.99974	2504.15	0.99976	2504.15	0.99976
2503.19	0.9991	2503.19	0.99986	2503.19	0.99976	2503.19	0.99975	2503.19	0.99975
2502.22	0.99911	2502.22	0.99988	2502.22	0.99981	2502.22	0.99976	2502.22	0.99975
2501.26	0.99913	2501.26	0.99989	2501.26	0.99986	2501.26	0.99977	2501.26	0.99976
2500.3	0.99914	2500.3	0.99991	2500.3	0.99986	2500.3	0.99976	2500.3	0.99976
2499.33	0.99915	2499.33	0.99989	2499.33	0.99981	2499.33	0.99971	2499.33	0.99971
2498.37	0.99917	2498.37	0.99987	2498.37	0.99975	2498.37	0.99963	2498.37	0.99964
2497.4	0.99918	2497.4	0.99986	2497.4	0.99971	2497.4	0.99957	2497.4	0.9996
2496.44	0.99915	2496.44	0.99981	2496.44	0.99966	2496.44	0.99953	2496.44	0.99956
2495.47	0.99908	2495.47	0.99972	2495.47	0.99958	2495.47	0.99946	2495.47	0.9995
2494.51	0.99897	2494.51	0.99961	2494.51	0.99948	2494.51	0.99935	2494.51	0.99941
2493.55	0.99886	2493.55	0.99948	2493.55	0.99936	2493.55	0.9992	2493.55	0.99929
2492.58	0.99873	2492.58	0.99932	2492.58	0.99921	2492.58	0.99904	2492.58	0.99912
2491.62	0.99854	2491.62	0.99913	2491.62	0.999	2491.62	0.99885	2491.62	0.99891
2490.65	0.9983	2490.65	0.99892	2490.65	0.99875	2490.65	0.99862	2490.65	0.99867
2489.69	0.998	2489.69	0.99868	2489.69	0.99848	2489.69	0.99835	2489.69	0.99843
2488.73	0.99767	2488.73	0.9984	2488.73	0.9982	2488.73	0.99806	2488.73	0.99816
2487.76	0.99739	2487.76	0.99813	2487.76	0.99794	2487.76	0.99781	2487.76	0.99791
2486.8	0.9972	2486.8	0.9979	2486.8	0.99772	2486.8	0.99759	2486.8	0.99768
2485.83	0.99705	2485.83	0.99772	2485.83	0.99751	2485.83	0.99739	2485.83	0.99748
2484.87	0.99695	2484.87	0.99759	2484.87	0.99738	2484.87	0.99726	2484.87	0.99734
2483.9	0.99695	2483.9	0.99757	2483.9	0.99737	2483.9	0.99725	2483.9	0.99731
2482.94	0.99706	2482.94	0.99765	2482.94	0.99746	2482.94	0.99735	2482.94	0.99738
2481.98	0.99726	2481.98	0.9978	2481.98	0.99761	2481.98	0.99748	2481.98	0.99754
2481.01	0.99752	2481.01	0.99802	2481.01	0.9978	2481.01	0.99765	2481.01	0.99774
2480.05	0.99782	2480.05	0.99828	2480.05	0.99803	2480.05	0.99786	2480.05	0.99796
2479.08	0.99809	2479.08	0.9985	2479.08	0.99824	2479.08	0.99806	2479.08	0.99817
2478.12	0.9983	2478.12	0.99869	2478.12	0.99845	2478.12	0.99826	2478.12	0.99837
2477.15	0.99852	2477.15	0.99889	2477.15	0.99866	2477.15	0.9985	2477.15	0.99858
2476.19	0.99875	2476.19	0.99908	2476.19	0.99886	2476.19	0.99874	2476.19	0.9988
2475.23	0.99898	2475.23	0.99926	2475.23	0.99904	2475.23	0.99893	2475.23	0.99899
2474.26	0.99919	2474.26	0.99943	2474.26	0.99922	2474.26	0.99908	2474.26	0.99916
2473.3	0.99937	2473.3	0.99957	2473.3	0.99938	2473.3	0.99922	2473.3	0.99929
2472.33	0.99947	2472.33	0.99966	2472.33	0.9995	2472.33	0.99934	2472.33	0.99939
2471.37	0.99953	2471.37	0.99976	2471.37	0.99961	2471.37	0.99948	2471.37	0.9995
2470.4	0.99958	2470.4	0.99986	2470.4	0.99973	2470.4	0.9996	2470.4	0.99963
2469.44	0.99965	2469.44	0.99993	2469.44	0.99983	2469.44	0.99967	2469.44	0.99974
2468.48	0.9997	2468.48	0.99997	2468.48	0.99987	2468.48	0.99972	2468.48	0.99979
2467.51	0.99973	2467.51	1	2467.51	0.99989	2467.51	0.99976	2467.51	0.99982
2466.55	0.99971	2466.55	1	2466.55	0.99988	2466.55	0.99978	2466.55	0.99985
2465.58	0.99964	2465.58	0.99997	2465.58	0.99986	2465.58	0.99974	2465.58	0.99985
2464.62	0.99954	2464.62	0.9999	2464.62	0.99983	2464.62	0.9997	2464.62	0.99982
2463.65	0.99945	2463.65	0.99983	2463.65	0.99979	2463.65	0.99968	2463.65	0.99979
2462.69	0.99936	2462.69	0.99972	2462.69	0.99971	2462.69	0.99962	2462.69	0.99973
2461.73	0.99923	2461.73	0.99959	2461.73	0.99959	2461.73	0.99949	2461.73	0.99963
2460.76	0.99904	2460.76	0.99945	2460.76	0.99944	2460.76	0.99933	2460.76	0.99949
2459.8	0.9988	2459.8	0.99928	2459.8	0.99928	2459.8	0.99916	2459.8	0.99931
2458.83	0.99855	2458.83	0.99908	2458.83	0.99907	2458.83	0.99898	2458.83	0.99911
2457.87	0.99827	2457.87	0.99884	2457.87	0.99884	2457.87	0.99877	2457.87	0.9989
2456.9	0.99797	2456.9	0.99857	2456.9	0.99857	2456.9	0.99852	2456.9	0.99867
2455.94	0.99765	2455.94	0.99829	2455.94	0.99825	2455.94	0.99823	2455.94	0.99841
2454.98	0.99734	2454.98	0.99801	2454.98	0.99795	2454.98	0.99794	2454.98	0.99813
2454.01	0.99704	2454.01	0.99776	2454.01	0.99771	2454.01	0.99769	2454.01	0.99787
2453.05	0.9968	2453.05	0.99756	2453.05	0.99753	2453.05	0.99749	2453.05	0.99767
2452.08	0.99666	2452.08	0.99742	2452.08	0.99741	2452.08	0.99737	2452.08	0.99754
2451.12	0.99665	2451.12	0.99738	2451.12	0.99735	2451.12	0.99735	2451.12	0.99752
2450.16	0.99678	2450.16	0.99747	2450.16	0.99741	2450.16	0.99741	2450.16	0.99758
2449.19	0.99702	2449.19	0.99765	2449.19	0.99758	2449.19	0.99755	2449.19	0.99771
2448.23	0.99729	2448.23	0.99787	2448.23	0.99779	2448.23	0.99773	2448.23	0.99788
2447.26	0.99754	2447.26	0.99808	2447.26	0.99802	2447.26	0.99795	2447.26	0.99809
2446.3	0.99783	2446.3	0.99831	2446.3	0.99828	2446.3	0.99821	2446.3	0.99834
2445.33	0.99817	2445.33	0.99857	2445.33	0.99857	2445.33	0.99848	2445.33	0.99862
2444.37	0.99852	2444.37	0.99884	2444.37	0.99883	2444.37	0.99871	2444.37	0.99885
2443.41	0.99883	2443.41	0.99908	2443.41	0.99905	2443.41	0.99893	2443.41	0.99903
2442.44	0.99908	2442.44	0.99926	2442.44	0.9992	2442.44	0.99912	2442.44	0.99918
2441.48	0.99922	2441.48	0.99935	2441.48	0.99931	2441.48	0.99924	2441.48	0.9993
2440.51	0.99931	2440.51	0.99941	2440.51	0.99941	2440.51	0.99933	2440.51	0.9994
2439.55	0.99942	2439.55	0.99951	2439.55	0.99952	2439.55	0.99944	2439.55	0.99954
2438.58	0.99957	2438.58	0.99964	2438.58	0.99965	2438.58	0.99956	2438.58	0.99968
2437.62	0.99971	2437.62	0.99974	2437.62	0.99976	2437.62	0.99965	2437.62	0.99977
2436.66	0.99982	2436.66	0.9998	2436.66	0.99983	2436.66	0.9997	2436.66	0.99979
2435.69	0.99987	2435.69	0.99984	2435.69	0.99987	2435.69	0.99976	2435.69	0.9998
2434.73	0.99989	2434.73	0.99989	2434.73	0.99991	2434.73	0.99982	2434.73	0.99982
2433.76	0.99991	2433.76	0.99995	2433.76	0.99997	2433.76	0.99987	2433.76	0.99987
2432.8	0.99994	2432.8	0.99999	2432.8	0.99999	2432.8	0.99991	2432.8	0.99992
2431.83	0.99997	2431.83	0.99999	2431.83	0.99998	2431.83	0.99992	2431.83	0.99996
2430.87	1	2430.87	0.99996	2430.87	0.99994	2430.87	0.9999	2430.87	0.99996
2429.91	1.00001	2429.91	0.99995	2429.91	0.99994	2429.91	0.99987	2429.91	0.99997
2428.94	1	2428.94	0.99995	2428.94	0.99996	2428.94	0.99986	2428.94	0.99996
2427.98	0.99995	2427.98	0.99993	2427.98	0.99997	2427.98	0.99987	2427.98	0.99993
2427.01	0.99989	2427.01	0.99991	2427.01	0.99995	2427.01	0.99986	2427.01	0.9999
2426.05	0.99988	2426.05	0.99991	2426.05	0.99993	2426.05	0.99985	2426.05	0.99991
2425.08	0.99993	2425.08	0.99994	2425.08	0.99992	2425.08	0.99986	2425.08	0.99993
2424.12	0.99998	2424.12	0.99996	2424.12	0.99992	2424.12	0.99987	2424.12	0.99993
2423.16	1	2423.16	0.99997	2423.16	0.99994	2423.16	0.99987	2423.16	0.99992
2422.19	0.99997	2422.19	0.99997	2422.19	0.99996	2422.19	0.99986	2422.19	0.99992
2421.23	0.99994	2421.23	0.99998	2421.23	0.99998	2421.23	0.99988	2421.23	0.99993
2420.26	0.99996	2420.26	0.99999	2420.26	0.99999	2420.26	0.99992	2420.26	0.99996
2419.3	1	2419.3	1	2419.3	1	2419.3	0.99997	2419.3	1
2418.33	0.99999	2418.33	0.99999	2418.33	0.99998	2418.33	0.99996	2418.33	0.99999
2417.37	0.99991	2417.37	0.99993	2417.37	0.99991	2417.37	0.99989	2417.37	0.9999
2416.41	0.9998	2416.41	0.99986	2416.41	0.99985	2416.41	0.99983	2416.41	0.99981
2415.44	0.99973	2415.44	0.99982	2415.44	0.99983	2415.44	0.99983	2415.44	0.99978
2414.48	0.9997	2414.48	0.99981	2414.48	0.99982	2414.48	0.99983	2414.48	0.99978
2413.51	0.99969	2413.51	0.99979	2413.51	0.9998	2413.51	0.99982	2413.51	0.99978
2412.55	0.99968	2412.55	0.99976	2412.55	0.99974	2412.55	0.99979	2412.55	0.99976
2411.59	0.99961	2411.59	0.99969	2411.59	0.99965	2411.59	0.99973	2411.59	0.9997
2410.62	0.99952	2410.62	0.99963	2410.62	0.99957	2410.62	0.99968	2410.62	0.99962
2409.66	0.99947	2409.66	0.99963	2409.66	0.99955	2409.66	0.99966	2409.66	0.99959
2408.69	0.9995	2408.69	0.99967	2408.69	0.99958	2408.69	0.99968	2408.69	0.99963
2407.73	0.99956	2407.73	0.99971	2407.73	0.99961	2407.73	0.99971	2407.73	0.99967
2406.76	0.99964	2406.76	0.99974	2406.76	0.99962	2406.76	0.99975	2406.76	0.99969
2405.8	0.99969	2405.8	0.99976	2405.8	0.99963	2405.8	0.99977	2405.8	0.99968
2404.84	0.99972	2404.84	0.99977	2404.84	0.99965	2404.84	0.99978	2404.84	0.99968
2403.87	0.99974	2403.87	0.9998	2403.87	0.99968	2403.87	0.9998	2403.87	0.9997
2402.91	0.99978	2402.91	0.99984	2402.91	0.99973	2402.91	0.99983	2402.91	0.99976
2401.94	0.99983	2401.94	0.9999	2401.94	0.99979	2401.94	0.99989	2401.94	0.99984
2400.98	0.99992	2400.98	0.99997	2400.98	0.99984	2400.98	0.99995	2400.98	0.99988
2400.01	1	2400.01	1	2400.01	0.99986	2400.01	1	2400.01	0.99988
2399.05	1.00004	2399.05	1.00002	2399.05	0.99989	2399.05	1.00002	2399.05	0.99989
2398.09	1.00005	2398.09	1.00003	2398.09	0.99992	2398.09	1.00004	2398.09	0.9999
2397.12	1.00007	2397.12	1.00009	2397.12	0.99997	2397.12	1.00009	2397.12	0.99994
2396.16	1.00012	2396.16	1.00019	2396.16	1.00004	2396.16	1.00017	2396.16	1
2395.19	1.0002	2395.19	1.00028	2395.19	1.00011	2395.19	1.00023	2395.19	1.00006
2394.23	1.00028	2394.23	1.00036	2394.23	1.00015	2394.23	1.00028	2394.23	1.0001
2393.26	1.00037	2393.26	1.00043	2393.26	1.00019	2393.26	1.00031	2393.26	1.00013
2392.3	1.00046	2392.3	1.00049	2392.3	1.00025	2392.3	1.00035	2392.3	1.00016
2391.34	1.00053	2391.34	1.00057	2391.34	1.00036	2391.34	1.0004	2391.34	1.00026
2390.37	1.00058	2390.37	1.00074	2390.37	1.00052	2390.37	1.00051	2390.37	1.00043
2389.41	1.0006	2389.41	1.00097	2389.41	1.0007	2389.41	1.00067	2389.41	1.00063
2388.44	1.00058	2388.44	1.00097	2388.44	1.0007	2388.44	1.00067	2388.44	1.00064
2387.48	1.00056	2387.48	1.00097	2387.48	1.0007	2387.48	1.00067	2387.48	1.00064
2386.51	1.00054	2386.51	1.00097	2386.51	1.00071	2386.51	1.00067	2386.51	1.00064
2385.55	1.00052	2385.55	1.00097	2385.55	1.00071	2385.55	1.00067	2385.55	1.00064
2384.59	1.0005	2384.59	1.00097	2384.59	1.00071	2384.59	1.00068	2384.59	1.00065
2383.62	1.00048	2383.62	1.00097	2383.62	1.00071	2383.62	1.00068	2383.62	1.00065
2382.66	1.00046	2382.66	1.00096	2382.66	1.00071	2382.66	1.00068	2382.66	1.00065
2381.69	1.00044	2381.69	1.00096	2381.69	1.00071	2381.69	1.00068	2381.69	1.00065
2380.73	1.00042	2380.73	1.00096	2380.73	1.00071	2380.73	1.00068	2380.73	1.00065
2379.76	1.0004	2379.76	1.00096	2379.76	1.00071	2379.76	1.00068	2379.76	1.00066
2378.8	1.00038	2378.8	1.00096	2378.8	1.00071	2378.8	1.00068	2378.8	1.00066
2377.84	1.00036	2377.84	1.00096	2377.84	1.00071	2377.84	1.00068	2377.84	1.00066
2376.87	1.00034	2376.87	1.00095	2376.87	1.00071	2376.87	1.00068	2376.87	1.00066
2375.91	1.00032	2375.91	1.00095	2375.91	1.00071	2375.91	1.00068	2375.91	1.00066
2374.94	1.0003	2374.94	1.00095	2374.94	1.00071	2374.94	1.00068	2374.94	1.00066
2373.98	1.00028	2373.98	1.00094	2373.98	1.00071	2373.98	1.00068	2373.98	1.00066
2373.02	1.00025	2373.02	1.00094	2373.02	1.00071	2373.02	1.00068	2373.02	1.00066
2372.05	1.00023	2372.05	1.00094	2372.05	1.00071	2372.05	1.00068	2372.05	1.00066
2371.09	1.00021	2371.09	1.00094	2371.09	1.00071	2371.09	1.00068	2371.09	1.00066
2370.12	1.00019	2370.12	1.00093	2370.12	1.0007	2370.12	1.00068	2370.12	1.00066
2369.16	1.00017	2369.16	1.00093	2369.16	1.0007	2369.16	1.00068	2369.16	1.00066
2368.19	1.00015	2368.19	1.00092	2368.19	1.0007	2368.19	1.00067	2368.19	1.00066
2367.23	1.00012	2367.23	1.00092	2367.23	1.0007	2367.23	1.00067	2367.23	1.00066
2366.27	1.0001	2366.27	1.00092	2366.27	1.0007	2366.27	1.00067	2366.27	1.00066
2365.3	1.00008	2365.3	1.00091	2365.3	1.0007	2365.3	1.00067	2365.3	1.00065
2364.34	1.00006	2364.34	1.00091	2364.34	1.00069	2364.34	1.00067	2364.34	1.00065
2363.37	1.00003	2363.37	1.0009	2363.37	1.00069	2363.37	1.00067	2363.37	1.00065
2362.41	1.00001	2362.41	1.0009	2362.41	1.00069	2362.41	1.00066	2362.41	1.00065
2361.44	0.99999	2361.44	1.00089	2361.44	1.00069	2361.44	1.00066	2361.44	1.00065
2360.48	0.99997	2360.48	1.00089	2360.48	1.00068	2360.48	1.00066	2360.48	1.00065
2359.52	0.99994	2359.52	1.00088	2359.52	1.00068	2359.52	1.00066	2359.52	1.00064
2358.55	0.99992	2358.55	1.00088	2358.55	1.00068	2358.55	1.00065	2358.55	1.00064
2357.59	0.9999	2357.59	1.00087	2357.59	1.00067	2357.59	1.00065	2357.59	1.00064
2356.62	0.99987	2356.62	1.00086	2356.62	1.00067	2356.62	1.00065	2356.62	1.00064
2355.66	0.99985	2355.66	1.00086	2355.66	1.00067	2355.66	1.00065	2355.66	1.00063
2354.69	0.99983	2354.69	1.00085	2354.69	1.00066	2354.69	1.00064	2354.69	1.00063
2353.73	0.9998	2353.73	1.00085	2353.73	1.00066	2353.73	1.00064	2353.73	1.00063
2352.77	0.99978	2352.77	1.00084	2352.77	1.00065	2352.77	1.00064	2352.77	1.00062
2351.8	0.99975	2351.8	1.00083	2351.8	1.00065	2351.8	1.00063	2351.8	1.00062
2350.84	0.99973	2350.84	1.00083	2350.84	1.00065	2350.84	1.00063	2350.84	1.00062
2349.87	0.9997	2349.87	1.00082	2349.87	1.00064	2349.87	1.00062	2349.87	1.00061
2348.91	0.99968	2348.91	1.00081	2348.91	1.00064	2348.91	1.00062	2348.91	1.00061
2347.94	0.99966	2347.94	1.0008	2347.94	1.00063	2347.94	1.00062	2347.94	1.00061
2346.98	0.99963	2346.98	1.0008	2346.98	1.00063	2346.98	1.00061	2346.98	1.0006
2346.02	0.99961	2346.02	1.00079	2346.02	1.00062	2346.02	1.00061	2346.02	1.0006
2345.05	0.99958	2345.05	1.00078	2345.05	1.00062	2345.05	1.0006	2345.05	1.00059
2344.09	0.99956	2344.09	1.00077	2344.09	1.00061	2344.09	1.0006	2344.09	1.00059
2343.12	0.99953	2343.12	1.00076	2343.12	1.0006	2343.12	1.00059	2343.12	1.00058
2342.16	0.99951	2342.16	1.00076	2342.16	1.0006	2342.16	1.00059	2342.16	1.00058
2341.2	0.99948	2341.2	1.00075	2341.2	1.00059	2341.2	1.00058	2341.2	1.00057
2340.23	0.99945	2340.23	1.00074	2340.23	1.00059	2340.23	1.00058	2340.23	1.00057
2339.27	0.99943	2339.27	1.00073	2339.27	1.00058	2339.27	1.00057	2339.27	1.00056
2338.3	0.9994	2338.3	1.00072	2338.3	1.00057	2338.3	1.00056	2338.3	1.00056
2337.34	0.99938	2337.34	1.00071	2337.34	1.00057	2337.34	1.00056	2337.34	1.00055
2336.37	0.99935	2336.37	1.0007	2336.37	1.00056	2336.37	1.00055	2336.37	1.00054
2335.41	0.99932	2335.41	1.00069	2335.41	1.00055	2335.41	1.00055	2335.41	1.00054
2334.45	0.9993	2334.45	1.00068	2334.45	1.00055	2334.45	1.00054	2334.45	1.00053
2333.48	0.99927	2333.48	1.00067	2333.48	1.00054	2333.48	1.00053	2333.48	1.00052
2332.52	0.99924	2332.52	1.00066	2332.52	1.00053	2332.52	1.00053	2332.52	1.00052
2331.55	0.99922	2331.55	1.00065	2331.55	1.00052	2331.55	1.00052	2331.55	1.00051
2330.59	0.99919	2330.59	1.00064	2330.59	1.00052	2330.59	1.00051	2330.59	1.0005
2329.62	0.99916	2329.62	1.00063	2329.62	1.00051	2329.62	1.00051	2329.62	1.0005
2328.66	0.99914	2328.66	1.00062	2328.66	1.0005	2328.66	1.0005	2328.66	1.00049
2327.7	0.99911	2327.7	1.00061	2327.7	1.00049	2327.7	1.00049	2327.7	1.00048
2326.73	0.99908	2326.73	1.0006	2326.73	1.00048	2326.73	1.00049	2326.73	1.00047
2325.77	0.99906	2325.77	1.00059	2325.77	1.00047	2325.77	1.00048	2325.77	1.00047
2324.8	0.99903	2324.8	1.00057	2324.8	1.00047	2324.8	1.00047	2324.8	1.00046
2323.84	0.999	2323.84	1.00056	2323.84	1.00046	2323.84	1.00046	2323.84	1.00045
2322.87	0.99897	2322.87	1.00055	2322.87	1.00045	2322.87	1.00045	2322.87	1.00044
2321.91	0.99894	2321.91	1.00054	2321.91	1.00044	2321.91	1.00045	2321.91	1.00043
2320.95	0.99892	2320.95	1.00053	2320.95	1.00043	2320.95	1.00044	2320.95	1.00042
2319.98	0.99889	2319.98	1.00051	2319.98	1.00042	2319.98	1.00043	2319.98	1.00041
2319.02	0.99886	2319.02	1.0005	2319.02	1.00041	2319.02	1.00042	2319.02	1.00041
2318.05	0.99883	2318.05	1.00049	2318.05	1.0004	2318.05	1.00041	2318.05	1.0004
2317.09	0.9988	2317.09	1.00048	2317.09	1.00039	2317.09	1.0004	2317.09	1.00039
2316.12	0.99877	2316.12	1.00046	2316.12	1.00038	2316.12	1.00039	2316.12	1.00038
2315.16	0.99874	2315.16	1.00045	2315.16	1.00037	2315.16	1.00039	2315.16	1.00037
2314.2	0.99872	2314.2	1.00044	2314.2	1.00036	2314.2	1.00038	2314.2	1.00036
2313.23	0.99869	2313.23	1.00042	2313.23	1.00035	2313.23	1.00037	2313.23	1.00035
2312.27	0.99866	2312.27	1.00041	2312.27	1.00034	2312.27	1.00036	2312.27	1.00034
2311.3	0.99863	2311.3	1.0004	2311.3	1.00033	2311.3	1.00035	2311.3	1.00033
2310.34	0.9986	2310.34	1.00038	2310.34	1.00032	2310.34	1.00034	2310.34	1.00032
2309.37	0.99857	2309.37	1.00037	2309.37	1.00031	2309.37	1.00033	2309.37	1.00031
2308.41	0.99854	2308.41	1.00035	2308.41	1.0003	2308.41	1.00032	2308.41	1.0003
2307.45	0.99851	2307.45	1.00034	2307.45	1.00028	2307.45	1.00031	2307.45	1.00028
2306.48	0.99848	2306.48	1.00032	2306.48	1.00027	2306.48	1.0003	2306.48	1.00027
2305.52	0.99845	2305.52	1.00031	2305.52	1.00026	2305.52	1.00029	2305.52	1.00026
2304.55	0.99842	2304.55	1.00029	2304.55	1.00025	2304.55	1.00028	2304.55	1.00025
2303.59	0.99839	2303.59	1.00028	2303.59	1.00024	2303.59	1.00027	2303.59	1.00024
2302.63	0.99836	2302.63	1.00026	2302.63	1.00022	2302.63	1.00025	2302.63	1.00023
2301.66	0.99833	2301.66	1.00025	2301.66	1.00021	2301.66	1.00024	2301.66	1.00021
2300.7	0.9983	2300.7	1.00023	2300.7	1.0002	2300.7	1.00023	2300.7	1.0002
2299.73	0.99827	2299.73	1.00022	2299.73	1.00019	2299.73	1.00022	2299.73	1.00019
2298.77	0.99824	2298.77	1.0002	2298.77	1.00017	2298.77	1.00021	2298.77	1.00018
2297.8	0.9982	2297.8	1.00018	2297.8	1.00016	2297.8	1.0002	2297.8	1.00016
2296.84	0.99817	2296.84	1.00017	2296.84	1.00015	2296.84	1.00019	2296.84	1.00015
2295.88	0.99814	2295.88	1.00015	2295.88	1.00013	2295.88	1.00017	2295.88	1.00014
2294.91	0.99811	2294.91	1.00013	2294.91	1.00012	2294.91	1.00016	2294.91	1.00013
2293.95	0.99808	2293.95	1.00012	2293.95	1.00011	2293.95	1.00015	2293.95	1.00011
2292.98	0.99805	2292.98	1.0001	2292.98	1.00009	2292.98	1.00014	2292.98	1.0001
2292.02	0.99801	2292.02	1.00008	2292.02	1.00008	2292.02	1.00012	2292.02	1.00009
2291.05	0.99798	2291.05	1.00006	2291.05	1.00006	2291.05	1.00011	2291.05	1.00007
2290.09	0.99795	2290.09	1.00005	2290.09	1.00005	2290.09	1.0001	2290.09	1.00006
2289.13	0.99792	2289.13	1.00003	2289.13	1.00004	2289.13	1.00009	2289.13	1.00004
2288.16	0.99789	2288.16	1.00001	2288.16	1.00002	2288.16	1.00007	2288.16	1.00003
2287.2	0.99785	2287.2	0.99999	2287.2	1.00001	2287.2	1.00006	2287.2	1.00001
2286.23	0.99782	2286.23	0.99997	2286.23	0.99999	2286.23	1.00005	2286.23	1
2285.27	0.99779	2285.27	0.99996	2285.27	0.99998	2285.27	1.00003	2285.27	0.99999
2284.3	0.99776	2284.3	0.99994	2284.3	0.99996	2284.3	1.00002	2284.3	0.99997
2283.34	0.99772	2283.34	0.99992	2283.34	0.99995	2283.34	1	2283.34	0.99996
2282.38	0.99769	2282.38	0.9999	2282.38	0.99993	2282.38	0.99999	2282.38	0.99994
2281.41	0.99766	2281.41	0.99988	2281.41	0.99991	2281.41	0.99998	2281.41	0.99992
2280.45	0.99762	2280.45	0.99986	2280.45	0.9999	2280.45	0.99996	2280.45	0.99991
2279.48	0.99759	2279.48	0.99984	2279.48	0.99988	2279.48	0.99995	2279.48	0.99989
2278.52	0.99756	2278.52	0.99982	2278.52	0.99987	2278.52	0.99993	2278.52	0.99988
2277.55	0.99752	2277.55	0.9998	2277.55	0.99985	2277.55	0.99992	2277.55	0.99986
2276.59	0.99748	2276.59	0.99987	2276.59	0.99993	2276.59	0.99999	2276.59	0.99995
2275.63	0.99739	2275.63	0.99989	2275.63	0.99994	2275.63	0.99998	2275.63	0.99994
2274.66	0.99727	2274.66	0.99989	2274.66	0.99991	2274.66	0.99994	2274.66	0.99989
2273.7	0.9972	2273.7	0.99989	2273.7	0.9999	2273.7	0.99993	2273.7	0.99987
2272.73	0.99719	2272.73	0.99994	2272.73	0.99995	2272.73	0.99996	2272.73	0.99993
2271.77	0.99725	2271.77	0.99999	2271.77	0.99999	2271.77	1	2271.77	0.99999
2270.8	0.9973	2270.8	1	2270.8	1	2270.8	1	2270.8	1
2269.84	0.99731	2269.84	0.99995	2269.84	0.99998	2269.84	0.99998	2269.84	0.99994
2268.88	0.99726	2268.88	0.99985	2268.88	0.99994	2268.88	0.99992	2268.88	0.99985
2267.91	0.99722	2267.91	0.99977	2267.91	0.9999	2267.91	0.99985	2267.91	0.99978
2266.95	0.99728	2266.95	0.99975	2266.95	0.9999	2266.95	0.99983	2266.95	0.99977
2265.98	0.99744	2265.98	0.99979	2265.98	0.99993	2265.98	0.99988	2265.98	0.9998
2265.02	0.99761	2265.02	0.99978	2265.02	0.99992	2265.02	0.99989	2265.02	0.99978
2264.06	0.99772	2264.06	0.9997	2264.06	0.99989	2264.06	0.99985	2264.06	0.99971
2263.09	0.99778	2263.09	0.99957	2263.09	0.99982	2263.09	0.99976	2263.09	0.99959
2262.13	0.99781	2262.13	0.99946	2262.13	0.99974	2262.13	0.99968	2262.13	0.99947
2261.16	0.99787	2261.16	0.99942	2261.16	0.99971	2261.16	0.99965	2261.16	0.99941
2260.2	0.99799	2260.2	0.99941	2260.2	0.99973	2260.2	0.99965	2260.2	0.99939
2259.23	0.99813	2259.23	0.99939	2259.23	0.99975	2259.23	0.99965	2259.23	0.99934
2258.27	0.99822	2258.27	0.99934	2258.27	0.99972	2258.27	0.99962	2258.27	0.99927
2257.31	0.99825	2257.31	0.99924	2257.31	0.99966	2257.31	0.99955	2257.31	0.99917
2256.34	0.99825	2256.34	0.99911	2256.34	0.99957	2256.34	0.99948	2256.34	0.99906
2255.38	0.9983	2255.38	0.99904	2255.38	0.99952	2255.38	0.99944	2255.38	0.99899
2254.41	0.99841	2254.41	0.99902	2254.41	0.99954	2254.41	0.99943	2254.41	0.99897
2253.45	0.99854	2253.45	0.99902	2253.45	0.99957	2253.45	0.99943	2253.45	0.99897
2252.48	0.99863	2252.48	0.99898	2252.48	0.99955	2252.48	0.9994	2252.48	0.99892
2251.52	0.99867	2251.52	0.99888	2251.52	0.99947	2251.52	0.99934	2251.52	0.99882
2250.56	0.99867	2250.56	0.99877	2250.56	0.9994	2250.56	0.99928	2250.56	0.99869
2249.59	0.99867	2249.59	0.99869	2249.59	0.99936	2249.59	0.99925	2249.59	0.9986
2248.63	0.99871	2248.63	0.99866	2248.63	0.99937	2248.63	0.99927	2248.63	0.99858
2247.66	0.99882	2247.66	0.99867	2247.66	0.99941	2247.66	0.99932	2247.66	0.99861
2246.7	0.99895	2246.7	0.99869	2246.7	0.99945	2246.7	0.99937	2246.7	0.99864
2245.73	0.99902	2245.73	0.99868	2245.73	0.99946	2245.73	0.99938	2245.73	0.99861
2244.77	0.99902	2244.77	0.99861	2244.77	0.99943	2244.77	0.99935	2244.77	0.99853
2243.81	0.99901	2243.81	0.99855	2243.81	0.99942	2243.81	0.99932	2243.81	0.99845
2242.84	0.99905	2242.84	0.99854	2242.84	0.99944	2242.84	0.99934	2242.84	0.99843
2241.88	0.99916	2241.88	0.99859	2241.88	0.9995	2241.88	0.99941	2241.88	0.99848
2240.91	0.99931	2240.91	0.99866	2240.91	0.99956	2240.91	0.9995	2240.91	0.99853
2239.95	0.99943	2239.95	0.99869	2239.95	0.99957	2239.95	0.99954	2239.95	0.99853
2238.98	0.99947	2238.98	0.99867	2238.98	0.99955	2238.98	0.99953	2238.98	0.99848
2238.02	0.99946	2238.02	0.99862	2238.02	0.99952	2238.02	0.99948	2238.02	0.9984
2237.06	0.99948	2237.06	0.99862	2237.06	0.99953	2237.06	0.99949	2237.06	0.99834
2236.09	0.99957	2236.09	0.99865	2236.09	0.99959	2236.09	0.99952	2236.09	0.99833
2235.13	0.9997	2235.13	0.99871	2235.13	0.99966	2235.13	0.99956	2235.13	0.99835
2234.16	0.99981	2234.16	0.99872	2234.16	0.99969	2234.16	0.99958	2234.16	0.99836
2233.2	0.99983	2233.2	0.99867	2233.2	0.99966	2233.2	0.99956	2233.2	0.9983
2232.23	0.99979	2232.23	0.99859	2232.23	0.99961	2232.23	0.99951	2232.23	0.99821
2231.27	0.99976	2231.27	0.99853	2231.27	0.99958	2231.27	0.99949	2231.27	0.99816
2230.31	0.99978	2230.31	0.99853	2230.31	0.9996	2230.31	0.99951	2230.31	0.99814
2229.34	0.99985	2229.34	0.99856	2229.34	0.99964	2229.34	0.99955	2229.34	0.99814
2228.38	0.99994	2228.38	0.99859	2228.38	0.99971	2228.38	0.99961	2228.38	0.99816
2227.41	1	2227.41	0.99859	2227.41	0.99975	2227.41	0.99965	2227.41	0.99814
2226.45	1	2226.45	0.99854	2226.45	0.99972	2226.45	0.99964	2226.45	0.99806
2225.49	0.99994	2225.49	0.99848	2225.49	0.99967	2225.49	0.99959	2225.49	0.99799
2224.52	0.9999	2224.52	0.99844	2224.52	0.99964	2224.52	0.99957	2224.52	0.99797
2223.56	0.99993	2223.56	0.99846	2223.56	0.99966	2223.56	0.99961	2223.56	0.99798
2222.59	1	2222.59	0.9985	2222.59	0.99971	2222.59	0.99968	2222.59	0.99801
2221.63	1.00002	2221.63	0.99851	2221.63	0.99974	2221.63	0.99973	2221.63	0.998
2220.66	0.99999	2220.66	0.99844	2220.66	0.99973	2220.66	0.99972	2220.66	0.99795
2219.7	0.99993	2219.7	0.99835	2219.7	0.99969	2219.7	0.99967	2219.7	0.99788
2218.74	0.99988	2218.74	0.9983	2218.74	0.99966	2218.74	0.99966	2218.74	0.99784
2217.77	0.99989	2217.77	0.99831	2217.77	0.99967	2217.77	0.99971	2217.77	0.99788
2216.81	0.99995	2216.81	0.99835	2216.81	0.99973	2216.81	0.99978	2216.81	0.99795
2215.84	1	2215.84	0.99836	2215.84	0.99979	2215.84	0.99983	2215.84	0.998
2214.88	1	2214.88	0.99833	2214.88	0.9998	2214.88	0.99985	2214.88	0.998
2213.91	0.99993	2213.91	0.99825	2213.91	0.99977	2213.91	0.99983	2213.91	0.99794
2212.95	0.99983	2212.95	0.99816	2212.95	0.99972	2212.95	0.99981	2212.95	0.99787
2211.99	0.99975	2211.99	0.9981	2211.99	0.99969	2211.99	0.99981	2211.99	0.99784
2211.02	0.99973	2211.02	0.99809	2211.02	0.9997	2211.02	0.99984	2211.02	0.99787
2210.06	0.99974	2210.06	0.99809	2210.06	0.99972	2210.06	0.99989	2210.06	0.99791
2209.09	0.99971	2209.09	0.99804	2209.09	0.99971	2209.09	0.99991	2209.09	0.9979
2208.13	0.9996	2208.13	0.99795	2208.13	0.99967	2208.13	0.99989	2208.13	0.99783
2207.16	0.99945	2207.16	0.99782	2207.16	0.99961	2207.16	0.99984	2207.16	0.99774
2206.2	0.99931	2206.2	0.99772	2206.2	0.99957	2206.2	0.99981	2206.2	0.99768
2205.24	0.9992	2205.24	0.99763	2205.24	0.99954	2205.24	0.99981	2205.24	0.99765
2204.27	0.99914	2204.27	0.99758	2204.27	0.99955	2204.27	0.99983	2204.27	0.99766
2203.31	0.99908	2203.31	0.99753	2203.31	0.99954	2203.31	0.99986	2203.31	0.99768
2202.34	0.99897	2202.34	0.99743	2202.34	0.99948	2202.34	0.99985	2202.34	0.99763
2201.38	0.99881	2201.38	0.99731	2201.38	0.99941	2201.38	0.99983	2201.38	0.99756
2200.41	0.99865	2200.41	0.99722	2200.41	0.99936	2200.41	0.99984	2200.41	0.99752
2199.45	0.99854	2199.45	0.99715	2199.45	0.99934	2199.45	0.99989	2199.45	0.99754
2198.49	0.99847	2198.49	0.99709	2198.49	0.99933	2198.49	0.99994	2198.49	0.99756
2197.52	0.9984	2197.52	0.99703	2197.52	0.99934	2197.52	0.99998	2197.52	0.9976
2196.56	0.99829	2196.56	0.99694	2196.56	0.99931	2196.56	1	2196.56	0.99759
2195.59	0.9981	2195.59	0.99678	2195.59	0.99922	2195.59	0.99997	2195.59	0.99753
2194.63	0.99786	2194.63	0.9966	2194.63	0.99909	2194.63	0.99991	2194.63	0.99745
2193.67	0.99764	2193.67	0.99644	2193.67	0.99899	2193.67	0.99988	2193.67	0.9974
2192.7	0.99748	2192.7	0.99631	2192.7	0.99891	2192.7	0.9999	2192.7	0.9974
2191.74	0.99734	2191.74	0.9962	2191.74	0.99885	2191.74	0.99994	2191.74	0.99742
2190.77	0.99717	2190.77	0.99607	2190.77	0.99877	2190.77	0.99999	2190.77	0.99742
2189.81	0.99692	2189.81	0.99588	2189.81	0.99867	2189.81	0.99999	2189.81	0.99737
2188.84	0.99656	2188.84	0.99564	2188.84	0.99851	2188.84	0.99995	2188.84	0.99729
2187.88	0.99614	2187.88	0.9954	2187.88	0.99836	2187.88	0.9999	2187.88	0.99723
2186.92	0.99577	2186.92	0.9952	2186.92	0.99824	2186.92	0.99988	2186.92	0.99721
2185.95	0.99545	2185.95	0.99501	2185.95	0.99814	2185.95	0.99988	2185.95	0.99722
2184.99	0.99512	2184.99	0.99479	2184.99	0.99803	2184.99	0.99988	2184.99	0.99719
2184.02	0.99472	2184.02	0.99454	2184.02	0.99789	2184.02	0.99987	2184.02	0.99713
2183.06	0.99429	2183.06	0.99427	2183.06	0.99772	2183.06	0.99981	2183.06	0.99704
2182.09	0.99384	2182.09	0.99398	2182.09	0.99752	2182.09	0.99973	2182.09	0.99692
2181.13	0.99335	2181.13	0.99367	2181.13	0.9973	2181.13	0.99964	2181.13	0.99681
2180.17	0.99283	2180.17	0.99338	2180.17	0.99712	2180.17	0.99959	2180.17	0.99675
2179.2	0.99231	2179.2	0.9931	2179.2	0.99697	2179.2	0.99958	2179.2	0.9967
2178.24	0.99175	2178.24	0.99282	2178.24	0.99681	2178.24	0.99956	2178.24	0.99665
2177.27	0.99106	2177.27	0.99248	2177.27	0.99663	2177.27	0.99951	2177.27	0.99657
2176.31	0.99025	2176.31	0.99209	2176.31	0.9964	2176.31	0.99941	2176.31	0.99645
2175.34	0.98945	2175.34	0.9917	2175.34	0.99619	2175.34	0.99933	2175.34	0.99635
2174.38	0.98872	2174.38	0.99141	2174.38	0.99606	2174.38	0.99932	2174.38	0.99634
2173.42	0.98808	2173.42	0.99117	2173.42	0.99597	2173.42	0.99938	2173.42	0.99637
2172.45	0.98749	2172.45	0.99093	2172.45	0.99585	2172.45	0.99939	2172.45	0.99637
2171.49	0.98694	2171.49	0.99064	2171.49	0.99568	2171.49	0.99935	2171.49	0.9963
2170.52	0.98647	2170.52	0.99036	2170.52	0.99552	2170.52	0.99928	2170.52	0.99622
2169.56	0.98611	2169.56	0.99011	2169.56	0.99538	2169.56	0.99922	2169.56	0.99613
2168.59	0.98592	2168.59	0.98991	2168.59	0.99527	2168.59	0.99918	2168.59	0.99605
2167.63	0.98585	2167.63	0.98977	2167.63	0.99518	2167.63	0.99919	2167.63	0.99603
2166.67	0.98579	2166.67	0.98966	2166.67	0.99511	2166.67	0.99922	2166.67	0.99604
2165.7	0.98566	2165.7	0.98952	2165.7	0.99502	2165.7	0.99923	2165.7	0.99602
2164.74	0.98542	2164.74	0.98934	2164.74	0.99491	2164.74	0.99921	2164.74	0.99595
2163.77	0.98512	2163.77	0.98915	2163.77	0.99481	2163.77	0.99917	2163.77	0.99588
2162.81	0.98481	2162.81	0.989	2162.81	0.99476	2162.81	0.99917	2162.81	0.99588
2161.84	0.98453	2161.84	0.98887	2161.84	0.99474	2161.84	0.99921	2161.84	0.99594
2160.88	0.9842	2160.88	0.9887	2160.88	0.99469	2160.88	0.99926	2160.88	0.99599
2159.92	0.98368	2159.92	0.98843	2159.92	0.99458	2159.92	0.99928	2159.92	0.99599
2158.95	0.98286	2158.95	0.98805	2158.95	0.99441	2158.95	0.99926	2158.95	0.99594
2157.99	0.98168	2157.99	0.98754	2157.99	0.99418	2157.99	0.99917	2157.99	0.99585
2157.02	0.98021	2157.02	0.98693	2157.02	0.99391	2157.02	0.99908	2157.02	0.99578
2156.06	0.9785	2156.06	0.98626	2156.06	0.99363	2156.06	0.99903	2156.06	0.99575
2155.1	0.97657	2155.1	0.98554	2155.1	0.99332	2155.1	0.99903	2155.1	0.99574
2154.13	0.97444	2154.13	0.98472	2154.13	0.99293	2154.13	0.99901	2154.13	0.99572
2153.17	0.97218	2153.17	0.98376	2153.17	0.99243	2153.17	0.9989	2153.17	0.99562
2152.2	0.96984	2152.2	0.9827	2152.2	0.99185	2152.2	0.99873	2152.2	0.99545
2151.24	0.96752	2151.24	0.98159	2151.24	0.9912	2151.24	0.99852	2151.24	0.99527
2150.27	0.96533	2150.27	0.98047	2150.27	0.99052	2150.27	0.99835	2150.27	0.99516
2149.31	0.96327	2149.31	0.97937	2149.31	0.98982	2149.31	0.99827	2149.31	0.99511
2148.35	0.96125	2148.35	0.97823	2148.35	0.9891	2148.35	0.99823	2148.35	0.9951
2147.38	0.95914	2147.38	0.97696	2147.38	0.98826	2147.38	0.99817	2147.38	0.99508
2146.42	0.95678	2146.42	0.97547	2146.42	0.98726	2146.42	0.99801	2146.42	0.995
2145.45	0.95409	2145.45	0.97374	2145.45	0.98609	2145.45	0.9978	2145.45	0.99488
2144.49	0.95097	2144.49	0.97181	2144.49	0.98479	2144.49	0.99759	2144.49	0.99481
2143.52	0.94733	2143.52	0.96966	2143.52	0.98336	2143.52	0.99741	2143.52	0.99478
2142.56	0.943	2142.56	0.96722	2142.56	0.9818	2142.56	0.99723	2142.56	0.99476
2141.6	0.93781	2141.6	0.96444	2141.6	0.98009	2141.6	0.99702	2141.6	0.99473
2140.63	0.93163	2140.63	0.96133	2140.63	0.97821	2140.63	0.99679	2140.63	0.99469
2139.67	0.92441	2139.67	0.95789	2139.67	0.97617	2139.67	0.99652	2139.67	0.99462
2138.7	0.9163	2138.7	0.95424	2138.7	0.97401	2138.7	0.99622	2138.7	0.99455
2137.74	0.90767	2137.74	0.95056	2137.74	0.97188	2137.74	0.99596	2137.74	0.99454
2136.77	0.8991	2136.77	0.94703	2136.77	0.96985	2136.77	0.99578	2136.77	0.99463
2135.81	0.89155	2135.81	0.94383	2135.81	0.96798	2135.81	0.99563	2135.81	0.99474
2134.85	0.88606	2134.85	0.94119	2134.85	0.96627	2134.85	0.99546	2134.85	0.99478
2133.88	0.88327	2133.88	0.93931	2133.88	0.96478	2133.88	0.99528	2133.88	0.99476
2132.92	0.88324	2132.92	0.93823	2132.92	0.96356	2132.92	0.9951	2132.92	0.99473
2131.95	0.88554	2131.95	0.93793	2131.95	0.9627	2131.95	0.99495	2131.95	0.99475
2130.99	0.88941	2130.99	0.93832	2130.99	0.96221	2130.99	0.9949	2130.99	0.9948
2130.02	0.89407	2130.02	0.93919	2130.02	0.96209	2130.02	0.99492	2130.02	0.99485
2129.06	0.89894	2129.06	0.94041	2129.06	0.9623	2129.06	0.99498	2129.06	0.99487
2128.1	0.90379	2128.1	0.9419	2128.1	0.9628	2128.1	0.99504	2128.1	0.99485
2127.13	0.90861	2127.13	0.94366	2127.13	0.96358	2127.13	0.99509	2127.13	0.99478
2126.17	0.91349	2126.17	0.94572	2126.17	0.96466	2126.17	0.99519	2126.17	0.9947
2125.2	0.91856	2125.2	0.9481	2125.2	0.96608	2125.2	0.99539	2125.2	0.9947
2124.24	0.92383	2124.24	0.95075	2124.24	0.96777	2124.24	0.99569	2124.24	0.99477
2123.27	0.92922	2123.27	0.95354	2123.27	0.96964	2123.27	0.99602	2123.27	0.99483
2122.31	0.93459	2122.31	0.95636	2122.31	0.97157	2122.31	0.99633	2122.31	0.99484
2121.35	0.93978	2121.35	0.95914	2121.35	0.97349	2121.35	0.99659	2121.35	0.9948
2120.38	0.94474	2120.38	0.96183	2120.38	0.97536	2120.38	0.99682	2120.38	0.99475
2119.42	0.94946	2119.42	0.96443	2119.42	0.97715	2119.42	0.99706	2119.42	0.99471
2118.45	0.95393	2118.45	0.9669	2118.45	0.97888	2118.45	0.99733	2118.45	0.99472
2117.49	0.95808	2117.49	0.96921	2117.49	0.98052	2117.49	0.99761	2117.49	0.99476
2116.53	0.9618	2116.53	0.97133	2116.53	0.98203	2116.53	0.99789	2116.53	0.99481
2115.56	0.96507	2115.56	0.97322	2115.56	0.98339	2115.56	0.99812	2115.56	0.99482
2114.6	0.96799	2114.6	0.97486	2114.6	0.98455	2114.6	0.99826	2114.6	0.99474
2113.63	0.97067	2113.63	0.9763	2113.63	0.98557	2113.63	0.99835	2113.63	0.99463
2112.67	0.97312	2112.67	0.97765	2112.67	0.98653	2112.67	0.99846	2112.67	0.99458
2111.7	0.97533	2111.7	0.97892	2111.7	0.98744	2111.7	0.99861	2111.7	0.9946
2110.74	0.97733	2110.74	0.98006	2110.74	0.98828	2110.74	0.99877	2110.74	0.99463
2109.78	0.97909	2109.78	0.98104	2109.78	0.98901	2109.78	0.99889	2109.78	0.99461
2108.81	0.98061	2108.81	0.98189	2108.81	0.98962	2108.81	0.99896	2108.81	0.99453
2107.85	0.98197	2107.85	0.98264	2107.85	0.99015	2107.85	0.99901	2107.85	0.99443
2106.88	0.98325	2106.88	0.98333	2106.88	0.99064	2106.88	0.99906	2106.88	0.99438
2105.92	0.98449	2105.92	0.98397	2105.92	0.99113	2105.92	0.99912	2105.92	0.99436
2104.95	0.98563	2104.95	0.98457	2104.95	0.99159	2104.95	0.99921	2104.95	0.99435
2103.99	0.98662	2103.99	0.98509	2103.99	0.99197	2103.99	0.9993	2103.99	0.99433
2103.03	0.98746	2103.03	0.98549	2103.03	0.99225	2103.03	0.99932	2103.03	0.99426
2102.06	0.98816	2102.06	0.9858	2102.06	0.99247	2102.06	0.99929	2102.06	0.99416
2101.1	0.98878	2101.1	0.98609	2101.1	0.99269	2101.1	0.99927	2101.1	0.99406
2100.13	0.98938	2100.13	0.98642	2100.13	0.99294	2100.13	0.99932	2100.13	0.99404
2099.17	0.99	2099.17	0.98675	2099.17	0.99319	2099.17	0.9994	2099.17	0.99405
2098.2	0.99056	2098.2	0.98702	2098.2	0.9934	2098.2	0.99946	2098.2	0.99405
2097.24	0.99098	2097.24	0.98721	2097.24	0.99355	2097.24	0.99947	2097.24	0.99398
2096.28	0.99131	2096.28	0.98733	2096.28	0.99364	2096.28	0.99944	2096.28	0.99386
2095.31	0.99161	2095.31	0.98743	2095.31	0.99371	2095.31	0.9994	2095.31	0.99376
2094.35	0.99196	2094.35	0.98757	2094.35	0.99382	2094.35	0.9994	2094.35	0.99371
2093.38	0.99238	2093.38	0.98776	2093.38	0.99398	2093.38	0.99945	2093.38	0.99372
2092.42	0.9928	2092.42	0.98798	2092.42	0.99417	2092.42	0.99954	2092.42	0.99376
2091.45	0.99312	2091.45	0.98823	2091.45	0.99438	2091.45	0.99966	2091.45	0.99385
2090.49	0.99333	2090.49	0.98846	2090.49	0.99456	2090.49	0.99976	2090.49	0.99392
2089.53	0.99359	2089.53	0.98852	2089.53	0.9946	2089.53	0.99975	2089.53	0.99384
2088.56	0.99395	2088.56	0.98849	2088.56	0.99456	2088.56	0.99968	2088.56	0.99369
2087.6	0.99434	2087.6	0.98858	2087.6	0.99461	2087.6	0.99967	2087.6	0.99363
2086.63	0.99471	2086.63	0.98871	2086.63	0.99472	2086.63	0.99972	2086.63	0.99363
2085.67	0.99506	2085.67	0.9888	2085.67	0.9948	2085.67	0.99976	2085.67	0.9936
2084.7	0.99532	2084.7	0.98884	2084.7	0.99484	2084.7	0.99977	2084.7	0.99353
2083.74	0.99549	2083.74	0.98884	2083.74	0.99485	2083.74	0.99973	2083.74	0.99344
2082.78	0.99565	2082.78	0.98885	2082.78	0.99486	2082.78	0.9997	2082.78	0.99336
2081.81	0.99586	2081.81	0.98889	2081.81	0.99489	2081.81	0.9997	2081.81	0.9933
2080.85	0.99613	2080.85	0.98899	2080.85	0.99498	2080.85	0.99975	2080.85	0.99329
2079.88	0.99637	2079.88	0.9891	2079.88	0.9951	2079.88	0.99982	2079.88	0.99332
2078.92	0.99654	2078.92	0.98919	2078.92	0.99519	2078.92	0.99987	2078.92	0.99332
2077.96	0.99662	2077.96	0.98921	2077.96	0.99521	2077.96	0.99985	2077.96	0.99325
2076.99	0.99669	2076.99	0.98919	2076.99	0.99516	2076.99	0.99979	2076.99	0.99313
2076.03	0.99679	2076.03	0.98915	2076.03	0.99513	2076.03	0.99975	2076.03	0.99302
2075.06	0.99694	2075.06	0.98918	2075.06	0.99517	2075.06	0.99976	2075.06	0.99299
2074.1	0.99712	2074.1	0.98925	2074.1	0.99524	2074.1	0.99979	2074.1	0.99301
2073.13	0.99731	2073.13	0.98929	2073.13	0.99529	2073.13	0.99983	2073.13	0.99298
[truncated: 1,528 more rows]

## Sheet: Figure2d
	CLIP-MOF						HKUST-1@OA
C1s	Binding energy (eV)	Intensity	Sum	Background	peak1	peak2	Binding energy (eV)	Intensity	Sum	Background	peak1	peak2
	299.193	4629.26	4563.36	4557.35	4561.81	4559.93	299.14	4624.27	4218.65	4143.59	4143.59	4218.65
	299.143	4715.43	4563.41	4557.35	4561.85	4559.95	299.09	4443.2	4220.35	4143.59	4143.59	4220.35
	299.093	4714.1	4563.49	4557.37	4561.9	4559.99	299.04	4344.53	4222.29	4143.77	4143.77	4222.29
	299.043	4821.37	4563.49	4557.31	4561.89	4559.95	298.99	4537.56	4224.24	4143.89	4143.89	4224.24
	298.993	4602.59	4563.46	4557.22	4561.84	4559.88	298.94	4598.15	4226.18	4143.94	4143.94	4226.18
	298.943	4742.63	4563.41	4557.11	4561.77	4559.78	298.89	4576.11	4228.14	4143.94	4143.94	4228.14
	298.893	4765.84	4563.37	4557.01	4561.71	4559.7	298.84	4473.41	4230.23	4144.01	4144.01	4230.23
	298.843	4848	4563.33	4556.9	4561.65	4559.62	298.79	4415.07	4232.28	4143.97	4143.97	4232.28
	298.793	4751.68	4563.37	4556.88	4561.66	4559.61	298.74	4518.28	4234.31	4143.82	4143.82	4234.31
	298.743	4764.02	4563.36	4556.81	4561.64	4559.56	298.69	4367.52	4236.63	4143.89	4143.89	4236.63
	298.693	4714.49	4563.23	4556.61	4561.49	4559.39	298.64	4426.51	4239.03	4143.94	4143.94	4239.03
	298.643	4678.64	4563.09	4556.4	4561.33	4559.2	298.59	4431.8	4241.57	4144.06	4144.06	4241.57
	298.593	4570.01	4563.1	4556.34	4561.31	4559.16	298.54	4394.69	4244.22	4144.19	4144.19	4244.22
	298.543	4698.83	4563.25	4556.43	4561.45	4559.27	298.49	4447.86	4246.94	4144.29	4144.29	4246.94
	298.493	4771.66	4563.24	4556.34	4561.41	4559.2	298.44	4407.22	4249.67	4144.3	4144.3	4249.67
	298.443	4617.54	4563.32	4556.35	4561.47	4559.23	298.39	4415.41	4252.41	4144.2	4144.2	4252.41
	298.393	4572.17	4563.44	4556.4	4561.57	4559.31	298.34	4387.58	4255.25	4144.1	4144.1	4255.25
	298.343	4593.97	4563.41	4556.3	4561.51	4559.22	298.29	4374.67	4258.16	4143.94	4143.94	4258.16
	298.293	4616.93	4563.64	4556.45	4561.72	4559.4	298.24	4435.04	4261.29	4143.86	4143.86	4261.29
	298.243	4741.56	4563.62	4556.35	4561.68	4559.33	298.19	4423.99	4264.49	4143.72	4143.72	4264.49
	298.193	4792.49	4563.73	4556.39	4561.76	4559.38	298.14	4317.85	4268.05	4143.78	4143.78	4268.05
	298.143	4670.19	4563.8	4556.38	4561.81	4559.4	298.09	4224.02	4271.66	4143.72	4143.72	4271.66
	298.093	4660.44	4563.91	4556.42	4561.9	4559.46	298.04	4360.81	4275.44	4143.67	4143.67	4275.44
	298.043	4673.21	4564.03	4556.46	4561.99	4559.52	297.99	4334.97	4279.24	4143.44	4143.44	4279.24
	297.993	4539.82	4564.16	4556.5	4562.1	4559.59	297.94	4294.94	4283.43	4143.4	4143.4	4283.43
	297.943	4557.35	4564.26	4556.52	4562.17	4559.63	297.89	4252.39	4287.76	4143.26	4143.26	4287.76
	297.893	4540.83	4564.3	4556.47	4562.19	4559.61	297.84	4195.43	4292.34	4143.12	4143.12	4292.34
	297.843	4607.6	4564.28	4556.37	4562.15	4559.54	297.79	4274.01	4297.26	4143.06	4143.06	4297.26
	297.793	4635.07	4564.29	4556.29	4562.13	4559.49	297.74	4116.22	4302.56	4143.05	4143.05	4302.56
	297.743	4654.77	4564.4	4556.31	4562.21	4559.53	297.69	4261.28	4308.16	4143.01	4143.01	4308.16
	297.693	4647.71	4564.31	4556.13	4562.1	4559.38	297.64	4340.39	4313.92	4142.74	4142.74	4313.92
	297.643	4644.4	4564.55	4556.28	4562.31	4559.55	297.59	4436.53	4320.02	4142.37	4142.37	4320.02
	297.593	4583.79	4564.8	4556.44	4562.53	4559.74	297.54	4323.57	4326.72	4142.12	4142.12	4326.72
	297.543	4614.16	4564.65	4556.19	4562.35	4559.52	297.49	4276.51	4333.85	4141.74	4141.74	4333.85
	297.493	4727.51	4564.67	4556.11	4562.34	4559.47	297.44	4316.65	4341.8	4141.55	4141.55	4341.8
	297.443	4737.33	4564.67	4556.01	4562.31	4559.4	297.39	4302.79	4350.41	4141.31	4141.31	4350.41
	297.393	4610	4564.76	4556	4562.37	4559.42	297.34	4241.83	4359.74	4140.97	4140.97	4359.74
	297.343	4482.07	4564.67	4555.82	4562.26	4559.26	297.29	4103.53	4370.08	4140.71	4140.71	4370.08
	297.293	4631.04	4564.62	4555.66	4562.18	4559.14	297.24	4338.46	4381.57	4140.53	4140.53	4381.57
	297.243	4549.81	4564.57	4555.51	4562.1	4559.02	297.19	4281.95	4394.25	4140.35	4140.35	4394.25
	297.193	4511.04	4564.71	4555.54	4562.21	4559.08	297.14	4129.08	4408.23	4140.09	4140.09	4408.23
	297.143	4647.96	4564.87	4555.59	4562.33	4559.15	297.09	4230.44	4423.75	4139.81	4139.81	4423.75
	297.093	4418.79	4565.14	4555.74	4562.56	4559.34	297.04	4219.01	4440.85	4139.35	4139.35	4440.85
	297.043	4643.14	4565.35	4555.85	4562.75	4559.48	296.99	4292.57	4460.1	4139.04	4139.04	4460.1
	296.993	4529.44	4565.39	4555.77	4562.76	4559.44	296.94	4238.31	4481.32	4138.45	4138.45	4481.32
	296.943	4563.09	4565.48	4555.73	4562.81	4559.43	296.89	4223.89	4505.27	4138.05	4138.05	4505.27
	296.893	4523.64	4565.4	4555.54	4562.69	4559.27	296.84	4141.19	4532.2	4137.83	4137.83	4532.2
	296.843	4522.59	4565.49	4555.5	4562.75	4559.27	296.79	4250.1	4562.05	4137.37	4137.37	4562.05
	296.793	4517.49	4565.55	4555.44	4562.78	4559.24	296.74	4083.11	4595.33	4136.83	4136.83	4595.33
	296.743	4541.64	4565.84	4555.61	4563.03	4559.44	296.69	3977.01	4632.46	4136.31	4136.31	4632.46
	296.693	4596.31	4565.83	4555.47	4562.99	4559.34	296.64	4066.4	4673.77	4135.69	4135.69	4673.77
	296.643	4642.91	4566.2	4555.71	4563.32	4559.61	296.59	4117.38	4719.85	4135.24	4135.24	4719.85
	296.593	4626.31	4566.46	4555.83	4563.54	4559.77	296.54	4041.74	4770.74	4134.56	4134.56	4770.74
	296.543	4535.97	4566.3	4555.53	4563.34	4559.51	296.49	4144.66	4827.04	4133.79	4133.79	4827.04
	296.493	4713.65	4566.3	4555.39	4563.31	4559.41	296.44	4081.08	4889.27	4133.15	4133.15	4889.27
	296.443	4429.76	4566.39	4555.34	4563.36	4559.4	296.39	4155.87	4957.56	4132.27	4132.27	4957.56
	296.393	4419.37	4566.64	4555.44	4563.56	4559.54	296.34	4029.24	5032.38	4131.33	4131.33	5032.38
	296.343	4774.65	4566.76	4555.42	4563.65	4559.56	296.29	4011.59	5114.02	4130.23	4130.23	5114.02
	296.293	4618	4566.88	4555.39	4563.73	4559.57	296.24	4096.84	5203.03	4129.15	4129.15	5203.03
	296.243	4643.89	4566.94	4555.29	4563.75	4559.51	296.19	4102.27	5299.41	4127.9	4127.9	5299.41
	296.193	4565.72	4566.9	4555.09	4563.66	4559.35	296.14	4153.08	5403.69	4126.72	4126.72	5403.69
	296.143	4717.81	4566.91	4554.95	4563.63	4559.25	296.09	4068.51	5515.69	4125.37	4125.37	5515.69
	296.093	4689.69	4567.14	4555.01	4563.82	4559.36	296.04	4091.05	5635.35	4123.68	4123.68	5635.35
	296.043	4690.35	4567.44	4555.14	4564.07	4559.53	295.99	3946.19	5762.95	4121.86	4121.86	5762.95
	295.993	4527.92	4567.53	4555.06	4564.12	4559.5	295.94	4063.38	5898.25	4119.92	4119.92	5898.25
	295.943	4515.98	4567.67	4555.03	4564.22	4559.52	295.89	4080.44	6041.1	4117.79	4117.79	6041.1
	295.893	4420.73	4567.91	4555.1	4564.41	4559.63	295.84	4114.84	6190.91	4115.37	4115.37	6190.91
	295.843	4462.27	4568.07	4555.07	4564.52	4559.65	295.79	4095.19	6347.47	4112.84	4112.84	6347.47
	295.793	4623.64	4568.16	4554.97	4564.56	4559.6	295.74	4157.15	6510.28	4110.21	4110.21	6510.27
	295.743	4586.13	4568.35	4554.97	4564.7	4559.64	295.69	4128.27	6678.26	4107.34	4107.34	6678.26
	295.693	4729	4568.55	4554.98	4564.86	4559.7	295.64	4130.06	6850.71	4104.21	4104.21	6850.71
	295.643	4584.18	4568.82	4555.05	4565.07	4559.82	295.59	4326.09	7026.56	4101.05	4101.05	7026.56
	295.593	4608.2	4569.05	4555.07	4565.26	4559.9	295.54	4191.28	7204.47	4097.63	4097.63	7204.46
	295.543	4411.72	4569.38	4555.19	4565.53	4560.07	295.49	4231.63	7383.28	4094.09	4094.1	7383.27
	295.493	4678.78	4569.46	4555.06	4565.56	4559.99	295.44	4184.02	7560.63	4089.9	4089.91	7560.62
	295.443	4346.1	4569.66	4555.04	4565.71	4560.02	295.39	4302.71	7735.54	4085.65	4085.66	7735.53
	295.393	4450.81	4569.89	4555.05	4565.89	4560.09	295.34	4174.49	7905.96	4081.47	4081.48	7905.95
	295.343	4814.33	4570.07	4554.99	4566	4560.09	295.29	4152.75	8069.26	4076.76	4076.77	8069.25
	295.293	4675.23	4570.45	4555.13	4566.33	4560.28	295.24	4224.58	8223.81	4072.1	4072.12	8223.78
	295.243	4601.01	4570.72	4555.16	4566.54	4560.37	295.19	4133.34	8366.72	4067.22	4067.25	8366.68
	295.193	4466.33	4570.98	4555.17	4566.74	4560.44	295.14	4102.03	8495.52	4061.95	4061.99	8495.47
	295.143	4576.19	4571.2	4555.13	4566.9	4560.46	295.09	4188.41	8607.77	4056.48	4056.53	8607.72
	295.093	4578.62	4571.42	4555.08	4567.06	4560.47	295.04	4143.79	8701.17	4050.73	4050.81	8701.09
	295.043	4641.48	4571.7	4555.09	4567.28	4560.54	294.99	4113.05	8773.73	4044.83	4044.93	8773.62
	294.993	4730.55	4571.97	4555.07	4567.49	4560.58	294.94	4156.17	8823.66	4038.85	4038.99	8823.52
	294.943	4680.8	4572.26	4555.06	4567.71	4560.64	294.89	4162.19	8849.75	4032.82	4033	8849.56
	294.893	4498.77	4572.59	4555.08	4567.98	4560.72	294.84	4045.21	8851.05	4026.62	4026.86	8850.81
	294.843	4441.78	4572.8	4554.96	4568.12	4560.67	294.79	3970.9	8827.52	4020.36	4020.69	8827.2
	294.793	4625.35	4573.08	4554.92	4568.34	4560.69	294.74	4033.28	8779.7	4014.17	4014.6	8779.26
	294.743	4579.21	4573.38	4554.85	4568.56	4560.7	294.69	4048.42	8708.65	4008.06	4008.64	8708.07
	294.693	4499.83	4573.83	4554.94	4568.95	4560.86	294.64	4113.43	8615.67	4001.88	4002.63	8614.92
	294.643	4576.87	4573.94	4554.65	4568.98	4560.64	294.59	3985.52	8502.85	3995.66	3996.65	8501.86
	294.593	4640.78	4574.36	4554.66	4569.33	4560.72	294.54	4022.38	8372.87	3989.89	3991.18	8371.58
	294.543	4558.72	4575.04	4554.9	4569.93	4561.04	294.49	4083.75	8227.63	3984.16	3985.83	8225.95
	294.493	4545.07	4575.5	4554.89	4570.32	4561.1	294.44	4018.83	8069.68	3978.32	3980.49	8067.51
	294.443	4498.07	4576.02	4554.9	4570.75	4561.19	294.39	3937.93	7901.33	3972.38	3975.19	7898.53
	294.393	4530.04	4576.51	4554.86	4571.17	4561.23	294.34	4035.53	7726.09	3967.25	3970.86	7722.48
	294.343	4450.82	4577.14	4554.91	4571.72	4561.36	294.29	3960.5	7545.56	3962.35	3966.97	7540.94
	294.293	4669.58	4577.71	4554.85	4572.2	4561.38	294.24	3916.77	7361.75	3957.64	3963.54	7355.85
	294.243	4573.69	4578.37	4554.82	4572.78	4561.44	294.19	3990.85	7176.57	3952.88	3960.39	7169.07
	294.193	4547.33	4579.19	4554.91	4573.52	4561.61	294.14	4035.77	6992.03	3948.49	3958	6982.52
	294.143	4604.51	4580.09	4554.98	4574.32	4561.78	294.09	3906.28	6809.77	3944.3	3956.31	6797.77
	294.093	4432.95	4580.82	4554.82	4574.97	4561.7	294.04	4042.69	6631.49	3940.66	3955.76	6616.39
	294.043	4532.98	4581.81	4554.82	4575.86	4561.8	293.99	4159.11	6457.94	3937.12	3956.05	6439.01
	293.993	4543.37	4583.03	4554.96	4576.99	4562.02	293.94	3936.72	6290.72	3933.95	3957.58	6267.09
	293.943	4591.93	4584.24	4554.96	4578.11	4562.12	293.89	4057.96	6130.36	3930.83	3960.23	6100.95
	293.893	4599.02	4585.44	4554.82	4579.21	4562.08	293.84	4007.39	5978.22	3928.05	3964.49	5941.77
	293.843	4547.8	4586.77	4554.66	4580.44	4562.02	293.79	3904.03	5834.82	3925.42	3970.43	5789.81
	293.793	4572.44	4588.23	4554.47	4581.8	4561.92	293.74	4008.12	5700.81	3922.99	3978.37	5645.42
	293.743	4560.49	4589.98	4554.36	4583.45	4561.93	293.69	4086.19	5576.95	3920.72	3988.61	5509.06
	293.693	4538.09	4591.94	4554.26	4585.31	4561.92	293.64	4091.06	5463.47	3918.44	4001.37	5380.54
	293.643	4657.15	4594.3	4554.29	4587.55	4562.07	293.59	3996.01	5361.45	3916.57	4017.49	5260.53
	293.593	4597.6	4596.85	4554.26	4589.99	4562.14	293.54	3989.94	5270.85	3914.68	4037.03	5148.5
	293.543	4608.72	4599.8	4554.31	4592.83	4562.31	293.49	3963.96	5192.33	3913.03	4060.84	5044.52
	293.493	4480.26	4602.94	4554.19	4595.85	4562.31	293.44	4038.86	5126.27	3911.45	4089.34	4948.39
	293.443	4806.63	4606.62	4554.25	4599.42	4562.48	293.39	4086.61	5072.95	3909.83	4123.15	4859.63
	293.393	4547.87	4610.62	4554.18	4603.3	4562.54	293.34	3970.51	5033.1	3908.36	4163.21	4778.25
	293.343	4344.63	4614.98	4553.99	4607.53	4562.47	293.29	4030.88	5006.95	3906.78	4210.12	4703.61
	293.293	4561.44	4620.02	4553.95	4612.44	4562.55	293.24	4003.81	4995.21	3905.24	4265	4635.44
	293.243	4544.32	4625.57	4553.82	4617.87	4562.56	293.19	4049.35	4998.2	3903.39	4328.48	4573.12
	293.193	4594.66	4631.87	4553.79	4624.03	4562.65	293.14	4136.2	5016.86	3901.51	4401.96	4516.41
	293.143	4508.55	4638.97	4553.82	4631	4562.82	293.09	4000.1	5051.99	3899.64	4486.6	4465.03
	293.093	4609.45	4646.87	4553.86	4638.76	4563.01	293.04	4002.71	5104.43	3897.76	4583.66	4418.52
	293.043	4576.4	4655.55	4553.8	4647.3	4563.09	292.99	4143.59	5174.97	3895.74	4694.39	4376.33
	292.993	4483.51	4665.13	4553.67	4656.73	4563.1	292.94	4005.82	5264.33	3893.41	4819.82	4337.92
	292.943	4485.98	4675.79	4553.56	4667.24	4563.14	292.89	4047.71	5373.84	3890.94	4961.7	4303.08
	292.893	4696.03	4687.41	4553.27	4678.71	4563	292.84	4103.27	5504.48	3888.38	5121.34	4271.52
	292.843	4553.2	4700.52	4553.21	4691.67	4563.09	292.79	4142.37	5657.22	3885.57	5300.07	4242.72
	292.793	4440.33	4714.8	4552.95	4705.78	4563	292.74	4088.6	5833.44	3882.66	5499.59	4216.51
	292.743	4551.86	4730.71	4552.84	4721.53	4563.05	292.69	4177.43	6033.67	3879.31	5720.7	4192.28
	292.693	4678.27	4748.14	4552.65	4738.79	4563.03	292.64	4259.96	6259.58	3875.88	5965.34	4170.12
	292.643	4690.14	4767.24	4552.41	4757.71	4562.96	292.59	4093.95	6511.6	3872.13	6234.19	4149.54
	292.593	4726.4	4788.13	4552.12	4778.43	4562.86	292.54	4096.23	6790.68	3868.01	6528.41	4130.27
	292.543	4643.19	4810.99	4551.82	4801.1	4562.74	292.49	4052.76	7098.05	3863.83	6849.46	4112.42
	292.493	4648.23	4835.93	4551.45	4825.85	4562.56	292.44	4041.26	7433.24	3858.95	7197.01	4095.18
	292.443	4522.65	4863.09	4551.08	4852.82	4562.38	292.39	4066.13	7797.41	3853.79	7572.41	4078.79
	292.393	4586.87	4892.5	4550.52	4882.03	4562.02	292.34	4136.78	8190	3848.14	7975.2	4062.93
	292.343	4507.91	4924.51	4550.04	4913.83	4561.74	292.29	4220.72	8611.2	3842.2	8405.74	4047.66
	292.293	4652.18	4959.21	4549.57	4948.32	4561.48	292.24	4230.12	9060.71	3835.88	8863.81	4032.79
	292.243	4505.19	4996.78	4549.11	4985.67	4561.24	292.19	4266.35	9537.04	3829.13	9348	4018.16
	292.193	4614.76	5037.36	4548.71	5026.03	4561.07	292.14	4208.96	10039.5	3821.95	9857.77	4003.7
	292.143	4717.33	5080.73	4547.97	5069.17	4560.56	292.09	4251.48	10565.7	3814.08	10390.6	3989.08
	292.093	4594.45	5127.5	4547.4	5115.69	4560.24	292.04	4098.25	11114	3805.82	10945.2	3974.54
	292.043	4661.99	5177.5	4546.7	5165.44	4559.79	291.99	4188.18	11682.1	3796.9	11519.2	3959.75
	291.993	4586.4	5230.98	4545.97	5218.66	4559.32	291.94	4184.52	12266.5	3787.43	12109.2	3944.77
	291.943	4522.17	5287.92	4545.12	5275.33	4558.75	291.89	4326.59	12864.5	3777.22	12712.3	3929.39
	291.893	4517.75	5348.5	4544.18	5335.62	4558.09	291.84	4174.77	13471.7	3766.47	13324.4	3913.76
	291.843	4608.45	5413.01	4543.42	5399.83	4557.64	291.79	4249.72	14084.3	3754.9	13941.6	3897.58
	291.793	4670	5481.11	4542.4	5467.61	4556.93	291.74	4253.69	14698.2	3742.58	14559.9	3880.9
	291.743	4644.76	5553.03	4541.25	5539.2	4556.11	291.69	4194.92	15308	3729.59	15173.8	3863.75
	291.693	4810.57	5628.97	4540.21	5614.78	4555.43	291.64	4149.91	15909.4	3715.82	15779.2	3846.03
	291.643	4606.68	5708.54	4538.79	5693.97	4554.39	291.59	4172.49	16496.6	3701.26	16370.2	3827.71
	291.593	4776.31	5792.07	4537.41	5777.09	4553.41	291.54	4354.57	17064.9	3686.13	16942.1	3808.99
	291.543	4651.64	5879.58	4536.08	5864.17	4552.52	291.49	4429.32	17609	3670	17489.5	3789.42
	291.493	4712.52	5971.02	4534.73	5955.13	4551.65	291.44	4341.32	18122.8	3652.85	18006.6	3768.98
	291.443	4765.91	6065.83	4533.01	6049.42	4550.44	291.39	4440.25	18602.7	3635.57	18489.7	3748.55
	291.393	4801.45	6164.29	4531.16	6147.32	4549.16	291.34	4289.76	19042.5	3617.39	18932.5	3727.35
	291.343	4815.12	6266.23	4529.28	6248.63	4547.9	291.29	4333.93	19438.1	3598.58	19331	3705.63
	291.293	4870.69	6371.56	4527.38	6353.28	4546.69	291.24	4407.5	19785.3	3579.14	19681	3683.41
	291.243	4877.68	6480.04	4525.32	6460.99	4545.4	291.19	4342.64	20079.6	3558.78	19978	3660.37
	291.193	5032.98	6591.18	4522.98	6571.28	4543.91	291.14	4281.37	20318.4	3537.93	20219.4	3636.94
	291.143	4971.76	6704.83	4520.31	6683.97	4542.19	291.09	4283.2	20498.5	3516.61	20402	3613.13
	291.093	4962	6821.19	4517.92	6799.25	4540.88	291.04	4347.88	20618.5	3495.34	20524.3	3589.47
	291.043	4950.75	6939.39	4515.18	6916.24	4539.36	290.99	4359.22	20676.5	3473.9	20584.6	3565.73
	290.993	4897.02	7059.59	4512.5	7035.06	4538.06	290.94	4500.57	20671.1	3451.86	20581.5	3541.47
	290.943	5191.74	7180.82	4509.4	7154.72	4536.52	290.89	4383.69	20602.5	3429.55	20515	3517.02
	290.893	5041.89	7303.32	4506.36	7275.44	4535.28	290.84	4604.06	20471.6	3407.39	20386.2	3492.79
	290.843	5154.77	7426.41	4503.25	7396.49	4534.2	290.79	4449.27	20279.8	3385.53	20196.4	3468.94
	290.793	5187.35	7549.46	4499.77	7517.22	4533.05	290.74	4310.46	20028.2	3363.53	19946.7	3445.01
	290.743	5279.37	7672.52	4496.33	7637.61	4532.27	290.69	4498.9	19719.8	3341.54	19640.2	3421.16
	290.693	5367.15	7794.6	4492.55	7756.65	4531.52	290.64	4561.88	19357.7	3320.03	19279.9	3397.84
	290.643	5201.27	7915.8	4488.82	7874.37	4531.28	290.59	4546.9	18946	3299.03	18869.9	3375.1
	290.593	5428.88	8035.36	4485	7989.95	4531.44	290.54	4623.84	18487.9	3278	18413.5	3352.39
	290.543	5547.47	8153.12	4481.33	8103.17	4532.31	290.49	4487.73	17988.1	3257.32	17915.3	3330.08
	290.493	5448.41	8268.02	4477.12	8212.86	4533.3	290.44	4673.41	17452.7	3237.89	17381.5	3309.07
	290.443	5775.75	8379.81	4472.73	8318.72	4534.84	290.39	4733.4	16885.5	3219.07	16815.9	3288.73
	290.393	5738.37	8488.34	4468.31	8420.49	4537.2	290.34	4637.78	16292.6	3201.04	16224.5	3269.22
	290.343	5694.17	8593	4463.82	8517.44	4540.42	290.29	4824.01	15679.1	3183.97	15612.3	3250.71
	290.293	5708.1	8693.19	4459.01	8608.86	4544.36	290.24	4876.71	15049.2	3167.3	14983.8	3232.65
	290.243	6037.99	8788.73	4454.01	8694.46	4549.31	290.19	4994.24	14409.3	3151.47	14345.3	3215.48
	290.193	6135.69	8879.41	4449.07	8773.85	4555.66	290.14	4980.94	13763.7	3136.35	13701	3199.06
	290.143	6170.02	8964.81	4443.99	8846.48	4563.34	290.09	5103.26	13118.2	3122.34	13056.8	3183.77
	290.093	6183.61	9044.65	4438.88	8911.92	4572.64	290.04	5057.57	12477.2	3109.41	12417	3169.62
	290.043	6316.17	9118.72	4433.68	8969.75	4583.68	289.99	5189.95	11843.9	3097.05	11784.9	3156.06
	289.993	6566.14	9186.77	4428.29	9019.53	4596.57	289.94	5449.41	11223.2	3085.44	11165.3	3143.3
	289.943	6846.31	9248.76	4422.88	9061.02	4611.65	289.89	5559.02	10618.2	3074.99	10561.5	3131.72
	289.893	6599.3	9304.53	4417.26	9093.82	4629	289.84	5641.58	10032.6	3065.43	9976.94	3121.07
	289.843	6901.06	9354.07	4411.51	9117.73	4648.89	289.79	5797.82	9468.21	3056.4	9413.63	3110.98
	289.793	6851.15	9397.84	4405.97	9132.91	4671.93	289.74	6019.72	8927.53	3048.38	8873.98	3101.92
	289.743	7211.24	9435.36	4400.03	9138.64	4697.79	289.69	6099.32	8412.44	3040.8	8359.9	3093.34
	289.693	7148.24	9467.25	4394.14	9135.27	4727.15	289.64	6180.97	7923.97	3033.9	7872.4	3085.47
	289.643	7217.47	9493.77	4388.24	9122.76	4760.29	289.59	6366.28	7463.84	3027.83	7413.22	3078.45
	289.593	7528.22	9515.3	4382.43	9101.22	4797.54	289.54	6562.06	7032.06	3022.26	6982.37	3071.95
	289.543	7490.2	9532.1	4376.56	9070.61	4839.07	289.49	6588.64	6628.73	3017.24	6579.93	3066.03
	289.493	7790.48	9544.59	4370.56	9031.01	4885.17	289.44	6791.6	6254.27	3012.75	6206.34	3060.68
	289.443	7736.74	9553.28	4364.46	8982.67	4936.1	289.39	6873.01	5907.85	3008.78	5860.78	3055.85
	289.393	7809.92	9558.86	4358.35	8925.91	4992.33	289.34	7385.89	5589.55	3005.54	5543.31	3051.78
	289.343	7681.23	9562.19	4352.5	8861.35	5054.36	289.29	7434.22	5298	3002.71	5252.56	3048.14
	289.293	8147.12	9563.45	4346.44	8788.85	5122.06	289.24	7371.36	5031.78	3000.01	4987.13	3044.66
	289.243	8298.83	9563.71	4340.54	8709.14	5196.15	289.19	7780.87	4790.42	2997.78	4746.53	3041.66
	289.193	8311.92	9563.23	4334.38	8622.27	5276.36	289.14	7737.31	4572.32	2995.99	4529.18	3039.12
	289.143	8374.96	9562.83	4328.05	8528.72	5363.17	289.09	7904.43	4376.13	2994.35	4333.72	3036.76
	289.093	8656.56	9563.54	4321.87	8429.39	5457.03	289.04	8208.48	4200.06	2992.6	4158.36	3034.3
	289.043	8809.4	9566.14	4315.89	8324.78	5558.25	288.99	8361.58	4043.06	2991.23	4002.06	3032.23
	288.993	8749.75	9571.11	4309.91	8215.14	5666.88	288.94	8568.72	3903.82	2990.15	3863.49	3030.48
	288.943	8869.59	9579.17	4303.96	8101.16	5782.94	288.89	8688.48	3780.58	2989.2	3740.91	3028.87
	288.893	8892.81	9591	4298.06	7983.27	5906.74	288.84	8746.33	3672.2	2988.47	3633.18	3027.5
	288.843	8959.82	9607.07	4292.1	7862.05	6038.04	288.79	8777.96	3577.09	2987.8	3538.69	3026.2
	288.793	9124.69	9627.91	4286.05	7737.92	6176.91	288.74	8902.32	3494.03	2987.28	3456.24	3025.07
	288.743	9141.08	9654.07	4279.94	7611.39	6323.42	288.69	8942.65	3421.76	2986.79	3384.58	3023.98
	288.693	9309.42	9686	4273.81	7483.18	6477.33	288.64	8884.02	3359.17	2986.43	3322.57	3023.03
	288.643	9419.84	9724.13	4267.7	7353.68	6638.69	288.59	8813.95	3305.26	2986.2	3269.23	3022.24
	288.593	9231.25	9768.42	4261.32	7223.29	6806.81	288.54	8866.22	3258.98	2986.07	3223.5	3021.54
	288.543	9577.58	9819.32	4254.9	7092.62	6981.68	288.49	8887.94	3219.24	2985.88	3184.31	3020.81
	288.493	9528.51	9876.91	4248.36	6962	7162.98	288.44	8524.67	3185.41	2985.77	3151.01	3020.17
	288.443	9521.01	9941.39	4241.93	6832.26	7350.26	288.39	8498.98	3156.56	2985.6	3122.68	3019.48
	288.393	9445.9	10012.9	4235.69	6703.73	7543.33	288.34	8572.23	3132.12	2985.44	3098.76	3018.8
	288.343	9497	10090.6	4229.14	6576.46	7740.83	288.29	8639.56	3111.66	2985.46	3078.79	3018.33
	288.293	9593.89	10174.7	4222.6	6451.07	7942.56	288.24	8001.71	3094.27	2985.31	3061.89	3017.7
	288.243	9681.37	10264.6	4215.77	6327.52	8147.59	288.19	7821.06	3079.78	2985.27	3047.88	3017.18
	288.193	9678.86	10359.9	4208.61	6206.23	8354.84	288.14	7661.1	3067.9	2985.47	3036.46	3016.91
	288.143	9451.11	10460.6	4201.65	6087.85	8564.21	288.09	7696.44	3057.85	2985.48	3026.86	3016.47
	288.093	9626.56	10565.8	4194.5	5972.38	8774.12	288.04	7401	3049.43	2985.43	3018.89	3015.97
	288.043	9472.74	10675	4187.19	5860	8983.74	287.99	7241.83	3042.54	2985.49	3012.44	3015.59
	287.993	9708.95	10787.7	4179.73	5750.83	9192.17	287.94	6806.35	3036.87	2985.56	3007.19	3015.24
	287.943	9842.66	10903	4172.04	5645.09	9398.01	287.89	6722.47	3032.07	2985.52	3002.82	3014.78
	287.893	9700.11	11020.7	4164.38	5543.02	9600.64	287.84	6428.17	3028.16	2985.53	2999.31	3014.38
	287.843	9523.6	11140	4156.66	5444.76	9798.59	287.79	6384.65	3024.93	2985.54	2996.48	3013.99
	287.793	9521.42	11259.8	4148.53	5349.97	9990.47	287.74	6118.3	3022.36	2985.65	2994.3	3013.71
	287.743	9492.87	11380.3	4140.45	5259.1	10175.7	287.69	5989.51	3020.34	2985.85	2992.67	3013.52
	287.693	9433.66	11500.1	4131.92	5171.76	10352.4	287.64	5838.86	3018.67	2986.02	2991.37	3013.32
	287.643	9482.3	11619.2	4123.08	5088.01	10519.7	287.59	5704.52	3017.17	2986.06	2990.25	3012.99
	287.593	9556.81	11737.4	4114.3	5008.28	10676.8	287.54	5714.86	3016.05	2986.23	2989.49	3012.79
	287.543	9604.6	11854.1	4105.4	4932.3	10822.4	287.49	5384.11	3015.15	2986.41	2988.94	3012.61
	287.493	9611.51	11969.2	4096.36	4859.95	10955.6	287.44	5399.11	3014.53	2986.71	2988.67	3012.57
	287.443	9597.37	12082.4	4087.18	4791.23	11075.3	287.39	5212.89	3013.79	2986.76	2988.27	3012.28
	287.393	9814.09	12193.8	4077.91	4726.04	11180.7	287.34	5153.09	3013.07	2986.72	2987.89	3011.91
	287.343	9850.74	12303.1	4068.47	4664.23	11270.9	287.29	5185.87	3012.38	2986.63	2987.52	3011.49
	287.293	9944.11	12410.4	4058.9	4605.74	11345.1	287.24	5067.7	3011.86	2986.64	2987.32	3011.18
	287.243	9843.95	12516	4049.51	4550.69	11403.2	287.19	5146.81	3011.59	2986.85	2987.36	3011.07
	287.193	9668.13	12619.8	4040.07	4498.8	11444.4	287.14	5120.48	3011.34	2987.04	2987.43	3010.95
	287.143	9944.38	12721.6	4030.44	4449.74	11468.1	287.09	5352.28	3010.91	2987.01	2987.3	3010.61
	287.093	9915.78	12821.5	4020.89	4403.68	11474.4	287.04	5382.36	3010.6	2987.07	2987.29	3010.38
	287.043	10168.6	12918.9	4010.82	4359.86	11462.6	286.99	5375.71	3010.29	2987.1	2987.27	3010.12
	286.993	10441.1	13013.9	4000.64	4318.53	11433.1	286.94	5372.26	3010.13	2987.27	2987.39	3010
	286.943	10270.3	13105.9	3990.32	4279.55	11385.9	286.89	5482.6	3009.8	2987.26	2987.35	3009.71
	286.893	10421.6	13194.3	3979.78	4242.67	11321.4	286.84	5732.49	3009.57	2987.32	2987.39	3009.5
	286.843	10557	13278.3	3969.16	4207.92	11240	286.79	5832.8	3009.42	2987.47	2987.51	3009.37
	286.793	10678.7	13356.9	3958.49	4175.17	11142.3	286.74	5897.56	3009.3	2987.62	2987.66	3009.26
	286.743	10867.3	13428.9	3947.89	4144.4	11029	286.69	6094.9	3009.17	2987.76	2987.79	3009.14
	286.693	10844	13492.4	3937.12	4115.26	10900.7	286.64	6174.18	3008.95	2987.81	2987.82	3008.93
	286.643	10877.5	13545.5	3925.97	4087.38	10757.9	286.59	6519.1	3008.72	2987.83	2987.85	3008.7
	286.593	11228.4	13586.4	3914.6	4060.84	10601.8	286.54	6571.65	3008.54	2987.91	2987.92	3008.53
	286.543	11181.1	13613.2	3903.43	4035.91	10433.8	286.49	6821.8	3008.26	2987.87	2987.88	3008.25
	286.493	11567.3	13623.8	3892.26	4012.3	10254.5	286.44	7110.37	3008.07	2987.93	2987.93	3008.07
	286.443	11823.8	13615.8	3881.16	3989.95	10065.4	286.39	7153.17	3007.98	2988.07	2988.07	3007.98
	286.393	11764.4	13586.9	3870.05	3968.71	9867.33	286.34	7696.29	3007.88	2988.2	2988.2	3007.87
	286.343	11855.1	13535.3	3859.1	3948.64	9661.74	286.29	7914.91	3007.72	2988.27	2988.28	3007.72
	286.293	11973.5	13458.6	3847.88	3929.22	9449.29	286.24	8291	3007.72	2988.5	2988.5	3007.72
	286.243	12083.9	13355.3	3836.49	3910.47	9231.12	286.19	8516.13	3007.64	2988.64	2988.64	3007.64
	286.193	12150.1	13224.4	3825.15	3892.54	9008.86	286.14	8806.13	3007.5	2988.7	2988.71	3007.5
	286.143	12300.3	13065.2	3814.01	3875.5	8783.53	286.09	9139.67	3007.29	2988.71	2988.71	3007.29
	286.093	12389.6	12877.5	3803.28	3859.49	8556.71	286.04	9474.37	3007.16	2988.79	2988.79	3007.16
	286.043	12233.8	12661.4	3792.92	3844.42	8329.32	285.99	10001.7	3007.16	2989	2989	3007.16
	285.993	12265.2	12417.4	3782.95	3830.24	8102.25	285.94	10306.8	3007.09	2989.12	2989.13	3007.09
	285.943	12420.7	12146.8	3773.13	3816.68	7876.52	285.89	10811	3006.88	2989.11	2989.11	3006.88
	285.893	12337.1	11851	3763.66	3803.87	7652.98	285.84	11240	3006.59	2989.02	2989.02	3006.59
	285.843	12787.3	11532.7	3754.5	3791.74	7432.71	285.79	11806.5	3006.58	2989.2	2989.2	3006.58
	285.793	12868.8	11194.3	3745.62	3780.21	7216.34	285.74	12225.1	3006.55	2989.36	2989.36	3006.55
	285.743	12979.8	10838.5	3737.19	3769.43	7004.66	285.69	12857.9	3006.42	2989.41	2989.41	3006.42
	285.693	13163	10469.3	3729.19	3759.34	6798.52	285.64	13429	3006.37	2989.55	2989.55	3006.37
	285.643	13222.7	10089.1	3721.26	3749.54	6597.91	285.59	13950.7	3006.21	2989.57	2989.57	3006.21
	285.593	13249.1	9703	3714.25	3740.87	6404.43	285.54	14550.4	3005.97	2989.5	2989.5	3005.97
	285.543	13181	9313.59	3707.43	3732.57	6217.63	285.49	15149.9	3005.78	2989.49	2989.49	3005.78
	285.493	13317.3	8924.42	3700.99	3724.8	6037.99	285.44	15591.8	3005.64	2989.52	2989.52	3005.64
	285.443	13645.8	8539.21	3694.74	3717.38	5865.82	285.39	16359.4	3005.59	2989.63	2989.63	3005.59
	285.393	13818.3	8161.13	3689.11	3710.69	5701.54	285.34	17143.3	3005.61	2989.82	2989.82	3005.61
	285.343	13638.7	7793.52	3684.06	3704.69	5545.46	285.29	17226.8	3005.57	2989.94	2989.94	3005.57
	285.293	13614.9	7438.44	3679.26	3699.03	5397.27	285.24	17923	3005.64	2990.18	2990.18	3005.64
	285.243	13560.1	7097.98	3674.76	3693.77	5256.96	285.19	18399.6	3005.5	2990.19	2990.19	3005.5
	285.193	13544.5	6774.66	3670.86	3689.17	5124.96	285.14	18870.4	3005.5	2990.35	2990.35	3005.5
	285.143	13399.9	6469.37	3667.38	3685.06	5000.89	285.09	19574.7	3005.59	2990.59	2990.59	3005.59
	285.093	13622.3	6183.27	3664.08	3681.18	4884.52	285.04	19941.8	3005.57	2990.73	2990.73	3005.57
	285.043	13759.8	5917.15	3661.27	3677.85	4775.96	284.99	20291.1	3005.53	2990.83	2990.83	3005.53
	284.993	13703.3	5670.94	3658.74	3674.84	4674.73	284.94	20224.8	3005.51	2990.96	2990.96	3005.51
	284.943	13516.2	5444.67	3656.25	3671.91	4580.52	284.89	20338.2	3005.52	2991.12	2991.12	3005.52
	284.893	13153.2	5237.95	3654.01	3669.26	4493.15	284.84	20792.9	3005.53	2991.27	2991.27	3005.53
	284.843	12816.6	5050.6	3652.17	3667.04	4412.63	284.79	20978.2	3005.45	2991.33	2991.33	3005.45
	284.793	12471.6	4881.57	3650.56	3665.07	4338.45	284.74	20843.2	3005.3	2991.31	2991.31	3005.3
	284.743	12329.6	4729.87	3649.22	3663.4	4270.33	284.69	20577.9	3005.34	2991.49	2991.49	3005.34
	284.693	12011.2	4594.28	3647.82	3661.69	4207.7	284.64	20670.6	3005.33	2991.62	2991.62	3005.33
	284.643	11737.4	4473.99	3646.82	3660.4	4150.65	284.59	20642.2	3005.21	2991.63	2991.63	3005.21
	284.593	11480.4	4367.67	3645.94	3659.24	4098.66	284.54	20247.7	3005.17	2991.72	2991.72	3005.17
	284.543	11078.2	4274.06	3645.18	3658.22	4051.38	284.49	19819.1	3005.02	2991.7	2991.7	3005.02
	284.493	10699.6	4191.94	3644.55	3657.34	4008.49	284.44	19816	3005.03	2991.84	2991.84	3005.03
	284.443	10629.8	4120.16	3643.93	3656.48	3969.64	284.39	19528.1	3005.04	2991.97	2991.97	3005.04
	284.393	9819.74	4057.66	3643.46	3655.78	3934.61	284.34	18524.8	3004.93	2991.99	2991.99	3004.93
	284.343	9653.8	4003.39	3643.02	3655.11	3903.04	284.29	18022.7	3004.77	2991.95	2991.95	3004.77
	284.293	9311.33	3956.37	3642.62	3654.51	3874.67	284.24	17382.4	3004.71	2992	2992	3004.71
	284.243	9134.03	3915.67	3642.25	3653.93	3849.2	284.19	16618.8	3004.61	2992.02	2992.02	3004.61
	284.193	8593.98	3880.64	3641.98	3653.47	3826.49	284.14	16280.3	3004.59	2992.12	2992.12	3004.59
	284.143	8087.21	3850.27	3641.57	3652.86	3806.02	284.09	15599.8	3004.52	2992.16	2992.16	3004.52
	284.093	7863.51	3824.28	3641.34	3652.45	3787.95	284.04	15031.2	3004.43	2992.19	2992.19	3004.43
	284.043	7588.32	3801.82	3641.02	3651.95	3771.78	283.99	14148.5	3004.36	2992.23	2992.23	3004.36
	283.993	7073.22	3782.65	3640.9	3651.66	3757.57	283.94	13279.9	3004.31	2992.29	2992.29	3004.31
	283.943	6697.47	3766.03	3640.62	3651.21	3744.85	283.89	12821.1	3004.3	2992.39	2992.39	3004.3
	283.893	6541.21	3751.7	3640.35	3650.77	3733.57	283.84	12215.4	3004.45	2992.64	2992.64	3004.45
	283.843	6105.25	3739.52	3640.24	3650.51	3723.76	283.79	11300.4	3004.53	2992.83	2992.83	3004.53
	283.793	5866.87	3729.03	3640.13	3650.24	3715.11	283.74	10583.1	3004.63	2993.04	2993.04	3004.63
	283.743	5820.97	3720.01	3640.05	3650.01	3707.51	283.69	10162.6	3004.55	2993.05	2993.05	3004.55
	283.693	5603.62	3712.19	3639.92	3649.74	3700.8	283.64	9358.66	3004.58	2993.19	2993.19	3004.58
	283.643	5260.1	3705.58	3639.95	3649.62	3695.04	283.59	9001.1	3004.63	2993.34	2993.34	3004.63
	283.593	5052.84	3699.79	3639.89	3649.42	3689.92	283.54	8459.3	3004.58	2993.39	2993.39	3004.58
	283.543	4815.52	3694.78	3639.84	3649.23	3685.44	283.49	7807.1	3004.64	2993.55	2993.55	3004.64
	283.493	4871.79	3690.54	3639.89	3649.15	3681.61	283.44	7403.55	3004.54	2993.54	2993.54	3004.54
	283.443	4513.34	3686.91	3639.98	3649.1	3678.32	283.39	6967.67	3004.48	2993.58	2993.58	3004.48
	283.393	4411.2	3683.67	3639.97	3648.97	3675.35	283.34	6540.7	3004.5	2993.7	2993.7	3004.5
	283.343	4308.24	3680.99	3640.11	3648.99	3672.9	283.29	6136.05	3004.64	2993.92	2993.92	3004.64
	283.293	4194.39	3678.64	3640.22	3648.97	3670.74	283.24	5552.57	3004.61	2993.99	2993.99	3004.61
	283.243	4180.9	3676.58	3640.32	3648.96	3668.86	283.19	5230.44	3004.59	2994.06	2994.06	3004.59
	283.193	4053.59	3674.59	3640.22	3648.74	3667.02	283.14	5125.11	3004.61	2994.17	2994.17	3004.61
	283.143	4031.19	3672.96	3640.26	3648.67	3665.53	283.09	4747.58	3004.72	2994.37	2994.37	3004.72
	283.093	3988.9	3671.36	3640.13	3648.42	3664.06	283.04	4408.79	3004.74	2994.47	2994.47	3004.74
	283.043	3967.08	3670.02	3640.11	3648.29	3662.84	282.99	4282.52	3004.74	2994.56	2994.56	3004.74
	282.993	3874.13	3668.97	3640.22	3648.3	3661.91	282.94	4367.16	3004.78	2994.68	2994.68	3004.78
	282.943	4003.51	3667.85	3640.15	3648.12	3660.9	282.89	4069.79	3004.82	2994.81	2994.81	3004.82
	282.893	3841.18	3666.81	3640.05	3647.92	3659.97	282.84	3840.7	3004.74	2994.8	2994.8	3004.74
	282.843	3915.29	3665.8	3639.89	3647.66	3659.06	282.79	3737.49	3004.7	2994.85	2994.85	3004.7
	282.793	3750.27	3665.04	3639.91	3647.57	3658.4	282.74	3558.69	3004.72	2994.95	2994.95	3004.72
	282.743	3879.53	3664.39	3639.96	3647.53	3657.84	282.69	3518.89	3004.81	2995.12	2995.12	3004.81
	282.693	3878.87	3663.92	3640.14	3647.61	3657.47	282.64	3393.37	3004.93	2995.32	2995.32	3004.93
	282.643	3731.37	3663.28	3640.1	3647.49	3656.92	282.59	3371.49	3005.04	2995.51	2995.51	3005.04
	282.593	3738.56	3662.65	3640.03	3647.32	3656.38	282.54	3269.95	3005.12	2995.66	2995.66	3005.12
	282.543	3709.47	3662	3639.9	3647.11	3655.83	282.49	3164.1	3005.14	2995.76	2995.76	3005.14
	282.493	3750.64	3661.47	3639.86	3646.98	3655.38	282.44	3093.59	3005.18	2995.88	2995.88	3005.18
	282.443	3618.92	3661.01	3639.86	3646.89	3655.01	282.39	3131.71	3005.29	2996.06	2996.06	3005.29
	282.393	3692.44	3660.5	3639.78	3646.73	3654.58	282.34	3075.36	3005.35	2996.19	2996.19	3005.35
	282.343	3682.09	3660.13	3639.83	3646.69	3654.29	282.29	3117.9	3005.36	2996.27	2996.27	3005.36
	282.293	3596.74	3659.68	3639.77	3646.56	3653.92	282.24	3113.96	3005.37	2996.36	2996.36	3005.37
	282.243	3563.28	3659.25	3639.72	3646.43	3653.57	282.19	2969.24	3005.5	2996.56	2996.56	3005.5
	282.193	3644.55	3658.99	3639.82	3646.45	3653.39	282.14	3099.86	3005.58	2996.71	2996.71	3005.58
	282.143	3518.65	3658.61	3639.78	3646.34	3653.08	282.09	3016.74	3005.44	2996.64	2996.64	3005.44
	282.093	3546.09	3658.09	3639.6	3646.08	3652.64	282.04	2827.64	3005.36	2996.62	2996.62	3005.36
	282.043	3549.98	3657.58	3639.41	3645.82	3652.2	281.99	2979.02	3005.43	2996.76	2996.76	3005.43
	281.993	3729.54	3657.28	3639.43	3645.76	3651.97	281.94	3024.56	3005.36	2996.76	2996.76	3005.36
	281.943	3602.47	3657.03	3639.48	3645.74	3651.79	281.89	2941.56	3005.37	2996.84	2996.84	3005.37
	281.893	3754.25	3656.83	3639.57	3645.77	3651.66	281.84	2929.15	3005.24	2996.77	2996.77	3005.24
	281.843	3664.49	3656.47	3639.5	3645.63	3651.37	281.79	3016.07	3005.4	2997	2997	3005.4
	281.793	3538.74	3656.2	3639.5	3645.57	3651.17	281.74	2981.06	3005.49	2997.15	2997.15	3005.49
	281.743	3700.46	3655.97	3639.55	3645.55	3651.01	281.69	2975.54	3005.47	2997.19	2997.19	3005.47
	281.693	3729	3655.67	3639.51	3645.44	3650.77	281.64	2896.35	3005.64	2997.42	2997.42	3005.64
	281.643	3779.6	3655.34	3639.44	3645.3	3650.5	281.59	2829.7	3005.6	2997.45	2997.45	3005.6
	281.593	3626.35	3655.16	3639.5	3645.31	3650.38	281.54	2852.35	3005.63	2997.53	2997.53	3005.63
	281.543	3593.71	3654.86	3639.45	3645.2	3650.15	281.49	2954.29	3005.66	2997.63	2997.63	3005.66
	281.493	3483.87	3654.6	3639.42	3645.11	3649.94	281.44	2855.59	3005.86	2997.89	2997.89	3005.86
	281.443	3672.79	3654.47	3639.52	3645.15	3649.87	281.39	2847.08	3005.96	2998.05	2998.05	3005.96
	281.393	3703.51	3654.24	3639.52	3645.09	3649.7	281.34	2743.8	3006.1	2998.24	2998.24	3006.1
	281.343	3747.73	3653.95	3639.45	3644.96	3649.47	281.29	2951.78	3006.19	2998.39	2998.39	3006.19
	281.293	3680.54	3653.62	3639.34	3644.79	3649.19	281.24	3012.39
	281.243	3637.38	3653.46	3639.39	3644.79	3649.09	281.19	3061.15
	281.193	3705.64	3653.37	3639.5	3644.85	3649.05	281.14	2975.65
	281.143	3602.88	3653.18	3639.51	3644.81	3648.91	281.09	2824.29
	281.093	3689.74	3653.02	3639.55	3644.8	3648.81	281.04	2840.41
	281.043	3682.65	3652.82	3639.54	3644.73	3648.65	280.99	3012.45
	280.993	3555.43	3652.66	3639.57	3644.71	3648.54	280.94	2936.54
	280.943	3666.91	3652.46	3639.55	3644.65	3648.39	280.89	2961.98
	280.893	3800.22	3652.36	3639.64	3644.68	3648.35	280.84	2855.37
	280.843	3804.18	3652.24	3639.69	3644.69	3648.27	280.79	2994.65
	280.793	3625.62	3652.05	3639.68	3644.62	3648.13	280.74	2938.31
	280.743	3596.43	3651.84	3639.64	3644.54	3647.97	280.69	2874.7
	280.693	3558.49	3651.71	3639.67	3644.53	3647.88	280.64	2865.31
	280.643	3700.54	3651.51	3639.63	3644.45	3647.73	280.59	2874.38
	280.593	3635.82	3651.39	3639.68	3644.45	3647.66	280.54	2955.55
	280.543	3600.19	3651.28	3639.72	3644.45	3647.59	280.49	2966
	280.493	3674.48	3651.19	3639.78	3644.46	3647.54	280.44	2927.09
	280.443	3703.73	3651.13	3639.87	3644.51	3647.52	280.39	3020.88
	280.393	3581.47	3650.86	3639.75	3644.35	3647.29	280.34	2940.8
	280.343	3685.03	3650.67	3639.7	3644.26	3647.14	280.29	2876.49
	280.293	3664.24	3650.43	3639.61	3644.12	3646.95	280.24	2888.58
	280.243	3551.8	3650.28	3639.59	3644.07	3646.83	280.19	2928.11
	280.193	3643.43	3650.19	3639.64	3644.08	3646.78	280.14	2813.74
	280.143	3697.15	3650.11	3639.7	3644.09	3646.74	280.09	2878.67
	280.093	3739.7	3650	3639.71	3644.07	3646.67	280.04	2934.09
	280.043	3593.11	3649.89	3639.73	3644.05	3646.59	279.99	2987.44
	279.993	3541.65	3649.74	3639.71	3643.99	3646.48	279.94	2924.55
	279.943	3629.73	3649.63	3639.72	3643.97	3646.41	279.89	2825.14
	279.893	3602.59	3649.55	3639.77	3643.98	3646.37	279.84	2887.83
	279.843	3653.25	3649.4	3639.73	3643.91	3646.25	279.79	2998.61
	279.793	3614.32	3649.4	3639.85	3644	3646.28	279.74	3064.83
	279.743	3651.88	3649.26	3639.82	3643.93	3646.17	279.69	2842.53
	279.693	3563.78	3649.19	3639.87	3643.95	3646.14	279.64	2868.32
	279.643	3594.83	3649.06	3639.85	3643.89	3646.05	279.59	2947.66
	279.593	3655.02	3648.91	3639.8	3643.81	3645.92	279.54	2881.04
	279.543	3673.42	3648.94	3639.95	3643.93	3645.99	279.49	2975.91
	279.493	3611	3648.85	3639.95	3643.9	3645.93	279.44	3041.77
	279.443	3670.58	3648.73	3639.93	3643.85	3645.84	279.39	2997.37
	279.393	3600.59	3648.52	3639.83	3643.72	3645.66	279.34	2963.64
	279.343	3599.09	3648.44	3639.85	3643.71	3645.61	279.29	2901.4
	279.293	3589.62	3648.34	3639.85	3643.68	3645.55	279.24	2843.46
	279.243	3562.43	3648.23	3639.84	3643.64	3645.47	279.19	2895.18
	279.193	3743.51	3648.2	3639.89	3643.66	3645.45	279.14	2803.94
	279.143	3683.18	3648.03	3639.82	3643.56	3645.32	279.09	2978.81
	279.093	3722.48	3647.97	3639.85	3643.56	3645.29	279.04	2869.4
	279.043	3652.93	3647.97	3639.94	3643.62	3645.31	278.99	2799.08
	278.993	3597.66	3647.88	3639.94	3643.6	3645.26	278.94	2880.73
	278.943	3592.4	3647.91	3640.06	3643.69	3645.31	278.89	2911.32
	278.893	3623.53	3647.91	3640.14	3643.74	3645.33	278.84	2891.19
	278.843	3627.15	3647.82	3640.14	3643.71	3645.28	278.79	2863.59
	278.793	3658.82	3647.81	3640.21	3643.76	3645.29	278.74	2874.87
	278.743	3626.88	3647.73	3640.21	3643.73	3645.23	278.69	2941
	278.693	3598.98	3647.63	3640.19	3643.69	3645.16	278.64	3005.63
	278.643	3673.28	3647.58	3640.21	3643.69	3645.13	278.59	2847.84
	278.593	3534.32	3647.53	3640.25	3643.7	3645.11	278.54	2893.73
	278.543	3668.6	3647.46	3640.25	3643.68	3645.06	278.49	2983.17
	278.493	3595.38	3647.3	3640.16	3643.56	3644.92	278.44	2923.57
	278.443	3656.41	3647.33	3640.27	3643.65	3644.98	278.39	3006.04
	278.393	3681.91	3647.26	3640.28	3643.63	3644.94	278.34	2881.67
	278.343	3514.65	3647.17	3640.25	3643.58	3644.86	278.29	2886.43
	278.293	3633.86	3647.04	3640.19	3643.5	3644.76	278.24	2982.15
	278.243	3654.82	3646.99	3640.21	3643.49	3644.73	278.19	3023.15
	278.193	3728.16	3646.89	3640.18	3643.45	3644.66	278.14	2947.34
	278.143	3624.97	3646.88	3640.23	3643.47	3644.66	278.09	2977.3
	278.093	3639.25	3646.68	3640.11	3643.32	3644.49	278.04	2913.77
	278.043	3652.12	3646.63	3640.12	3643.32	3644.46	277.99	2957.97
	277.993	3591.75	3646.49	3640.04	3643.22	3644.34	277.94	2972.48
	277.943	3699.72	3646.4	3640.02	3643.18	3644.28	277.89	2957.94
	277.893	3615.85	3646.29	3639.97	3643.1	3644.18	277.84	2947.82
	277.843	3566.08	3646.18	3639.92	3643.04	3644.09	277.79	2912.54
	277.793	3634.34	3646.11	3639.91	3643	3644.04	277.74	2796.77
	277.743	3538.86	3646.07	3639.93	3643.01	3644.02	277.69	2840.45
	277.693	3570.46	3645.92	3639.84	3642.9	3643.89	277.64	2831.8
	277.643	3640.75	3645.82	3639.8	3642.84	3643.82	277.59	2981.85
	277.593	3576.1	3645.61	3639.64	3642.66	3643.62	277.54	2888.45
	277.543	3643.91	3645.59	3639.68	3642.68	3643.61	277.49	2873.04
	277.493	3658.49	3645.59	3639.73	3642.71	3643.64	277.44	2952.65
	277.443	3615.99	3645.53	3639.73	3642.69	3643.59	277.39	2870.07
	277.393	3612.51	3645.39	3639.64	3642.59	3643.47	277.34	3000.18
	277.343	3636.94	3645.41	3639.72	3642.64	3643.51	277.29	2963.63
	277.293	3717.17	3645.47	3639.83	3642.74	3643.59	277.24	2901
	277.243	3546.76	3645.41	3639.82	3642.71	3643.55	277.19	2814.94
	277.193	3632.75		--	--	--	277.14	2940.62
	277.143	3662.94		--	--	--	277.09	2940.03
	277.093	3692.82		--	--	--	277.04	2909.56
	277.043	3623.87		--	--	--	276.99	2835.73
	276.993	3663.95		--	--	--	276.94	2911.57
	276.943	3595.72		--	--	--	276.89	2926.85
	276.893	3751.17		--	--	--	276.84	2902.91
	276.843	3626.81		--	--	--	276.79	2891.09
	276.793	3707.87		--	--	--	276.74	2998.7
	276.743	3660.18		--	--	--	276.69	2957.48
	276.693	3684.67		--	--	--	276.64	2917.89
	276.643	3681.47		--	--	--	276.59	2859.72
	276.593	3651.48		--	--	--	276.54	2839.16
	276.543	3621.15					276.49	2849.16
	276.493	3717.54					276.44	2873.39
	276.443	3673.47					276.39	2914.16
	276.393	3776.68					276.34	2905.16
	276.343	3611.04					276.29	2854.17
	276.293	3589.82					276.24	2892.78
	276.243	3643.47					276.19	2933.06
	276.193	3715.54					276.14	2928
	276.143	3577.01					276.09	2841.38
	276.093	3536.71					276.04	2878.7
	276.043	3651.16					275.99	3049.2
	275.993	3639.82					275.94	3012.53
	275.943	3599.86					275.89	2881.98
	275.893	3598.25					275.84	3003.5
	275.843	3697.49					275.79	2932.5
	275.793	3643.27					275.74	3053.53
	275.743	3652.54					275.69	2816.29
	275.693	3633.68					275.64	2876.3
	275.643	3678.78					275.59	2966.31
	275.593	3703.43					275.54	2817.61
	275.543	3562.88					275.49	2972.94
	275.493	3566.39					275.44	2932.21
	275.443	3623.71					275.39	2919.86
	275.393	3631.92					275.34	2796.64
	275.343	3775.36					275.29	2872.55
							275.24	2845.63
							275.19	2880.48
							275.14	2998.39
N1s	CILP-MOF		bisPFPA		HKUST-1@OA
	Binding energy (eV)	Intensity	Binding energy (eV)	Intensity	Binding energy (eV)	Intensity
	410	4820.56	410	2351.34	410	4490.32
	409.95	4785.94	409.95	2321.93	409.95	4575.82
	409.9	4819.34	409.9	2351.64	409.9	4577.56
	409.85	4831.46	409.85	2354.78	409.85	4555.55
	409.8	4943.95	409.8	2349.46	409.8	4518.29
	409.75	4888.79	409.75	2351.2	409.75	4514.78
	409.7	4877.26	409.7	2368.53	409.7	4534.91
	409.65	4847.18	409.65	2334.54	409.65	4519.48
	409.6	4792.42	409.6	2320.71	409.6	4542.25
	409.55	4827.36	409.55	2314.75	409.55	4517.18
	409.5	4877.39	409.5	2286.74	409.5	4513.95
	409.45	4861.45	409.45	2339.11	409.45	4515.93
	409.4	4843.58	409.4	2310.91	409.4	4505.08
	409.35	4799.12	409.35	2334.93	409.35	4551.49
	409.3	4905.97	409.3	2369.53	409.3	4538.31
	409.25	4899.98	409.25	2318.62	409.25	4553.26
	409.2	4887.89	409.2	2358.45	409.2	4587.22
	409.15	4899.43	409.15	2325.78	409.15	4544.51
	409.1	4904.84	409.1	2340.84	409.1	4547.69
	409.05	4908.5	409.05	2329.02	409.05	4526.21
	409	4916.52	409	2310.54	409	4569.05
	408.95	4836.82	408.95	2357.71	408.95	4546.53
	408.9	4915.35	408.9	2335.19	408.9	4536.18
	408.85	4902.42	408.85	2340.24	408.85	4579.2
	408.8	4856.97	408.8	2371	408.8	4572.79
	408.75	4875.47	408.75	2385.92	408.75	4559.79
	408.7	4883.55	408.7	2333.79	408.7	4576.79
	408.65	4827.09	408.65	2374.82	408.65	4536.16
	408.6	4792.91	408.6	2306.78	408.6	4553.45
	408.55	4841.51	408.55	2320.69	408.55	4563.34
	408.5	4869.82	408.5	2343.79	408.5	4581.07
	408.45	4860.88	408.45	2337.6	408.45	4551.22
	408.4	4864.99	408.4	2344.1	408.4	4595.38
	408.35	4889.34	408.35	2279.64	408.35	4567.16
	408.3	4863.85	408.3	2309	408.3	4505.93
	408.25	4847.22	408.25	2294.72	408.25	4509.45
	408.2	4919.1	408.2	2296.79	408.2	4539.81
	408.15	4893.55	408.15	2305.95	408.15	4587.33
	408.1	4857.12	408.1	2342.62	408.1	4565.07
	408.05	4946.94	408.05	2335.95	408.05	4579.26
	408	4819.38	408	2318.68	408	4602.55
	407.95	4862.21	407.95	2358	407.95	4604.53
	407.9	4925.34	407.9	2387.49	407.9	4514.93
	407.85	4840.44	407.85	2340.51	407.85	4508.82
	407.8	4803.19	407.8	2352.69	407.8	4578.87
	407.75	4867.96	407.75	2308.97	407.75	4533.71
	407.7	4995.12	407.7	2303.54	407.7	4516.35
	407.65	4852.04	407.65	2333.46	407.65	4503.92
	407.6	4864.59	407.6	2345.71	407.6	4533.3
	407.55	4877.53	407.55	2362.11	407.55	4562.44
	407.5	4864.11	407.5	2355.93	407.5	4533.84
	407.45	4871.4	407.45	2367.13	407.45	4596.77
	407.4	4907.59	407.4	2359.53	407.4	4557.03
	407.35	4833.31	407.35	2339.65	407.35	4566.57
	407.3	4835.53	407.3	2326.56	407.3	4542.46
	407.25	4823.55	407.25	2379.98	407.25	4558.98
	407.2	4821.64	407.2	2353.38	407.2	4600.36
	407.15	4821.49	407.15	2369.82	407.15	4585.67
	407.1	4855.22	407.1	2346.72	407.1	4532.6
	407.05	4886.36	407.05	2375.6	407.05	4563.15
	407	4935.29	407	2356.94	407	4550.77
	406.95	4954.89	406.95	2345.8	406.95	4480.04
	406.9	4871.51	406.9	2374.71	406.9	4582.03
	406.85	4931.44	406.85	2341.57	406.85	4612.95
	406.8	4961.72	406.8	2336.14	406.8	4562.73
	406.75	4827.09	406.75	2314.12	406.75	4562.89
	406.7	4871.12	406.7	2373.95	406.7	4561.45
	406.65	4890.24	406.65	2408.65	406.65	4531.86
	406.6	4795.34	406.6	2370.21	406.6	4566.79
	406.55	4848.9	406.55	2321.5	406.55	4551.72
	406.5	4924.42	406.5	2340.16	406.5	4595.27
	406.45	4843.75	406.45	2368.51	406.45	4545.75
	406.4	4970.55	406.4	2373.82	406.4	4550.98
	406.35	4902.78	406.35	2374.88	406.35	4581.69
	406.3	4925.23	406.3	2332.89	406.3	4582.34
	406.25	4795.14	406.25	2344.04	406.25	4590.61
	406.2	4808.32	406.2	2360.02	406.2	4581.42
	406.15	4889.8	406.15	2346.31	406.15	4486.93
	406.1	4868.38	406.1	2381.8	406.1	4551.71
	406.05	4912.29	406.05	2345.92	406.05	4571.12
	406	4936.22	406	2382.79	406	4508.67
	405.95	4950.91	405.95	2371.3	405.95	4514.92
	405.9	4905.44	405.9	2354.93	405.9	4530.94
	405.85	4847.17	405.85	2378.78	405.85	4584.72
	405.8	4920.76	405.8	2310.74	405.8	4585.22
	405.75	4906.07	405.75	2334.65	405.75	4588.13
	405.7	4858.85	405.7	2334.96	405.7	4526.3
	405.65	4873.92	405.65	2330.1	405.65	4513.98
	405.6	4878.67	405.6	2359.26	405.6	4578.7
	405.55	4817.84	405.55	2339.59	405.55	4575.67
	405.5	4809.1	405.5	2379.73	405.5	4560.79
	405.45	4928.85	405.45	2390.71	405.45	4541.46
	405.4	4763.67	405.4	2344.82	405.4	4494.33
	405.35	4862.04	405.35	2377.08	405.35	4545.28
	405.3	4863.99	405.3	2340.93	405.3	4554.08
	405.25	4826.99	405.25	2330.47	405.25	4550.05
	405.2	4883.36	405.2	2362.7	405.2	4580.62
	405.15	4890.77	405.15	2382.73	405.15	4575.03
	405.1	4909.48	405.1	2383.09	405.1	4540.89
	405.05	4852.01	405.05	2404.03	405.05	4573.85
	405	4835.15	405	2420.72	405	4569.12
	404.95	4815.53	404.95	2388.14	404.95	4547.16
	404.9	4876.96	404.9	2336.48	404.9	4497.69
	404.85	4934.74	404.85	2331.44	404.85	4535.47
	404.8	4918.89	404.8	2329.69	404.8	4552.1
	404.75	4832.5	404.75	2346.41	404.75	4569.13
	404.7	4848.77	404.7	2383.71	404.7	4554.36
	404.65	4868.09	404.65	2378.62	404.65	4509.88
	404.6	4888.49	404.6	2358.56	404.6	4518.21
	404.55	4888.76	404.55	2394.89	404.55	4486.15
	404.5	4782.37	404.5	2379.95	404.5	4560.59
	404.45	4798.76	404.45	2343.27	404.45	4600.04
	404.4	4884.5	404.4	2364.99	404.4	4602.38
	404.35	4883.48	404.35	2335.44	404.35	4569.29
	404.3	4852.86	404.3	2367.84	404.3	4585.57
	404.25	4774.39	404.25	2341.02	404.25	4541.47
	404.2	4788.61	404.2	2341.64	404.2	4545
	404.15	4854.79	404.15	2305.79	404.15	4521.36
	404.1	4887.63	404.1	2361.21	404.1	4569.65
	404.05	4802.55	404.05	2342.17	404.05	4581.6
	404	4792.51	404	2383.57	404	4597.84
	403.95	4820.61	403.95	2339.77	403.95	4605.05
	403.9	4881.41	403.9	2356.68	403.9	4548.68
	403.85	4918.54	403.85	2345.57	403.85	4545.48
	403.8	4808.62	403.8	2318.65	403.8	4609.31
	403.75	4838.55	403.75	2348.21	403.75	4593.09
	403.7	4848.51	403.7	2341.14	403.7	4591.84
	403.65	4827.5	403.65	2333.84	403.65	4523.68
	403.6	4895.72	403.6	2382.3	403.6	4541.48
	403.55	4853.77	403.55	2316.59	403.55	4548.11
	403.5	4885.86	403.5	2334.04	403.5	4534.33
	403.45	4892.52	403.45	2339.51	403.45	4515.82
	403.4	4835.26	403.4	2321.23	403.4	4486.16
	403.35	4873.46	403.35	2333.26	403.35	4554.15
	403.3	4922.78	403.3	2272.45	403.3	4583.57
	403.25	4944.09	403.25	2318.51	403.25	4524.27
	403.2	4976.94	403.2	2319.45	403.2	4575.69
	403.15	4879.29	403.15	2333.64	403.15	4599.02
	403.1	4856.54	403.1	2335.63	403.1	4582.99
	403.05	4926.06	403.05	2329.83	403.05	4553.65
	403	4920.37	403	2325.6	403	4579.34
	402.95	4960.55	402.95	2369.39	402.95	4571.6
	402.9	5025.87	402.9	2377.91	402.9	4574.34
	402.85	4994.68	402.85	2353.69	402.85	4557.96
	402.8	4930.13	402.8	2336.82	402.8	4592.11
	402.75	5072.42	402.75	2349.83	402.75	4558.46
	402.7	5099.23	402.7	2300.39	402.7	4618.88
	402.65	5059.11	402.65	2344.79	402.65	4579.42
	402.6	5091.38	402.6	2364.29	402.6	4609.08
	402.55	5040.29	402.55	2360.85	402.55	4548.54
	402.5	5151.18	402.5	2341.64	402.5	4638.48
	402.45	5164.92	402.45	2358.32	402.45	4555.83
	402.4	5130.87	402.4	2390.86	402.4	4584.24
	402.35	5120.85	402.35	2414.92	402.35	4572.81
	402.3	5122.63	402.3	2411.26	402.3	4604.14
	402.25	5128.55	402.25	2329.08	402.25	4582.3
	402.2	5344.42	402.2	2348.33	402.2	4629.27
	402.15	5261.19	402.15	2391.36	402.15	4626.95
	402.1	5327.26	402.1	2383.15	402.1	4710.06
	402.05	5312.51	402.05	2380.97	402.05	4641.08
	402	5388.38	402	2386.81	402	4605.01
	401.95	5406.51	401.95	2367.54	401.95	4628.4
	401.9	5516.96	401.9	2370.38	401.9	4651.58
	401.85	5574.84	401.85	2407.79	401.85	4729.33
	401.8	5529.47	401.8	2408.58	401.8	4636.32
	401.75	5617.3	401.75	2400.39	401.75	4654.01
	401.7	5663.16	401.7	2466.59	401.7	4659.29
	401.65	5739.84	401.65	2483.54	401.65	4693.19
	401.6	5712.78	401.6	2493.08	401.6	4711.62
	401.55	5723.66	401.55	2487.83	401.55	4720.86
	401.5	5720.15	401.5	2489.89	401.5	4790.5
	401.45	5870.33	401.45	2557.74	401.45	4766.03
	401.4	5939.14	401.4	2516.91	401.4	4711.8
	401.35	5908.02	401.35	2494.78	401.35	4714.21
	401.3	5951.71	401.3	2500.43	401.3	4776.48
	401.25	5984.62	401.25	2544.7	401.25	4821.32
	401.2	6001.36	401.2	2544.63	401.2	4807.42
	401.15	6044.88	401.15	2524.17	401.15	4793.79
	401.1	6146.92	401.1	2557.62	401.1	4829.28
	401.05	6146.35	401.05	2589.73	401.05	4846.25
	401	6146.44	401	2647.16	401	4671.79
	400.95	6204.94	400.95	2623.66	400.95	4741.86
	400.9	6136.24	400.9	2652.99	400.9	4805.13
	400.85	6214.81	400.85	2716.65	400.85	4787.15
	400.8	6250.06	400.8	2740.04	400.8	4745.74
	400.75	6144.1	400.75	2734.66	400.75	4771.63
	400.7	6358.35	400.7	2760.37	400.7	4828.66
	400.65	6331.37	400.65	2722.58	400.65	4807.8
	400.6	6302.31	400.6	2807.96	400.6	4800.4
	400.55	6293.99	400.55	2829.65	400.55	4835.15
	400.5	6304.37	400.5	2861.97	400.5	4850.78
	400.45	6402.52	400.45	2833.16	400.45	4863.37
	400.4	6386.41	400.4	2831.5	400.4	4831.06
	400.35	6400.24	400.35	2855.35	400.35	4743.77
	400.3	6427.23	400.3	2816.07	400.3	4777.97
	400.25	6446.55	400.25	2883.14	400.25	4836.81
	400.2	6359.55	400.2	2921.25	400.2	4788.13
	400.15	6404.09	400.15	2908.61	400.15	4781.01
	400.1	6421.05	400.1	2894.46	400.1	4748.83
	400.05	6375.63	400.05	2941.92	400.05	4763.72
	400	6501.74	400	2946.95	400	4839.35
	399.95	6436.34	399.95	2965.62	399.95	4836.45
	399.9	6452.56	399.9	2961.44	399.9	4798.67
	399.85	6364.79	399.85	2939.69	399.85	4885.7
	399.8	6370.56	399.8	2975.22	399.8	4857.42
	399.75	6415.74	399.75	2996.1	399.75	4771.45
	399.7	6406.38	399.7	2943.57	399.7	4775.63
	399.65	6425.17	399.65	2875.11	399.65	4763.52
	399.6	6347.14	399.6	2918.8	399.6	4804.9
	399.55	6397.06	399.55	2885.62	399.55	4723.7
	399.5	6426.33	399.5	2886.71	399.5	4662.41
	399.45	6352.22	399.45	2882.02	399.45	4682.29
	399.4	6230.5	399.4	2880.53	399.4	4737.18
	399.35	6328.59	399.35	2853.12	399.35	4601.63
	399.3	6359.2	399.3	2857.58	399.3	4612.17
	399.25	6247.86	399.25	2780.84	399.25	4690.62
	399.2	6200.87	399.2	2802.76	399.2	4675.52
	399.15	6126.96	399.15	2792.02	399.15	4731.94
	399.1	6084.07	399.1	2769.4	399.1	4673.76
	399.05	6089.53	399.05	2757.45	399.05	4619.95
	399	6097.38	399	2698.23	399	4661.82
	398.95	6038.09	398.95	2719.01	398.95	4659
	398.9	5965.38	398.9	2683.85	398.9	4689.34
	398.85	5890.47	398.85	2669.77	398.85	4702.95
	398.8	5823.73	398.8	2656.77	398.8	4670.94
	398.75	5763.07	398.75	2651.75	398.75	4664.33
	398.7	5776.32	398.7	2612.74	398.7	4706.41
	398.65	5763.41	398.65	2580.25	398.65	4701.12
	398.6	5666.81	398.6	2529.28	398.6	4630.42
	398.55	5610.43	398.55	2546.13	398.55	4580.67
	398.5	5503.63	398.5	2552.75	398.5	4686.71
	398.45	5498.56	398.45	2521.19	398.45	4584.6
	398.4	5433.91	398.4	2469.24	398.4	4627.62
	398.35	5406.4	398.35	2473.74	398.35	4700.5
	398.3	5329.06	398.3	2435.09	398.3	4669.95
	398.25	5291.8	398.25	2435.99	398.25	4588.72
	398.2	5291.52	398.2	2455.84	398.2	4617.97
	398.15	5220.59	398.15	2457.3	398.15	4640.11
	398.1	5177.38	398.1	2497.88	398.1	4647.54
	398.05	5139.04	398.05	2480.1	398.05	4561.63
	398	5096.48	398	2495.29	398	4574.28
	397.95	5074.49	397.95	2428.69	397.95	4580.96
	397.9	4974.12	397.9	2416.93	397.9	4566.38
	397.85	5031.78	397.85	2415.62	397.85	4563.56
	397.8	4904.62	397.8	2427.18	397.8	4626.76
	397.75	4941.39	397.75	2408.23	397.75	4648.35
	397.7	4903.25	397.7	2425.13	397.7	4629.83
	397.65	4949.16	397.65	2405.39	397.65	4559.51
	397.6	4985.63	397.6	2389.84	397.6	4620.97
	397.55	4865.42	397.55	2394.27	397.55	4605.9
	397.5	4871.35	397.5	2390.77	397.5	4628.57
	397.45	4938.24	397.45	2434.01	397.45	4605.74
	397.4	4831.54	397.4	2391.32	397.4	4563.41
	397.35	4877.87	397.35	2396.01	397.35	4614.6
	397.3	4774.16	397.3	2367.46	397.3	4631.44
	397.25	4741.73	397.25	2398.8	397.25	4631.73
	397.2	4775.28	397.2	2368.89	397.2	4617.15
	397.15	4790.04	397.15	2382.23	397.15	4551.85
	397.1	4826.47	397.1	2283.69	397.1	4607.89
	397.05	4772.22	397.05	2338.49	397.05	4621.87
	397	4802.14	397	2347.64	397	4590.8
	396.95	4797.5	396.95	2367.59	396.95	4549.21
	396.9	4759.16	396.9	2359.71	396.9	4609.88
	396.85	4768.52	396.85	2319.06	396.85	4534
	396.8	4779.25	396.8	2323.97	396.8	4599.79
	396.75	4777.31	396.75	2342.71	396.75	4600.03
	396.7	4897.46	396.7	2376.21	396.7	4572.65
	396.65	4836.74	396.65	2326.03	396.65	4603.48
	396.6	4788.57	396.6	2334.95	396.6	4605.99
	396.55	4749.36	396.55	2320.19	396.55	4605.06
	396.5	4706	396.5	2320.42	396.5	4598.2
	396.45	4791.31	396.45	2362.34	396.45	4532.68
	396.4	4784.23	396.4	2339.89	396.4	4547.55
	396.35	4762.01	396.35	2302.07	396.35	4511.44
	396.3	4715.74	396.3	2397.22	396.3	4524.28
	396.25	4759.9	396.25	2347.7	396.25	4625.26
	396.2	4832.18	396.2	2295.19	396.2	4525.39
	396.15	4743.17	396.15	2360.44	396.15	4506.97
	396.1	4739.8	396.1	2340.79	396.1	4534.71
	396.05	4766.59	396.05	2363.87	396.05	4539.67
	396	4778.93	396	2327.61	396	4568.95
	395.95	4807.96	395.95	2305.23	395.95	4574.07
	395.9	4762.41	395.9	2298.26	395.9	4565.4
	395.85	4741.49	395.85	2332.94	395.85	4582.39
	395.8	4756.55	395.8	2318.42	395.8	4527.16
	395.75	4796.83	395.75	2344.28	395.75	4551.16
	395.7	4711.96	395.7	2330.57	395.7	4568.95
	395.65	4742.15	395.65	2308.42	395.65	4575.87
	395.6	4743.3	395.6	2311.27	395.6	4613.17
	395.55	4767.37	395.55	2306.82	395.55	4597.31
	395.5	4767.12	395.5	2304.45	395.5	4584.84
	395.45	4769.01	395.45	2367.07	395.45	4624.34
	395.4	4718.04	395.4	2321	395.4	4539.86
	395.35	4680.99	395.35	2337.51	395.35	4522.18
	395.3	4731.82	395.3	2310.11	395.3	4535.88
	395.25	4778.92	395.25	2309.84	395.25	4582.62
	395.2	4657.49	395.2	2347.14	395.2	4501.85
	395.15	4666.24	395.15	2327.01	395.15	4521.15
	395.1	4674.7	395.1	2328.5	395.1	4587.82
	395.05	4734.05	395.05	2345.67	395.05	4535.56
	395	4739.32	395	2388.56	395	4565.38
	394.95	4734.37	394.95	2331.03	394.95	4641.21
	394.9	4734.59	394.9	2302.87	394.9	4536.91
	394.85	4818.24	394.85	2332.87	394.85	4534.59
	394.8	4789.73	394.8	2359.74	394.8	4571.21
	394.75	4800.84	394.75	2301.3	394.75	4600.02
	394.7	4749.86	394.7	2314.68	394.7	4601.8
	394.65	4712.45	394.65	2336.87	394.65	4552.68
	394.6	4778.44	394.6	2369.38	394.6	4544.73
	394.55	4748.84	394.55	2345.05	394.55	4580.79
	394.5	4774.71	394.5	2324.1	394.5	4526.54
	394.45	4777.3	394.45	2341.32	394.45	4506.06
	394.4	4735.96	394.4	2335.58	394.4	4586.94
	394.35	4801.32	394.35	2329.56	394.35	4573.63
	394.3	4689.39			394.3	2323.01
F1s	CLIP-MOF		bisPFPA		HKUST-1@OA
	Binding energy (eV)	Intensity	Binding energy (eV)	Intensity	Binding energy (eV)	Intensity
	698	9074.07	698	2801.88	698	5492.08
	697.95	9121.56	697.95	2839.66	697.95	5508.68
	697.9	9197.37	697.9	2828.31	697.9	5526.94
	697.85	9144.43	697.85	2828.26	697.85	5552.38
	697.8	9171.64	697.8	2789.36	697.8	5549.51
	697.75	9296.73	697.75	2838.3	697.75	5449.05
	697.7	9035.71	697.7	2859.05	697.7	5508.29
	697.65	9279.75	697.65	2843.05	697.65	5566.86
	697.6	9152.89	697.6	2734.68	697.6	5550.89
	697.55	9182.27	697.55	2717.35	697.55	5573.21
	697.5	9071.49	697.5	2879.36	697.5	5539.83
	697.45	9254.65	697.45	2719.3	697.45	5569.87
	697.4	9324.67	697.4	2810.58	697.4	5523.76
	697.35	9210.49	697.35	2834.39	697.35	5512.1
	697.3	9037.37	697.3	2779.32	697.3	5493.91
	697.25	9283.88	697.25	2808.6	697.25	5584.26
	697.2	9117.34	697.2	2811.74	697.2	5477.45
	697.15	9048.91	697.15	2738.47	697.15	5514.4
	697.1	9161.84	697.1	2765.93	697.1	5502.95
	697.05	9234.04	697.05	2758.51	697.05	5425.45
	697	9320.61	697	2786.25	697	5525.1
	696.95	9106.6	696.95	2723.02	696.95	5494.67
	696.9	9178.1	696.9	2683.12	696.9	5487.25
	696.85	9324.87	696.85	2712.14	696.85	5531.28
	696.8	9098.2	696.8	2750.09	696.8	5490.6
	696.75	9053.8	696.75	2745.63	696.75	5518.79
	696.7	9336.97	696.7	2779.16	696.7	5514.08
	696.65	9256.1	696.65	2915.81	696.65	5580.45
	696.6	9199.22	696.6	2843.73	696.6	5493.33
	696.55	9331.64	696.55	2757.3	696.55	5544.41
	696.5	9154.62	696.5	2731.41	696.5	5562
	696.45	9092.24	696.45	2804.68	696.45	5464.65
	696.4	9241.06	696.4	2790.85	696.4	5415.93
	696.35	9176.25	696.35	2760.57	696.35	5537.18
	696.3	9237.18	696.3	2813.75	696.3	5558.16
	696.25	9170.33	696.25	2796.86	696.25	5483.42
	696.2	9137.46	696.2	2794.25	696.2	5505.85
	696.15	9286.97	696.15	2687.31	696.15	5506.14
	696.1	9098.98	696.1	2793.65	696.1	5507.61
	696.05	9108.39	696.05	2831	696.05	5566.6
	696	9391.52	696	2799.91	696	5527.45
	695.95	9428.02	695.95	2742.73	695.95	5499.54
	695.9	9376.26	695.9	2811.74	695.9	5482.25
	695.85	9185.27	695.85	2798.58	695.85	5519.27
	695.8	9254.78	695.8	2714.96	695.8	5465.98
	695.75	9156.53	695.75	2751.61	695.75	5460.38
	695.7	9154.26	695.7	2841.04	695.7	5554.71
	695.65	9107.75	695.65	2822.23	695.65	5558.69
	695.6	9104.26	695.6	2800.3	695.6	5555.7
	695.55	9162.46	695.55	2762.34	695.55	5493.91
	695.5	9229.52	695.5	2742.97	695.5	5523.84
	695.45	9195.22	695.45	2742.55	695.45	5528.85
	695.4	9161.62	695.4	2730.13	695.4	5485.99
	695.35	9060.81	695.35	2739.94	695.35	5418.79
	695.3	9234.65	695.3	2829.75	695.3	5508.07
	695.25	9297.81	695.25	2908.25	695.25	5486.14
	695.2	9320.85	695.2	2813.05	695.2	5521.31
	695.15	9378.18	695.15	2745.98	695.15	5614.44
	695.1	9013.45	695.1	2807.43	695.1	5486.33
	695.05	9337.22	695.05	2797.14	695.05	5512.73
	695	9425.47	695	2768.28	695	5520.46
	694.95	9211.24	694.95	2760.88	694.95	5528.27
	694.9	9199.26	694.9	2781.55	694.9	5519.05
	694.85	9413.17	694.85	2799.41	694.85	5498.66
	694.8	9466.51	694.8	2862.97	694.8	5557.66
	694.75	9299.98	694.75	2822.89	694.75	5490.1
	694.7	9405.59	694.7	2799.15	694.7	5461.76
