# Supplementary material for: Crosslinking-induced patterning of MOFs by direct photo- and electron-beam lithography
Source: Nat Commun. 2024 Apr 4;15:2920. doi: 10.1038/s41467-024-47293-6 (PMC10995132; doi:10.1038/s41467-024-47293-6)
Supplement: Supplementary file 4 — Source Data [file 41467_2024_47293_MOESM4_ESM.zip › Source Data/SourceData_Fig.5.xlsx]

## Sheet: Figure5a
Pristine		CLIP-MOF		Standard diffraction patterns
2θ (degree)	Intensity	2θ (degree)	Intensity	2θ (degree)	Intensity
3	750	3	734	7.413	344195000
3.01	683	3.01	669	10.491	17704900
3.02	705	3.02	711	12.858	96898800
3.03	657	3.03	664	14.858	5.09801e+06
3.04	674	3.04	663	16.623	30719500
3.05	649	3.05	689	18.223	66108200
3.06	653	3.06	646	19.697	10877100
3.07	623	3.07	624	21.072	1102.47
3.08	598	3.08	641	22.366	6.39578e+06
3.09	631	3.09	615	22.366	4.38344e+06
3.1	628	3.1	556	23.593	2.10733e+06
3.11	604	3.11	584	24.762	7671544
3.12	604	3.12	599	25.882	9953991
3.13	588	3.13	542	26.958	34475.1
3.14	581	3.14	552	26.958	26086200
3.15	571	3.15	556	29	1.26415e+06
3.16	567	3.16	568	29.973	22302900
3.17	550	3.17	552	30.918	4.56073e+06
3.18	535	3.18	558	30.918	12045500
3.19	559	3.19	534	31.838	1.09282e+06
3.2	578	3.2	510	31.838	8256826
3.21	538	3.21	494	32.734	2.11669e+06
3.22	475	3.22	526	32.734	21895300
3.23	516	3.23	504	33.61	4.57499e+06
3.24	537	3.24	483	34.465	6213726
3.25	519	3.25	503	35.303	11156900
3.26	479	3.26	480	36.123	1.06898e+06
3.27	473	3.27	456	36.928	9951920
3.28	510	3.28	439	37.718	2430579
3.29	444	3.29	480	37.718	533661
3.3	488	3.3	469	37.718	3.03993e+06
3.31	465	3.31	452	38.494	1.0781e+06
3.32	481	3.32	456	39.257	4.43784e+06
3.33	497	3.33	429	39.257	3.08492e+06
3.34	452	3.34	466	39.257	61372.8
3.35	432	3.35	441	40.008	4328637
3.36	448	3.36	458	40.747	155863
3.37	448	3.37	434	42.193	1.03782e+06
3.38	435	3.38	408	42.193	7.28935e+06
3.39	436	3.39	403	42.901	1.80843e+06
3.4	464	3.4	400	43.6	670067
3.41	405	3.41	438	43.6	2.70137e+06
3.42	423	3.42	409	43.6	2417750
3.43	463	3.43	389	44.291	1.34259e+06
3.44	430	3.44	413	44.291	1.35491e+06
3.45	396	3.45	381	44.972	1.64364e+06
3.46	386	3.46	408	45.646	3.21631e+06
3.47	415	3.47	370	45.646	322186
3.48	412	3.48	367	46.312	1.17774e+06
3.49	387	3.49	406	46.312	1.63032e+06
3.5	391	3.5	369	46.312	1.40864e+06
3.51	393	3.51	395	46.971	10597300
3.52	397	3.52	377	47.622	1.55359e+06
3.53	375	3.53	371	48.267	6597551
3.54	418	3.54	371	48.906	2.06432e+06
3.55	379	3.55	355	48.906	1593877
3.56	385	3.56	359	49.538	2601780
3.57	376	3.57	375	50.165	3112597
3.58	378	3.58	373	50.165	1.2195e+06
3.59	367	3.59	368	50.165	3.19706e+06
3.6	403	3.6	339	50.786	1.90617e+06
3.61	383	3.61	323	51.401	300729
3.62	330	3.62	351	51.401	4061098
3.63	359	3.63	353	51.401	2.25921e+06
3.64	388	3.64	339	52.617	455268
3.65	359	3.65	328	52.617	3.45923e+06
3.66	353	3.66	328	53.217	4.47192e+06
3.67	348	3.67	337	53.812	721157
3.68	318	3.68	330	53.812	222522
3.69	333	3.69	335	53.812	471086
3.7	340	3.7	329	54.404	1.74098e+06
3.71	353	3.71	298	54.404	777457
3.72	349	3.72	340	54.99	155763
3.73	334	3.73	342	54.99	710287
3.74	353	3.74	346	55.573	513025
3.75	334	3.75	347	55.573	266481
3.76	365	3.76	301	56.152	439906
3.77	325	3.77	305	56.152	1.83209e+06
3.78	344	3.78	357	56.726	3.68777e+06
3.79	316	3.79	320	56.726	2306971
3.8	337	3.8	299	57.297	1125727
3.81	324	3.81	319	57.297	1.91983e+06
3.82	303	3.82	299	57.297	940726
3.83	296	3.83	322	58.429	1.19636e+06
3.84	312	3.84	297	58.429	601171
3.85	321	3.85	325	58.429	724316
3.86	320	3.86	336	58.989	18412.3
3.87	310	3.87	350	58.989	343377
3.88	324	3.88	310	59.546	2.10792e+06
3.89	310	3.89	307	59.546	600918
3.9	324	3.9	301	60.1	1.79322e+06
3.91	334	3.91	315	60.651	415646
3.92	290	3.92	314	60.651	871132
3.93	311	3.93	303	60.651	2.9161e+06
3.94	346	3.94	288	61.744	947190
3.95	347	3.95	284	61.744	1441886
3.96	349	3.96	288	61.744	1.23704e+06
3.97	313	3.97	277	62.286	3516872
3.98	314	3.98	290	62.826	1.58331e+06
3.99	333	3.99	267	62.826	674300
4	333	4	296	63.363	1.04177e+06
4.01	318	4.01	296	63.363	506968
4.02	287	4.02	288	63.898	1112424
4.03	286	4.03	289	63.898	147182
4.04	321	4.04	306	63.898	1.58021e+06
4.05	309	4.05	296	63.898	713445
4.06	321	4.06	284	64.43	283862
4.07	343	4.07	312	64.43	597753
4.08	319	4.08	287	64.96	209106
4.09	309	4.09	278	64.96	927438
4.1	343	4.1	262	65.487	8769245
4.11	325	4.11	296	66.012	223634
4.12	314	4.12	285	66.535	631249
4.13	301	4.13	290	66.535	3.90905e+06
4.14	313	4.14	271	67.056	356092
4.15	317	4.15	291	67.056	44650.8
4.16	339	4.16	265	67.056	1.04457e+06
4.17	316	4.17	305	67.056	680593
4.18	302	4.18	290	67.056	306021
4.19	300	4.19	269	67.576	572420
4.2	312	4.2	285	68.093	620613
4.21	311	4.21	284	68.093	1.02845e+06
4.22	270	4.22	286	68.093	391199
4.23	295	4.23	263	68.608	413961
4.24	320	4.24	271	68.608	377888
4.25	325	4.25	244	69.121	439881
4.26	288	4.26	275	69.121	1.01926e+06
4.27	319	4.27	290	70.143	1.07785e+06
4.28	290	4.28	247	70.143	514855
4.29	293	4.29	282	70.651	2.35132e+06
4.3	288	4.3	287	71.158	210538
4.31	294	4.31	309	71.158	825929
4.32	307	4.32	292	71.158	216406
4.33	294	4.33	285	71.158	551993
4.34	277	4.34	268	71.664	247850
4.35	267	4.35	284	71.664	187088
4.36	329	4.36	273	71.664	1.0881e+06
4.37	322	4.37	293	72.167	381365
4.38	300	4.38	257	72.167	412648
4.39	322	4.39	229	72.167	518619
4.4	325	4.4	249	72.67	523053
4.41	335	4.41	299	73.171	196191
4.42	299	4.42	282	73.171	880152
4.43	298	4.43	247	73.171	474727
4.44	267	4.44	272	73.171	676697
4.45	311	4.45	261	73.67	1.01546e+06
4.46	311	4.46	250	74.169	284508
4.47	302	4.47	281	74.169	485980
4.48	302	4.48	279	74.169	377136
4.49	312	4.49	240	74.666	3.08407e+06
4.5	320	4.5	262	75.162	67650.5
4.51	300	4.51	282	75.162	714869
4.52	313	4.52	266	75.162	106765
4.53	282	4.53	260	75.657	56463.1
4.54	306	4.54	265	75.657	201503
4.55	282	4.55	251	76.151	313218
4.56	293	4.56	268	76.151	509721
4.57	309	4.57	251	76.151	438801
4.58	313	4.58	247	76.643	803992
4.59	310	4.59	269	77.135	760492
4.6	322	4.6	249	77.135	1.0754e+06
4.61	315	4.61	245	77.135	1.01002e+06
4.62	300	4.62	262	78.116	468380
4.63	271	4.63	257	78.605	249292
4.64	299	4.64	255	79.093	144546
4.65	311	4.65	268	79.093	553544
4.66	318	4.66	259	79.093	65969
4.67	317	4.67	267	79.093	296941
4.68	294	4.68	266	79.093	118144
4.69	299	4.69	269	79.093	432134
4.7	300	4.7	274	79.58	71963.4
4.71	328	4.71	246	79.58	1.3151e+06
4.72	313	4.72	268	80.067	470017
4.73	308	4.73	250	80.067	2061352
4.74	296	4.74	276	80.067	161176
4.75	296	4.75	261	80.067	313548
4.76	295	4.76	263	80.553	175229
4.77	305	4.77	251	80.553	5365.27
4.78	297	4.78	253	80.553	757048
4.79	321	4.79	275	81.038	472380
4.8	300	4.8	273	81.038	215786
4.81	303	4.81	270	81.522	2.03524e+06
4.82	270	4.82	256	81.522	1.4196e+06
4.83	299	4.83	269	82.006	719168
4.84	309	4.84	252	82.006	350074
4.85	319	4.85	265	82.006	292058
4.86	336	4.86	265	82.006	51890.4
4.87	325	4.87	248	82.006	478919
4.88	313	4.88	271	82.49	1.41339e+06
4.89	308	4.89	268	82.972	511169
4.9	281	4.9	276	82.972	116984
4.91	294	4.91	279	83.455	484619
4.92	260	4.92	243	83.455	313070
4.93	320	4.93	280	83.936	43389.3
4.94	306	4.94	244	83.936	354626
4.95	317	4.95	258	84.418	360257
4.96	309	4.96	253	84.418	819.45
4.97	305	4.97	242	84.418	269351
4.98	303	4.98	272	84.899	120956
4.99	308	4.99	254	84.899	280052
5	309	5	260	84.899	393083
5.01	284	5.01	235	85.86	21873.3
5.02	297	5.02	271	85.86	324993
5.03	268	5.03	261	85.86	137982
5.04	289	5.04	259	86.34	1.34877e+06
5.05	288	5.05	280	86.82	41096.4
5.06	296	5.06	249	86.82	102190
5.07	325	5.07	263	86.82	140680
5.08	310	5.08	268	87.299	141276
5.09	321	5.09	262	87.299	350670
5.1	333	5.1	234	87.778	242071
5.11	318	5.11	238	87.778	455654
5.12	315	5.12	263	87.778	18983.6
5.13	317	5.13	262	87.778	127260
5.14	322	5.14	238	87.778	266339
5.15	304	5.15	274	88.258	118671
5.16	317	5.16	295	88.737	399685
5.17	305	5.17	252	88.737	392785
5.18	338	5.18	270	88.737	240767
5.19	333	5.19	268	88.737	525743
5.2	310	5.2	264	88.737	43343.6
5.21	322	5.21	258	89.216	2.16273e+06
5.22	312	5.22	270	89.216	1.59003e+06
5.23	307	5.23	280	89.695	325939
5.24	314	5.24	284	89.695	184546
5.25	319	5.25	266
5.26	328	5.26	230
5.27	316	5.27	264
5.28	318	5.28	252
5.29	332	5.29	270
5.3	320	5.3	245
5.31	307	5.31	248
5.32	302	5.32	270
5.33	348	5.33	261
5.34	322	5.34	270
5.35	329	5.35	278
5.36	318	5.36	276
5.37	343	5.37	235
5.38	310	5.38	275
5.39	320	5.39	266
5.4	320	5.4	291
5.41	338	5.41	275
5.42	303	5.42	287
5.43	328	5.43	274
5.44	339	5.44	294
5.45	352	5.45	281
5.46	319	5.46	266
5.47	330	5.47	282
5.48	323	5.48	260
5.49	317	5.49	287
5.5	319	5.5	275
5.51	324	5.51	261
5.52	311	5.52	297
5.53	312	5.53	282
5.54	339	5.54	270
5.55	321	5.55	301
5.56	301	5.56	299
5.57	334	5.57	288
5.58	330	5.58	273
5.59	324	5.59	271
5.6	311	5.6	277
5.61	324	5.61	279
5.62	322	5.62	284
5.63	322	5.63	245
5.64	329	5.64	288
5.65	309	5.65	289
5.66	355	5.66	277
5.67	295	5.67	300
5.68	319	5.68	277
5.69	323	5.69	298
5.7	336	5.7	275
5.71	336	5.71	286
5.72	336	5.72	287
5.73	327	5.73	286
5.74	333	5.74	293
5.75	326	5.75	300
5.76	340	5.76	281
5.77	372	5.77	274
5.78	351	5.78	306
5.79	314	5.79	276
5.8	326	5.8	295
5.81	359	5.81	297
5.82	352	5.82	297
5.83	330	5.83	300
5.84	339	5.84	295
5.85	317	5.85	299
5.86	319	5.86	296
5.87	343	5.87	303
5.88	323	5.88	273
5.89	324	5.89	335
5.9	326	5.9	307
5.91	344	5.91	312
5.92	329	5.92	315
5.93	345	5.93	282
5.94	355	5.94	289
5.95	387	5.95	286
5.96	329	5.96	315
5.97	346	5.97	289
5.98	341	5.98	298
5.99	355	5.99	307
6	341	6	318
6.01	336	6.01	347
6.02	346	6.02	330
6.03	370	6.03	285
6.04	345	6.04	312
6.05	343	6.05	280
6.06	318	6.06	297
6.07	352	6.07	311
6.08	359	6.08	292
6.09	371	6.09	293
6.1	328	6.1	295
6.11	337	6.11	311
6.12	375	6.12	315
6.13	335	6.13	303
6.14	345	6.14	327
6.15	355	6.15	288
6.16	339	6.16	313
6.17	336	6.17	291
6.18	357	6.18	295
6.19	335	6.19	295
6.2	363	6.2	334
6.21	324	6.21	305
6.22	339	6.22	324
6.23	374	6.23	299
6.24	358	6.24	278
6.25	360	6.25	341
6.26	332	6.26	297
6.27	357	6.27	306
6.28	321	6.28	283
6.29	327	6.29	302
6.3	333	6.3	327
6.31	361	6.31	313
6.32	350	6.32	308
6.33	370	6.33	314
6.34	360	6.34	300
6.35	354	6.35	316
6.36	381	6.36	304
6.37	361	6.37	316
6.38	341	6.38	325
6.39	368	6.39	326
6.4	337	6.4	288
6.41	352	6.41	323
6.42	325	6.42	336
6.43	354	6.43	317
6.44	379	6.44	344
6.45	349	6.45	309
6.46	340	6.46	349
6.47	341	6.47	327
6.48	384	6.48	314
6.49	376	6.49	321
6.5	350	6.5	296
6.51	382	6.51	303
6.52	361	6.52	353
6.53	325	6.53	343
6.54	346	6.54	340
6.55	370	6.55	340
6.56	383	6.56	335
6.57	369	6.57	337
6.58	385	6.58	350
6.59	374	6.59	323
6.6	397	6.6	337
6.61	340	6.61	337
6.62	340	6.62	356
6.63	367	6.63	341
6.64	386	6.64	350
6.65	360	6.65	334
6.66	369	6.66	332
6.67	350	6.67	344
6.68	347	6.68	347
6.69	393	6.69	353
6.7	386	6.7	321
6.71	370	6.71	349
6.72	355	6.72	345
6.73	400	6.73	370
6.74	352	6.74	359
6.75	360	6.75	342
6.76	372	6.76	366
6.77	356	6.77	369
6.78	364	6.78	333
6.79	345	6.79	371
6.8	370	6.8	356
6.81	400	6.81	362
6.82	384	6.82	361
6.83	342	6.83	352
6.84	382	6.84	352
6.85	379	6.85	349
6.86	387	6.86	354
6.87	381	6.87	355
6.88	382	6.88	364
6.89	376	6.89	346
6.9	369	6.9	392
6.91	369	6.91	346
6.92	385	6.92	355
6.93	380	6.93	342
6.94	400	6.94	373
6.95	398	6.95	357
6.96	387	6.96	378
6.97	427	6.97	359
6.98	410	6.98	341
6.99	378	6.99	368
7	410	7	360
7.01	444	7.01	349
7.02	406	7.02	389
7.03	407	7.03	385
7.04	390	7.04	400
7.05	409	7.05	390
7.06	442	7.06	382
7.07	463	7.07	400
7.08	440	7.08	384
7.09	427	7.09	396
7.1	447	7.1	395
7.11	439	7.11	416
7.12	454	7.12	380
7.13	440	7.13	402
7.14	456	7.14	384
7.15	416	7.15	405
7.16	470	7.16	427
7.17	459	7.17	411
7.18	444	7.18	408
7.19	463	7.19	375
7.2	496	7.2	413
7.21	459	7.21	402
7.22	515	7.22	423
7.23	495	7.23	410
7.24	547	7.24	442
7.25	535	7.25	421
7.26	541	7.26	445
7.27	556	7.27	449
7.28	534	7.28	466
7.29	545	7.29	461
7.3	571	7.3	465
7.31	585	7.31	487
7.32	599	7.32	499
7.33	607	7.33	513
7.34	586	7.34	547
7.35	618	7.35	553
7.36	621	7.36	567
7.37	646	7.37	597
7.38	673	7.38	546
7.39	720	7.39	589
7.4	720	7.4	556
7.41	726	7.41	575
7.42	764	7.42	560
7.43	805	7.43	593
7.44	768	7.44	617
7.45	807	7.45	631
7.46	843	7.46	668
7.47	885	7.47	733
7.48	895	7.48	752
7.49	932	7.49	771
7.5	1009	7.5	753
7.51	996	7.51	803
7.52	1036	7.52	763
7.53	1075	7.53	773
7.54	1159	7.54	882
7.55	1176	7.55	933
7.56	1216	7.56	941
7.57	1213	7.57	939
7.58	1329	7.58	978
7.59	1376	7.59	983
7.6	1464	7.6	1040
7.61	1589	7.61	1105
7.62	1656	7.62	1135
7.63	1662	7.63	1247
7.64	1762	7.64	1264
7.65	1894	7.65	1364
7.66	1939	7.66	1392
7.67	2085	7.67	1459
7.68	2047	7.68	1535
7.69	2088	7.69	1623
7.7	2150	7.7	1729
7.71	2145	7.71	1777
7.72	2277	7.72	1887
7.73	2247	7.73	1868
7.74	2229	7.74	1970
7.75	2221	7.75	1987
7.76	2268	7.76	2080
7.77	2168	7.77	2075
7.78	2021	7.78	2003
7.79	1934	7.79	2075
7.8	1833	7.8	2097
7.81	1761	7.81	2078
7.82	1706	7.82	1966
7.83	1585	7.83	1895
7.84	1373	7.84	1886
7.85	1294	7.85	1834
7.86	1219	7.86	1697
7.87	1119	7.87	1622
7.88	1010	7.88	1534
7.89	959	7.89	1410
7.9	859	7.9	1335
7.91	804	7.91	1235
7.92	714	7.92	1066
7.93	666	7.93	997
7.94	643	7.94	917
7.95	609	7.95	881
7.96	610	7.96	808
7.97	597	7.97	774
7.98	531	7.98	699
7.99	562	7.99	645
8	532	8	589
8.01	512	8.01	565
8.02	488	8.02	541
8.03	480	8.03	553
8.04	481	8.04	549
8.05	464	8.05	521
8.06	453	8.06	521
8.07	469	8.07	475
8.08	474	8.08	467
8.09	439	8.09	433
8.1	451	8.1	479
8.11	449	8.11	470
8.12	449	8.12	457
8.13	432	8.13	444
8.14	431	8.14	433
8.15	377	8.15	423
8.16	426	8.16	468
8.17	406	8.17	422
8.18	388	8.18	407
8.19	395	8.19	409
8.2	393	8.2	396
8.21	365	8.21	391
8.22	384	8.22	396
8.23	387	8.23	407
8.24	397	8.24	408
8.25	401	8.25	413
8.26	391	8.26	414
8.27	384	8.27	401
8.28	398	8.28	374
8.29	363	8.29	390
8.3	380	8.3	347
8.31	375	8.31	364
8.32	380	8.32	352
8.33	381	8.33	360
8.34	344	8.34	382
8.35	374	8.35	378
8.36	384	8.36	347
8.37	371	8.37	365
8.38	383	8.38	382
8.39	383	8.39	361
8.4	355	8.4	359
8.41	376	8.41	377
8.42	393	8.42	368
8.43	358	8.43	364
8.44	366	8.44	379
8.45	372	8.45	320
8.46	349	8.46	385
8.47	380	8.47	343
8.48	341	8.48	345
8.49	343	8.49	373
8.5	357	8.5	362
8.51	340	8.51	335
8.52	382	8.52	362
8.53	348	8.53	352
8.54	342	8.54	355
8.55	340	8.55	367
8.56	361	8.56	338
8.57	321	8.57	334
8.58	361	8.58	335
8.59	342	8.59	327
8.6	308	8.6	338
8.61	338	8.61	347
8.62	338	8.62	352
8.63	332	8.63	334
8.64	322	8.64	333
8.65	350	8.65	333
8.66	347	8.66	355
8.67	354	8.67	353
8.68	368	8.68	311
8.69	337	8.69	325
8.7	323	8.7	328
8.71	330	8.71	311
8.72	312	8.72	354
8.73	304	8.73	310
8.74	315	8.74	336
8.75	344	8.75	347
8.76	333	8.76	309
8.77	347	8.77	303
8.78	330	8.78	350
8.79	324	8.79	301
8.8	307	8.8	300
8.81	298	8.81	361
8.82	323	8.82	319
8.83	314	8.83	312
8.84	340	8.84	320
8.85	356	8.85	321
8.86	356	8.86	327
8.87	304	8.87	335
8.88	322	8.88	316
8.89	317	8.89	325
8.9	316	8.9	309
8.91	297	8.91	320
8.92	291	8.92	323
8.93	310	8.93	330
8.94	308	8.94	317
8.95	313	8.95	293
8.96	330	8.96	313
8.97	318	8.97	322
8.98	318	8.98	303
8.99	316	8.99	315
9	284	9	328
9.01	337	9.01	329
9.02	288	9.02	301
9.03	308	9.03	335
9.04	305	9.04	297
9.05	312	9.05	305
9.06	339	9.06	326
9.07	319	9.07	305
9.08	320	9.08	283
9.09	334	9.09	309
9.1	321	9.1	306
9.11	332	9.11	298
9.12	340	9.12	312
9.13	314	9.13	304
9.14	318	9.14	306
9.15	306	9.15	328
9.16	306	9.16	289
9.17	322	9.17	310
9.18	313	9.18	349
9.19	291	9.19	325
9.2	317	9.2	297
9.21	317	9.21	289
9.22	292	9.22	330
9.23	287	9.23	312
9.24	299	9.24	337
9.25	287	9.25	305
9.26	322	9.26	289
9.27	312	9.27	278
9.28	321	9.28	292
9.29	313	9.29	287
9.3	309	9.3	316
9.31	316	9.31	325
9.32	321	9.32	303
9.33	297	9.33	284
9.34	284	9.34	313
9.35	304	9.35	319
9.36	324	9.36	331
9.37	294	9.37	319
9.38	303	9.38	313
9.39	308	9.39	286
9.4	303	9.4	309
9.41	294	9.41	308
9.42	291	9.42	316
9.43	289	9.43	302
9.44	292	9.44	291
9.45	303	9.45	299
9.46	292	9.46	314
9.47	296	9.47	310
9.48	288	9.48	334
9.49	297	9.49	298
9.5	319	9.5	334
9.51	322	9.51	324
9.52	312	9.52	306
9.53	292	9.53	325
9.54	285	9.54	322
9.55	312	9.55	293
9.56	322	9.56	325
9.57	291	9.57	300
9.58	304	9.58	307
9.59	294	9.59	304
9.6	295	9.6	324
9.61	273	9.61	323
9.62	273	9.62	274
9.63	283	9.63	316
9.64	286	9.64	277
9.65	312	9.65	285
9.66	304	9.66	319
9.67	297	9.67	326
9.68	313	9.68	305
9.69	305	9.69	303
9.7	302	9.7	301
9.71	302	9.71	301
9.72	316	9.72	301
9.73	302	9.73	310
9.74	263	9.74	306
9.75	299	9.75	292
9.76	322	9.76	270
9.77	306	9.77	302
9.78	299	9.78	295
9.79	263	9.79	282
9.8	301	9.8	284
9.81	291	9.81	294
9.82	334	9.82	283
9.83	316	9.83	272
9.84	313	9.84	305
9.85	282	9.85	285
9.86	281	9.86	318
9.87	318	9.87	323
9.88	314	9.88	315
9.89	300	9.89	321
9.9	327	9.9	289
9.91	288	9.91	291
9.92	298	9.92	291
9.93	284	9.93	280
9.94	299	9.94	310
9.95	272	9.95	325
9.96	317	9.96	314
9.97	275	9.97	297
9.98	294	9.98	309
9.99	285	9.99	321
10	279	10	303
10.01	285	10.01	308
10.02	328	10.02	349
10.03	256	10.03	294
10.04	281	10.04	310
10.05	306	10.05	334
10.06	303	10.06	314
10.07	326	10.07	311
10.08	283	10.08	334
10.09	300	10.09	325
10.1	324	10.1	312
10.11	309	10.11	319
10.12	310	10.12	330
10.13	300	10.13	313
10.14	313	10.14	304
10.15	334	10.15	342
10.16	295	10.16	311
10.17	305	10.17	328
10.18	303	10.18	323
10.19	336	10.19	312
10.2	308	10.2	315
10.21	309	10.21	289
10.22	320	10.22	326
10.23	321	10.23	325
10.24	333	10.24	321
10.25	315	10.25	340
10.26	305	10.26	298
10.27	309	10.27	335
10.28	308	10.28	314
10.29	340	10.29	327
10.3	343	10.3	306
10.31	305	10.31	325
10.32	333	10.32	324
10.33	348	10.33	297
10.34	311	10.34	343
10.35	304	10.35	328
10.36	342	10.36	342
10.37	344	10.37	356
10.38	349	10.38	358
10.39	334	10.39	332
10.4	313	10.4	350
10.41	306	10.41	331
10.42	341	10.42	317
10.43	335	10.43	325
10.44	351	10.44	317
10.45	337	10.45	344
10.46	360	10.46	333
10.47	315	10.47	343
10.48	363	10.48	331
10.49	366	10.49	329
10.5	356	10.5	348
10.51	367	10.51	357
10.52	383	10.52	374
10.53	362	10.53	353
10.54	399	10.54	349
10.55	396	10.55	382
10.56	359	10.56	386
10.57	393	10.57	374
10.58	429	10.58	405
10.59	404	10.59	390
10.6	437	10.6	406
10.61	420	10.61	400
10.62	431	10.62	416
10.63	446	10.63	426
10.64	454	10.64	415
10.65	498	10.65	408
10.66	473	10.66	467
10.67	505	10.67	465
10.68	477	10.68	486
10.69	562	10.69	455
10.7	540	10.7	489
10.71	577	10.71	492
10.72	605	10.72	524
10.73	584	10.73	550
10.74	583	10.74	567
10.75	599	10.75	645
10.76	638	10.76	583
10.77	614	10.77	609
10.78	603	10.78	626
10.79	592	10.79	645
10.8	677	10.8	683
10.81	643	10.81	691
10.82	646	10.82	697
10.83	613	10.83	658
10.84	611	10.84	668
10.85	553	10.85	685
10.86	569	10.86	721
10.87	558	10.87	688
10.88	535	10.88	667
10.89	498	10.89	653
10.9	478	10.9	608
10.91	473	10.91	632
10.92	453	10.92	575
10.93	448	10.93	548
10.94	429	10.94	556
10.95	435	10.95	503
10.96	408	10.96	516
10.97	381	10.97	508
10.98	388	10.98	487
10.99	382	10.99	443
11	407	11	432
11.01	366	11.01	451
11.02	352	11.02	434
11.03	334	11.03	355
11.04	319	11.04	399
11.05	353	11.05	401
11.06	288	11.06	352
11.07	325	11.07	347
11.08	329	11.08	366
11.09	332	11.09	336
11.1	311	11.1	340
11.11	332	11.11	353
11.12	299	11.12	348
11.13	331	11.13	342
11.14	289	11.14	323
11.15	305	11.15	345
11.16	331	11.16	332
11.17	322	11.17	324
11.18	318	11.18	345
11.19	311	11.19	352
11.2	269	11.2	356
11.21	324	11.21	333
11.22	363	11.22	324
11.23	305	11.23	324
11.24	320	11.24	316
11.25	326	11.25	295
11.26	337	11.26	313
11.27	299	11.27	317
11.28	316	11.28	332
11.29	315	11.29	342
11.3	321	11.3	307
11.31	300	11.31	306
11.32	339	11.32	313
11.33	307	11.33	317
11.34	338	11.34	353
11.35	319	11.35	308
11.36	317	11.36	317
11.37	308	11.37	307
11.38	332	11.38	325
11.39	298	11.39	319
11.4	308	11.4	315
11.41	323	11.41	311
11.42	313	11.42	323
11.43	335	11.43	335
11.44	317	11.44	308
11.45	323	11.45	347
11.46	331	11.46	333
11.47	316	11.47	300
11.48	317	11.48	339
11.49	336	11.49	323
11.5	299	11.5	308
11.51	342	11.51	305
11.52	321	11.52	330
11.53	297	11.53	321
11.54	312	11.54	323
11.55	291	11.55	305
11.56	334	11.56	295
11.57	361	11.57	320
11.58	304	11.58	317
11.59	327	11.59	332
11.6	306	11.6	344
11.61	306	11.61	329
11.62	307	11.62	325
11.63	353	11.63	324
11.64	350	11.64	330
11.65	308	11.65	334
11.66	342	11.66	315
11.67	306	11.67	322
11.68	319	11.68	315
11.69	327	11.69	311
11.7	329	11.7	307
11.71	342	11.71	307
11.72	334	11.72	354
11.73	324	11.73	318
11.74	309	11.74	311
11.75	320	11.75	302
11.76	313	11.76	315
11.77	305	11.77	318
11.78	307	11.78	329
11.79	327	11.79	339
11.8	322	11.8	312
11.81	339	11.81	317
11.82	315	11.82	316
11.83	309	11.83	317
11.84	322	11.84	298
11.85	295	11.85	327
11.86	297	11.86	320
11.87	306	11.87	322
11.88	313	11.88	334
11.89	300	11.89	326
11.9	341	11.9	333
11.91	325	11.91	355
11.92	305	11.92	312
11.93	286	11.93	301
11.94	305	11.94	337
11.95	321	11.95	317
11.96	308	11.96	314
11.97	316	11.97	319
11.98	341	11.98	282
11.99	283	11.99	307
12	298	12	312
12.01	297	12.01	320
12.02	307	12.02	296
12.03	320	12.03	320
12.04	312	12.04	296
12.05	304	12.05	302
12.06	323	12.06	329
12.07	331	12.07	325
12.08	324	12.08	328
12.09	325	12.09	308
12.1	332	12.1	346
12.11	319	12.11	299
12.12	330	12.12	323
12.13	315	12.13	330
12.14	345	12.14	322
12.15	331	12.15	297
12.16	306	12.16	303
12.17	313	12.17	337
12.18	265	12.18	339
12.19	300	12.19	319
12.2	316	12.2	332
12.21	298	12.21	313
12.22	300	12.22	321
12.23	289	12.23	334
12.24	309	12.24	321
12.25	293	12.25	302
12.26	330	12.26	297
12.27	318	12.27	289
12.28	321	12.28	286
12.29	324	12.29	317
12.3	295	12.3	305
12.31	306	12.31	348
12.32	308	12.32	318
12.33	301	12.33	302
12.34	306	12.34	297
12.35	294	12.35	333
12.36	315	12.36	306
12.37	296	12.37	320
12.38	325	12.38	345
12.39	331	12.39	326
12.4	314	12.4	307
12.41	332	12.41	320
12.42	319	12.42	322
12.43	333	12.43	297
12.44	326	12.44	319
12.45	319	12.45	307
12.46	338	12.46	327
12.47	311	12.47	320
12.48	326	12.48	316
12.49	327	12.49	316
12.5	327	12.5	297
12.51	309	12.51	305
12.52	317	12.52	314
12.53	314	12.53	310
12.54	357	12.54	335
12.55	332	12.55	333
12.56	322	12.56	301
12.57	330	12.57	319
12.58	337	12.58	342
12.59	304	12.59	369
12.6	337	12.6	344
12.61	332	12.61	308
12.62	372	12.62	294
12.63	338	12.63	322
12.64	368	12.64	360
12.65	353	12.65	343
12.66	319	12.66	348
12.67	361	12.67	348
12.68	319	12.68	351
12.69	336	12.69	341
12.7	342	12.7	329
12.71	339	12.71	345
12.72	361	12.72	338
12.73	373	12.73	334
12.74	352	12.74	361
12.75	377	12.75	368
12.76	354	12.76	363
12.77	386	12.77	358
12.78	384	12.78	364
12.79	374	12.79	376
12.8	397	12.8	371
12.81	385	12.81	401
12.82	390	12.82	351
12.83	398	12.83	380
12.84	410	12.84	377
12.85	429	12.85	372
12.86	422	12.86	420
12.87	419	12.87	417
12.88	455	12.88	417
12.89	446	12.89	391
12.9	473	12.9	404
12.91	482	12.91	430
12.92	490	12.92	438
12.93	492	12.93	432
12.94	538	12.94	472
12.95	528	12.95	489
12.96	550	12.96	517
12.97	623	12.97	542
12.98	634	12.98	521
12.99	684	12.99	524
13	741	13	547
13.01	779	13.01	593
13.02	776	13.02	615
13.03	777	13.03	688
13.04	865	13.04	648
13.05	837	13.05	693
13.06	861	13.06	774
13.07	972	13.07	735
13.08	975	13.08	838
13.09	959	13.09	837
13.1	1023	13.1	856
13.11	1035	13.11	948
13.12	977	13.12	940
13.13	943	13.13	1007
13.14	1010	13.14	995
13.15	1046	13.15	1051
13.16	928	13.16	1133
13.17	964	13.17	1044
13.18	937	13.18	1037
13.19	926	13.19	1096
13.2	875	13.2	1099
13.21	823	13.21	989
13.22	752	13.22	968
13.23	739	13.23	981
13.24	683	13.24	956
13.25	665	13.25	906
13.26	604	13.26	866
13.27	568	13.27	836
13.28	564	13.28	758
13.29	510	13.29	688
13.3	529	13.3	663
13.31	504	13.31	628
13.32	483	13.32	619
13.33	437	13.33	586
13.34	439	13.34	550
13.35	397	13.35	515
13.36	394	13.36	498
13.37	418	13.37	494
13.38	412	13.38	461
13.39	397	13.39	432
13.4	385	13.4	411
13.41	357	13.41	428
13.42	358	13.42	410
13.43	374	13.43	372
13.44	339	13.44	341
13.45	316	13.45	386
13.46	327	13.46	350
13.47	346	13.47	345
13.48	353	13.48	356
13.49	302	13.49	369
13.5	311	13.5	350
13.51	321	13.51	365
13.52	303	13.52	307
13.53	307	13.53	341
13.54	314	13.54	341
13.55	314	13.55	353
13.56	325	13.56	338
13.57	297	13.57	310
13.58	302	13.58	326
13.59	320	13.59	314
13.6	325	13.6	338
13.61	305	13.61	362
13.62	256	13.62	328
13.63	296	13.63	305
13.64	290	13.64	301
13.65	284	13.65	308
13.66	306	13.66	297
13.67	303	13.67	307
13.68	306	13.68	317
13.69	317	13.69	317
13.7	314	13.7	306
13.71	299	13.71	311
13.72	281	13.72	315
13.73	283	13.73	294
13.74	320	13.74	312
13.75	286	13.75	333
13.76	298	13.76	304
13.77	303	13.77	291
13.78	307	13.78	274
13.79	266	13.79	329
13.8	271	13.8	292
13.81	263	13.81	319
13.82	282	13.82	314
13.83	294	13.83	310
13.84	284	13.84	308
13.85	286	13.85	303
13.86	315	13.86	277
13.87	275	13.87	316
13.88	319	13.88	313
13.89	330	13.89	282
13.9	284	13.9	292
13.91	253	13.91	276
13.92	300	13.92	269
13.93	289	13.93	284
13.94	290	13.94	311
13.95	280	13.95	290
13.96	277	13.96	298
13.97	264	13.97	304
13.98	271	13.98	281
13.99	290	13.99	282
14	299	14	314
14.01	333	14.01	305
14.02	273	14.02	256
14.03	278	14.03	295
14.04	299	14.04	285
14.05	298	14.05	303
14.06	273	14.06	291
14.07	289	14.07	286
14.08	270	14.08	266
14.09	290	14.09	287
14.1	285	14.1	296
14.11	247	14.11	289
14.12	296	14.12	317
14.13	299	14.13	277
14.14	279	14.14	273
14.15	275	14.15	280
14.16	265	14.16	282
14.17	255	14.17	300
14.18	293	14.18	267
14.19	300	14.19	302
14.2	288	14.2	292
14.21	263	14.21	286
14.22	270	14.22	302
14.23	277	14.23	258
14.24	309	14.24	277
14.25	282	14.25	275
14.26	270	14.26	310
14.27	291	14.27	283
14.28	275	14.28	246
14.29	289	14.29	276
14.3	303	14.3	287
14.31	267	14.31	306
14.32	269	14.32	312
14.33	263	14.33	271
14.34	261	14.34	279
14.35	265	14.35	303
14.36	295	14.36	286
14.37	274	14.37	266
14.38	260	14.38	253
14.39	259	14.39	288
14.4	276	14.4	296
14.41	281	14.41	247
14.42	258	14.42	284
14.43	280	14.43	263
14.44	270	14.44	277
14.45	282	14.45	284
14.46	278	14.46	268
14.47	285	14.47	271
14.48	250	14.48	281
14.49	267	14.49	308
14.5	274	14.5	280
14.51	279	14.51	273
14.52	258	14.52	267
14.53	262	14.53	288
14.54	302	14.54	284
14.55	262	14.55	235
14.56	266	14.56	253
14.57	262	14.57	272
14.58	251	14.58	278
14.59	272	14.59	289
14.6	261	14.6	259
14.61	263	14.61	274
14.62	283	14.62	287
14.63	255	14.63	283
14.64	269	14.64	284
14.65	294	14.65	293
14.66	276	14.66	279
14.67	243	14.67	271
14.68	302	14.68	266
14.69	285	14.69	265
14.7	284	14.7	302
14.71	286	14.71	255
14.72	271	14.72	257
14.73	292	14.73	262
14.74	267	14.74	263
14.75	274	14.75	256
14.76	275	14.76	266
14.77	229	14.77	294
14.78	260	14.78	264
14.79	304	14.79	273
14.8	276	14.8	253
14.81	289	14.81	289
14.82	242	14.82	290
14.83	256	14.83	271
14.84	270	14.84	254
14.85	271	14.85	298
14.86	290	14.86	286
14.87	283	14.87	280
14.88	274	14.88	288
14.89	292	14.89	289
14.9	282	14.9	291
14.91	272	14.91	279
14.92	278	14.92	259
14.93	288	14.93	300
14.94	295	14.94	304
14.95	287	14.95	306
14.96	290	14.96	322
14.97	300	14.97	299
14.98	305	14.98	304
14.99	317	14.99	292
15	312	15	344
15.01	339	15.01	341
15.02	358	15.02	316
15.03	351	15.03	330
15.04	315	15.04	329
15.05	332	15.05	328
15.06	364	15.06	299
15.07	363	15.07	340
15.08	344	15.08	340
15.09	356	15.09	368
15.1	351	15.1	393
15.11	354	15.11	341
15.12	338	15.12	407
15.13	323	15.13	367
15.14	349	15.14	377
15.15	322	15.15	396
15.16	338	15.16	406
15.17	330	15.17	348
15.18	332	15.18	361
15.19	376	15.19	388
15.2	358	15.2	357
15.21	316	15.21	362
15.22	321	15.22	378
15.23	314	15.23	342
15.24	304	15.24	356
15.25	299	15.25	336
15.26	278	15.26	326
15.27	268	15.27	334
15.28	310	15.28	321
15.29	283	15.29	321
15.3	293	15.3	336
15.31	296	15.31	283
15.32	296	15.32	303
15.33	257	15.33	304
15.34	272	15.34	302
15.35	256	15.35	253
15.36	249	15.36	257
15.37	268	15.37	275
15.38	255	15.38	281
15.39	236	15.39	280
15.4	263	15.4	290
15.41	295	15.41	262
15.42	256	15.42	273
15.43	247	15.43	267
15.44	277	15.44	272
15.45	237	15.45	267
15.46	248	15.46	282
15.47	268	15.47	303
15.48	258	15.48	292
15.49	238	15.49	289
15.5	253	15.5	252
15.51	272	15.51	268
15.52	262	15.52	283
15.53	254	15.53	250
15.54	236	15.54	276
15.55	256	15.55	240
15.56	244	15.56	241
15.57	240	15.57	254
15.58	248	15.58	252
15.59	267	15.59	260
15.6	286	15.6	249
15.61	247	15.61	249
15.62	237	15.62	239
15.63	235	15.63	252
15.64	248	15.64	264
15.65	240	15.65	274
15.66	230	15.66	244
15.67	266	15.67	250
15.68	277	15.68	269
15.69	266	15.69	251
15.7	231	15.7	273
15.71	251	15.71	272
15.72	263	15.72	261
15.73	245	15.73	236
15.74	248	15.74	238
15.75	239	15.75	238
15.76	239	15.76	270
15.77	240	15.77	249
15.78	251	15.78	267
15.79	236	15.79	248
15.8	244	15.8	250
15.81	254	15.81	278
15.82	254	15.82	239
15.83	257	15.83	236
15.84	222	15.84	266
15.85	250	15.85	273
15.86	225	15.86	257
15.87	224	15.87	243
15.88	225	15.88	244
15.89	235	15.89	258
15.9	223	15.9	250
15.91	231	15.91	261
15.92	248	15.92	231
15.93	247	15.93	269
15.94	230	15.94	275
15.95	226	15.95	248
15.96	235	15.96	259
15.97	217	15.97	272
15.98	248	15.98	256
15.99	231	15.99	246
16	230	16	226
16.01	215	16.01	238
16.02	215	16.02	244
16.03	228	16.03	240
16.04	252	16.04	265
16.05	224	16.05	288
16.06	248	16.06	249
16.07	241	16.07	241
16.08	227	16.08	228
16.09	248	16.09	243
16.1	240	16.1	227
16.11	259	16.11	240
16.12	232	16.12	261
16.13	202	16.13	256
16.14	221	16.14	248
16.15	260	16.15	238
16.16	252	16.16	236
16.17	231	16.17	257
16.18	235	16.18	261
16.19	233	16.19	236
16.2	227	16.2	231
16.21	229	16.21	227
16.22	227	16.22	276
16.23	243	16.23	245
16.24	255	16.24	262
16.25	222	16.25	246
16.26	231	16.26	238
16.27	242	16.27	267
16.28	236	16.28	230
16.29	239	16.29	247
16.3	254	16.3	285
16.31	220	16.31	255
16.32	233	16.32	258
16.33	234	16.33	245
16.34	221	16.34	247
16.35	239	16.35	241
16.36	246	16.36	246
16.37	233	16.37	267
16.38	232	16.38	272
16.39	224	16.39	262
16.4	223	16.4	226
16.41	228	16.41	256
16.42	253	16.42	237
16.43	258	16.43	263
16.44	233	16.44	257
16.45	250	16.45	263
16.46	231	16.46	251
16.47	248	16.47	249
16.48	242	16.48	261
16.49	224	16.49	267
16.5	247	16.5	261
16.51	262	16.51	232
16.52	232	16.52	242
16.53	227	16.53	261
16.54	226	16.54	244
16.55	242	16.55	249
16.56	275	16.56	264
16.57	274	16.57	262
16.58	282	16.58	261
16.59	287	16.59	262
16.6	241	16.6	247
16.61	237	16.61	266
16.62	241	16.62	298
16.63	252	16.63	290
16.64	275	16.64	300
16.65	285	16.65	276
16.66	295	16.66	266
16.67	280	16.67	284
16.68	269	16.68	294
16.69	260	16.69	297
16.7	282	16.7	292
16.71	289	16.71	320
16.72	294	16.72	283
16.73	286	16.73	338
16.74	311	16.74	334
16.75	325	16.75	316
16.76	329	16.76	342
16.77	365	16.77	348
16.78	345	16.78	357
16.79	391	16.79	342
16.8	359	16.8	367
16.81	398	16.81	385
16.82	384	16.82	409
16.83	358	16.83	383
16.84	392	16.84	382
16.85	367	16.85	395
16.86	348	16.86	429
16.87	377	16.87	411
16.88	348	16.88	393
16.89	341	16.89	443
16.9	319	16.9	444
16.91	345	16.91	415
16.92	375	16.92	421
16.93	345	16.93	442
16.94	322	16.94	412
16.95	292	16.95	399
16.96	300	16.96	385
16.97	285	16.97	383
16.98	296	16.98	387
16.99	307	16.99	378
17	314	17	345
17.01	259	17.01	327
17.02	278	17.02	341
17.03	265	17.03	342
17.04	259	17.04	354
17.05	258	17.05	316
17.06	244	17.06	317
17.07	254	17.07	270
17.08	266	17.08	304
17.09	251	17.09	268
17.1	242	17.1	295
17.11	225	17.11	271
17.12	229	17.12	275
17.13	252	17.13	296
17.14	239	17.14	279
17.15	225	17.15	253
17.16	254	17.16	271
17.17	246	17.17	268
17.18	219	17.18	261
17.19	207	17.19	244
17.2	237	17.2	232
17.21	253	17.21	217
17.22	242	17.22	237
17.23	253	17.23	242
17.24	239	17.24	252
17.25	240	17.25	233
17.26	212	17.26	272
17.27	238	17.27	254
17.28	258	17.28	267
17.29	226	17.29	233
17.3	205	17.3	238
17.31	243	17.31	224
17.32	237	17.32	228
17.33	238	17.33	202
17.34	229	17.34	224
17.35	234	17.35	214
17.36	225	17.36	221
17.37	211	17.37	247
17.38	234	17.38	237
17.39	237	17.39	206
17.4	233	17.4	231
17.41	233	17.41	245
17.42	214	17.42	252
17.43	234	17.43	234
17.44	232	17.44	238
17.45	219	17.45	236
17.46	207	17.46	234
17.47	234	17.47	225
17.48	232	17.48	216
17.49	214	17.49	217
17.5	224	17.5	239
17.51	234	17.51	239
17.52	215	17.52	235
17.53	210	17.53	241
17.54	252	17.54	225
17.55	221	17.55	225
17.56	219	17.56	238
17.57	224	17.57	226
17.58	202	17.58	214
17.59	207	17.59	219
17.6	236	17.6	242
17.61	221	17.61	215
17.62	214	17.62	219
17.63	209	17.63	246
17.64	233	17.64	228
17.65	229	17.65	251
17.66	237	17.66	228
17.67	243	17.67	251
17.68	233	17.68	230
17.69	229	17.69	235
17.7	235	17.7	235
17.71	211	17.71	231
17.72	216	17.72	225
17.73	211	17.73	228
17.74	230	17.74	230
17.75	224	17.75	237
17.76	191	17.76	240
17.77	217	17.77	229
17.78	228	17.78	249
17.79	214	17.79	231
17.8	244	17.8	227
17.81	220	17.81	241
17.82	212	17.82	236
17.83	230	17.83	226
17.84	222	17.84	240
17.85	227	17.85	238
17.86	264	17.86	244
17.87	224	17.87	253
17.88	227	17.88	228
17.89	223	17.89	226
17.9	231	17.9	244
17.91	221	17.91	225
17.92	222	17.92	240
17.93	238	17.93	245
17.94	240	17.94	240
17.95	224	17.95	230
17.96	235	17.96	211
17.97	242	17.97	235
17.98	228	17.98	247
17.99	230	17.99	239
18	211	18	227
18.01	230	18.01	223
18.02	231	18.02	269
18.03	219	18.03	257
18.04	219	18.04	252
18.05	241	18.05	208
18.06	227	18.06	216
18.07	242	18.07	237
18.08	246	18.08	246
18.09	242	18.09	249
18.1	234	18.1	248
18.11	259	18.11	266
18.12	250	18.12	253
18.13	240	18.13	247
18.14	242	18.14	277
18.15	260	18.15	245
18.16	256	18.16	243
18.17	288	18.17	267
18.18	249	18.18	268
18.19	269	18.19	267
18.2	269	18.2	304
18.21	282	18.21	263
18.22	287	18.22	264
18.23	320	18.23	293
18.24	339	18.24	307
18.25	332	18.25	307
18.26	307	18.26	332
18.27	333	18.27	290
18.28	356	18.28	309
18.29	387	18.29	329
18.3	396	18.3	347
18.31	399	18.31	355
18.32	407	18.32	358
18.33	468	18.33	406
18.34	446	18.34	419
18.35	465	18.35	420
18.36	447	18.36	437
18.37	498	18.37	456
18.38	489	18.38	464
18.39	490	18.39	460
18.4	507	18.4	463
18.41	515	18.41	523
18.42	527	18.42	482
18.43	526	18.43	544
18.44	554	18.44	550
18.45	489	18.45	575
18.46	490	18.46	552
18.47	522	18.47	606
18.48	505	18.48	561
18.49	476	18.49	588
18.5	431	18.5	587
18.51	442	18.51	573
18.52	438	18.52	569
18.53	435	18.53	566
18.54	410	18.54	549
18.55	405	18.55	537
18.56	388	18.56	520
18.57	343	18.57	487
18.58	360	18.58	487
18.59	337	18.59	426
18.6	326	18.6	410
18.61	321	18.61	394
18.62	303	18.62	402
18.63	306	18.63	381
18.64	289	18.64	341
18.65	294	18.65	365
18.66	266	18.66	323
18.67	285	18.67	311
18.68	256	18.68	323
18.69	287	18.69	326
18.7	261	18.7	304
18.71	270	18.71	310
18.72	276	18.72	288
18.73	255	18.73	252
18.74	232	18.74	282
18.75	243	18.75	295
18.76	248	18.76	287
18.77	222	18.77	266
18.78	249	18.78	258
18.79	238	18.79	246
18.8	230	18.8	263
18.81	264	18.81	252
18.82	233	18.82	251
18.83	237	18.83	263
18.84	236	18.84	229
18.85	226	18.85	240
18.86	227	18.86	228
18.87	224	18.87	249
18.88	226	18.88	263
18.89	241	18.89	257
18.9	247	18.9	244
18.91	212	18.91	241
18.92	231	18.92	275
18.93	231	18.93	252
18.94	243	18.94	195
18.95	198	18.95	242
18.96	214	18.96	215
18.97	205	18.97	236
18.98	220	18.98	236
18.99	213	18.99	238
19	211	19	231
19.01	203	19.01	243
19.02	221	19.02	231
19.03	228	19.03	234
19.04	201	19.04	247
19.05	198	19.05	228
19.06	201	19.06	235
19.07	225	19.07	223
19.08	221	19.08	227
19.09	213	19.09	241
19.1	210	19.1	235
19.11	218	19.11	250
19.12	216	19.12	242
19.13	211	19.13	223
19.14	206	19.14	238
19.15	232	19.15	254
19.16	234	19.16	219
19.17	216	19.17	231
19.18	213	19.18	227
19.19	218	19.19	215
19.2	211	19.2	205
19.21	208	19.21	217
19.22	200	19.22	224
19.23	209	19.23	218
19.24	208	19.24	284
19.25	209	19.25	240
19.26	215	19.26	214
19.27	187	19.27	238
19.28	203	19.28	234
19.29	191	19.29	228
19.3	231	19.3	240
19.31	179	19.31	228
19.32	207	19.32	224
19.33	216	19.33	226
19.34	217	19.34	215
19.35	185	19.35	240
19.36	194	19.36	227
19.37	216	19.37	234
19.38	190	19.38	220
19.39	209	19.39	220
19.4	220	19.4	220
19.41	186	19.41	221
19.42	226	19.42	238
19.43	227	19.43	231
19.44	194	19.44	211
19.45	214	19.45	222
19.46	235	19.46	237
19.47	206	19.47	244
19.48	214	19.48	251
19.49	206	19.49	235
19.5	223	19.5	232
19.51	210	19.51	214
19.52	204	19.52	236
19.53	209	19.53	216
19.54	222	19.54	227
19.55	226	19.55	208
19.56	186	19.56	216
19.57	189	19.57	220
19.58	212	19.58	236
19.59	212	19.59	219
19.6	224	19.6	220
19.61	213	19.61	237
19.62	205	19.62	252
19.63	211	19.63	248
19.64	182	19.64	223
19.65	216	19.65	201
19.66	232	19.66	229
19.67	199	19.67	244
19.68	219	19.68	243
19.69	214	19.69	229
19.7	217	19.7	225
19.71	219	19.71	246
19.72	204	19.72	237
19.73	215	19.73	249
19.74	230	19.74	242
19.75	213	19.75	242
19.76	225	19.76	229
19.77	224	19.77	225
19.78	231	19.78	245
19.79	240	19.79	252
19.8	222	19.8	236
19.81	234	19.81	209
19.82	216	19.82	231
19.83	205	19.83	246
19.84	217	19.84	275
19.85	264	19.85	235
19.86	252	19.86	244
19.87	242	19.87	250
19.88	234	19.88	274
19.89	260	19.89	250
19.9	216	19.9	238
19.91	216	19.91	256
19.92	253	19.92	258
19.93	234	19.93	246
19.94	227	19.94	252
19.95	237	19.95	238
19.96	223	19.96	253
19.97	216	19.97	259
19.98	220	19.98	271
19.99	201	19.99	245
20	225	20	260
20.01	210	20.01	271
20.02	210	20.02	254
20.03	220	20.03	241
20.04	200	20.04	256
20.05	200	20.05	265
20.06	217	20.06	254
20.07	224	20.07	223
20.08	222	20.08	240
20.09	199	20.09	228
20.1	219	20.1	255
20.11	206	20.11	240
20.12	202	20.12	233
20.13	205	20.13	253
20.14	202	20.14	247
20.15	221	20.15	226
20.16	227	20.16	245
20.17	198	20.17	231
20.18	191	20.18	250
20.19	205	20.19	254
20.2	187	20.2	242
20.21	215	20.21	234
20.22	190	20.22	215
20.23	197	20.23	213
20.24	185	20.24	224
20.25	189	20.25	252
20.26	189	20.26	225
20.27	186	20.27	228
20.28	184	20.28	230
20.29	214	20.29	225
20.3	226	20.3	238
20.31	214	20.31	212
20.32	222	20.32	243
20.33	205	20.33	221
20.34	205	20.34	248
20.35	205	20.35	237
20.36	194	20.36	226
20.37	192	20.37	229
20.38	195	20.38	230
20.39	198	20.39	233
20.4	174	20.4	227
20.41	194	20.41	253
20.42	200	20.42	250
20.43	216	20.43	235
20.44	211	20.44	241
20.45	201	20.45	256
20.46	211	20.46	254
20.47	215	20.47	254
20.48	213	20.48	232
20.49	200	20.49	242
20.5	184	20.5	223
20.51	213	20.51	231
20.52	192	20.52	230
20.53	197	20.53	226
20.54	190	20.54	240
20.55	208	20.55	240
20.56	190	20.56	238
20.57	204	20.57	237
20.58	184	20.58	233
20.59	193	20.59	206
20.6	222	20.6	234
20.61	197	20.61	252
20.62	196	20.62	236
20.63	200	20.63	246
20.64	198	20.64	234
20.65	189	20.65	226
20.66	182	20.66	231
20.67	190	20.67	230
20.68	192	20.68	250
20.69	213	20.69	217
20.7	222	20.7	222
20.71	212	20.71	217
20.72	208	20.72	244
20.73	196	20.73	242
20.74	210	20.74	249
20.75	206	20.75	246
20.76	208	20.76	223
20.77	210	20.77	212
20.78	219	20.78	239
20.79	192	20.79	241
20.8	210	20.8	226
20.81	171	20.81	221
20.82	205	20.82	232
20.83	190	20.83	221
20.84	223	20.84	229
20.85	215	20.85	240
20.86	217	20.86	213
20.87	201	20.87	232
20.88	211	20.88	236
20.89	206	20.89	237
20.9	204	20.9	231
20.91	197	20.91	241
20.92	194	20.92	211
20.93	198	20.93	232
20.94	214	20.94	238
20.95	204	20.95	222
20.96	183	20.96	224
20.97	194	20.97	246
20.98	212	20.98	222
20.99	208	20.99	237
21	215	21	211
21.01	206	21.01	226
21.02	217	21.02	231
21.03	204	21.03	224
21.04	200	21.04	217
21.05	192	21.05	234
21.06	196	21.06	245
21.07	219	21.07	237
21.08	209	21.08	222
21.09	201	21.09	240
21.1	225	21.1	212
21.11	205	21.11	224
21.12	187	21.12	245
21.13	195	21.13	256
21.14	227	21.14	254
21.15	224	21.15	247
21.16	230	21.16	222
21.17	216	21.17	205
21.18	194	21.18	212
21.19	212	21.19	243
21.2	201	21.2	224
21.21	209	21.21	273
21.22	195	21.22	249
21.23	235	21.23	237
21.24	219	21.24	212
21.25	196	21.25	232
21.26	201	21.26	229
21.27	202	21.27	231
21.28	197	21.28	220
21.29	199	21.29	242
21.3	213	21.3	265
21.31	196	21.31	253
21.32	219	21.32	226
21.33	216	21.33	209
21.34	223	21.34	220
21.35	217	21.35	233
21.36	200	21.36	225
21.37	200	21.37	213
21.38	189	21.38	218
21.39	186	21.39	238
21.4	186	21.4	238
21.41	217	21.41	217
21.42	190	21.42	225
21.43	192	21.43	224
21.44	201	21.44	215
21.45	203	21.45	235
21.46	222	21.46	245
21.47	183	21.47	234
21.48	199	21.48	219
21.49	207	21.49	230
21.5	206	21.5	235
21.51	208	21.51	260
21.52	207	21.52	235
21.53	225	21.53	240
21.54	208	21.54	192
21.55	196	21.55	215
21.56	203	21.56	223
21.57	197	21.57	241
21.58	218	21.58	223
21.59	210	21.59	228
21.6	216	21.6	218
21.61	187	21.61	222
21.62	193	21.62	240
21.63	206	21.63	248
21.64	210	21.64	224
21.65	204	21.65	225
21.66	216	21.66	244
21.67	214	21.67	234
21.68	219	21.68	253
21.69	233	21.69	243
21.7	199	21.7	220
21.71	197	21.71	232
21.72	193	21.72	252
21.73	207	21.73	263
21.74	184	21.74	221
21.75	205	21.75	239
21.76	206	21.76	225
21.77	203	21.77	232
21.78	209	21.78	240
21.79	200	21.79	232
21.8	230	21.8	246
21.81	196	21.81	235
21.82	212	21.82	225
21.83	202	21.83	238
21.84	195	21.84	243
21.85	222	21.85	234
21.86	217	21.86	251
21.87	196	21.87	238
21.88	202	21.88	256
21.89	238	21.89	226
21.9	189	21.9	240
21.91	218	21.91	212
21.92	211	21.92	234
21.93	224	21.93	241
21.94	220	21.94	218
21.95	198	21.95	242
21.96	203	21.96	226
21.97	231	21.97	255
21.98	216	21.98	217
21.99	203	21.99	239
22	210	22	241
22.01	205	22.01	231
22.02	190	22.02	256
22.03	193	22.03	235
22.04	194	22.04	256
22.05	208	22.05	222
22.06	214	22.06	202
22.07	212	22.07	222
22.08	219	22.08	232
22.09	221	22.09	255
22.1	233	22.1	244
22.11	214	22.11	229
22.12	213	22.12	231
22.13	176	22.13	231
22.14	200	22.14	233
22.15	212	22.15	240
22.16	201	22.16	244
22.17	212	22.17	244
22.18	248	22.18	251
22.19	219	22.19	235
22.2	217	22.2	242
22.21	212	22.21	236
22.22	228	22.22	232
22.23	213	22.23	244
22.24	216	22.24	224
22.25	197	22.25	253
22.26	238	22.26	232
22.27	231	22.27	242
22.28	229	22.28	250
22.29	219	22.29	268
22.3	246	22.3	257
22.31	233	22.31	256
22.32	219	22.32	254
22.33	223	22.33	259
22.34	227	22.34	256
22.35	227	22.35	239
22.36	212	22.36	238
22.37	232	22.37	246
22.38	239	22.38	249
22.39	228	22.39	258
22.4	236	22.4	255
22.41	236	22.41	256
22.42	267	22.42	260
22.43	261	22.43	263
22.44	248	22.44	301
22.45	232	22.45	273
22.46	252	22.46	274
22.47	276	22.47	282
22.48	249	22.48	298
22.49	270	22.49	285
22.5	266	22.5	287
22.51	268	22.51	307
22.52	277	22.52	279
22.53	309	22.53	300
22.54	272	22.54	307
22.55	243	22.55	304
22.56	247	22.56	301
22.57	267	22.57	329
22.58	262	22.58	286
22.59	261	22.59	279
22.6	256	22.6	311
22.61	268	22.61	327
22.62	250	22.62	295
22.63	238	22.63	294
22.64	241	22.64	270
22.65	244	22.65	314
22.66	230	22.66	282
22.67	286	22.67	290
22.68	247	22.68	265
22.69	239	22.69	281
22.7	237	22.7	283
22.71	244	22.71	254
22.72	237	22.72	241
22.73	235	22.73	265
22.74	249	22.74	270
22.75	176	22.75	260
22.76	237	22.76	240
22.77	232	22.77	256
22.78	221	22.78	264
22.79	242	22.79	272
22.8	231	22.8	251
22.81	221	22.81	233
22.82	221	22.82	230
22.83	227	22.83	224
22.84	234	22.84	236
22.85	234	22.85	237
22.86	206	22.86	244
22.87	211	22.87	251
22.88	216	22.88	235
22.89	221	22.89	259
22.9	212	22.9	236
22.91	197	22.91	253
22.92	223	22.92	224
22.93	229	22.93	258
22.94	207	22.94	221
22.95	235	22.95	230
22.96	214	22.96	243
22.97	229	22.97	238
[truncated: 3,705 more rows]

## Sheet: Figure5b
Pristine		CLIP-MOF		Standard diffraction patterns
2θ (degree)	Intensity	2θ (degree)	Intensity	2θ (degree)	Intensity
3	734	3	824	7.413	344195000
3.02	777	3.02	731	10.491	17704900
3.04	740	3.04	727	12.858	96898800
3.06	682	3.06	707	14.858	5.09801e+06
3.08	695	3.08	651	16.623	30719500
3.1	621	3.1	599	18.223	66108200
3.12	634	3.12	635	19.697	10877100
3.14	600	3.14	593	21.072	1102.47
3.16	593	3.16	630	22.366	6.39578e+06
3.18	579	3.18	503	22.366	4.38344e+06
3.2	571	3.2	573	23.593	2.10733e+06
3.22	544	3.22	539	24.762	7671544
3.24	519	3.24	532	25.882	9953991
3.26	496	3.26	503	26.958	34475.1
3.28	543	3.28	494	26.958	26086200
3.3	456	3.3	449	29	1.26415e+06
3.32	492	3.32	440	29.973	22302900
3.34	469	3.34	476	30.918	4.56073e+06
3.36	458	3.36	449	30.918	12045500
3.38	470	3.38	434	31.838	1.09282e+06
3.4	457	3.4	447	31.838	8256826
3.42	447	3.42	444	32.734	2.11669e+06
3.44	443	3.44	425	32.734	21895300
3.46	427	3.46	400	33.61	4.57499e+06
3.48	426	3.48	417	34.465	6213726
3.5	410	3.5	405	35.303	11156900
3.52	394	3.52	381	36.123	1.06898e+06
3.54	372	3.54	392	36.928	9951920
3.56	431	3.56	358	37.718	2430579
3.58	374	3.58	352	37.718	533661
3.6	389	3.6	366	37.718	3.03993e+06
3.62	378	3.62	365	38.494	1.0781e+06
3.64	377	3.64	394	39.257	4.43784e+06
3.66	373	3.66	329	39.257	3.08492e+06
3.68	366	3.68	349	39.257	61372.8
3.7	389	3.7	364	40.008	4328637
3.72	316	3.72	335	40.747	155863
3.74	332	3.74	340	42.193	1.03782e+06
3.76	335	3.76	365	42.193	7.28935e+06
3.78	346	3.78	317	42.901	1.80843e+06
3.8	329	3.8	366	43.6	670067
3.82	366	3.82	334	43.6	2.70137e+06
3.84	332	3.84	353	43.6	2417750
3.86	338	3.86	355	44.291	1.34259e+06
3.88	354	3.88	366	44.291	1.35491e+06
3.9	352	3.9	313	44.972	1.64364e+06
3.92	356	3.92	310	45.646	3.21631e+06
3.94	326	3.94	312	45.646	322186
3.96	295	3.96	320	46.312	1.17774e+06
3.98	318	3.98	314	46.312	1.63032e+06
4	327	4	328	46.312	1.40864e+06
4.02	337	4.02	329	46.971	10597300
4.04	311	4.04	311	47.622	1.55359e+06
4.06	316	4.06	291	48.267	6597551
4.08	315	4.08	328	48.906	2.06432e+06
4.1	280	4.1	327	48.906	1593877
4.12	311	4.12	328	49.538	2601780
4.14	346	4.14	326	50.165	3112597
4.16	341	4.16	299	50.165	1.2195e+06
4.18	322	4.18	313	50.165	3.19706e+06
4.2	306	4.2	301	50.786	1.90617e+06
4.22	307	4.22	286	51.401	300729
4.24	321	4.24	298	51.401	4061098
4.26	290	4.26	298	51.401	2.25921e+06
4.28	314	4.28	304	52.617	455268
4.3	293	4.3	301	52.617	3.45923e+06
4.32	299	4.32	293	53.217	4.47192e+06
4.34	290	4.34	287	53.812	721157
4.36	298	4.36	288	53.812	222522
4.38	308	4.38	295	53.812	471086
4.4	271	4.4	272	54.404	1.74098e+06
4.42	289	4.42	270	54.404	777457
4.44	265	4.44	276	54.99	155763
4.46	303	4.46	271	54.99	710287
4.48	316	4.48	292	55.573	513025
4.5	303	4.5	278	55.573	266481
4.52	306	4.52	265	56.152	439906
4.54	281	4.54	297	56.152	1.83209e+06
4.56	292	4.56	270	56.726	3.68777e+06
4.58	284	4.58	245	56.726	2306971
4.6	310	4.6	275	57.297	1125727
4.62	277	4.62	306	57.297	1.91983e+06
4.64	280	4.64	271	57.297	940726
4.66	268	4.66	253	58.429	1.19636e+06
4.68	246	4.68	258	58.429	601171
4.7	287	4.7	287	58.429	724316
4.72	283	4.72	288	58.989	18412.3
4.74	279	4.74	244	58.989	343377
4.76	303	4.76	257	59.546	2.10792e+06
4.78	288	4.78	273	59.546	600918
4.8	290	4.8	283	60.1	1.79322e+06
4.82	257	4.82	262	60.651	415646
4.84	268	4.84	278	60.651	871132
4.86	270	4.86	259	60.651	2.9161e+06
4.88	269	4.88	263	61.744	947190
4.9	267	4.9	253	61.744	1441886
4.92	286	4.92	261	61.744	1.23704e+06
4.94	258	4.94	256	62.286	3516872
4.96	278	4.96	263	62.826	1.58331e+06
4.98	271	4.98	260	62.826	674300
5	282	5	267	63.363	1.04177e+06
5.02	250	5.02	263	63.363	506968
5.04	273	5.04	226	63.898	1112424
5.06	256	5.06	254	63.898	147182
5.08	283	5.08	247	63.898	1.58021e+06
5.1	272	5.1	202	63.898	713445
5.12	268	5.12	256	64.43	283862
5.14	265	5.14	243	64.43	597753
5.16	258	5.16	246	64.96	209106
5.18	246	5.18	249	64.96	927438
5.2	277	5.2	261	65.487	8769245
5.22	269	5.22	247	66.012	223634
5.24	260	5.24	251	66.535	631249
5.26	231	5.26	257	66.535	3.90905e+06
5.28	238	5.28	266	67.056	356092
5.3	235	5.3	253	67.056	44650.8
5.32	269	5.32	251	67.056	1.04457e+06
5.34	259	5.34	254	67.056	680593
5.36	275	5.36	265	67.056	306021
5.38	248	5.38	247	67.576	572420
5.4	258	5.4	267	68.093	620613
5.42	225	5.42	221	68.093	1.02845e+06
5.44	251	5.44	199	68.093	391199
5.46	263	5.46	222	68.608	413961
5.48	231	5.48	252	68.608	377888
5.5	244	5.5	263	69.121	439881
5.52	273	5.52	258	69.121	1.01926e+06
5.54	248	5.54	232	70.143	1.07785e+06
5.56	255	5.56	235	70.143	514855
5.58	257	5.58	244	70.651	2.35132e+06
5.6	240	5.6	220	71.158	210538
5.62	246	5.62	239	71.158	825929
5.64	255	5.64	240	71.158	216406
5.66	243	5.66	227	71.158	551993
5.68	235	5.68	224	71.664	247850
5.7	233	5.7	239	71.664	187088
5.72	249	5.72	226	71.664	1.0881e+06
5.74	240	5.74	213	72.167	381365
5.76	242	5.76	230	72.167	412648
5.78	245	5.78	233	72.167	518619
5.8	211	5.8	251	72.67	523053
5.82	244	5.82	233	73.171	196191
5.84	228	5.84	241	73.171	880152
5.86	234	5.86	234	73.171	474727
5.88	231	5.88	229	73.171	676697
5.9	254	5.9	194	73.67	1.01546e+06
5.92	254	5.92	209	74.169	284508
5.94	244	5.94	214	74.169	485980
5.96	240	5.96	219	74.169	377136
5.98	247	5.98	207	74.666	3.08407e+06
6	197	6	228	75.162	67650.5
6.02	225	6.02	209	75.162	714869
6.04	247	6.04	216	75.162	106765
6.06	238	6.06	220	75.657	56463.1
6.08	235	6.08	223	75.657	201503
6.1	222	6.1	241	76.151	313218
6.12	237	6.12	238	76.151	509721
6.14	244	6.14	213	76.151	438801
6.16	208	6.16	231	76.643	803992
6.18	236	6.18	249	77.135	760492
6.2	244	6.2	243	77.135	1.0754e+06
6.22	239	6.22	221	77.135	1.01002e+06
6.24	226	6.24	234	78.116	468380
6.26	233	6.26	233	78.605	249292
6.28	251	6.28	226	79.093	144546
6.3	228	6.3	239	79.093	553544
6.32	244	6.32	212	79.093	65969
6.34	213	6.34	237	79.093	296941
6.36	248	6.36	206	79.093	118144
6.38	228	6.38	202	79.093	432134
6.4	249	6.4	234	79.58	71963.4
6.42	225	6.42	226	79.58	1.3151e+06
6.44	202	6.44	240	80.067	470017
6.46	235	6.46	229	80.067	2061352
6.48	243	6.48	212	80.067	161176
6.5	245	6.5	206	80.067	313548
6.52	244	6.52	234	80.553	175229
6.54	235	6.54	234	80.553	5365.27
6.56	265	6.56	220	80.553	757048
6.58	237	6.58	202	81.038	472380
6.6	253	6.6	252	81.038	215786
6.62	223	6.62	207	81.522	2.03524e+06
6.64	220	6.64	231	81.522	1.4196e+06
6.66	249	6.66	202	82.006	719168
6.68	216	6.68	236	82.006	350074
6.7	228	6.7	216	82.006	292058
6.72	233	6.72	229	82.006	51890.4
6.74	235	6.74	225	82.006	478919
6.76	249	6.76	233	82.49	1.41339e+06
6.78	217	6.78	210	82.972	511169
6.8	219	6.8	211	82.972	116984
6.82	213	6.82	207	83.455	484619
6.84	246	6.84	224	83.455	313070
6.86	249	6.86	248	83.936	43389.3
6.88	230	6.88	238	83.936	354626
6.9	234	6.9	231	84.418	360257
6.92	227	6.92	261	84.418	819.45
6.94	255	6.94	223	84.418	269351
6.96	269	6.96	209	84.899	120956
6.98	268	6.98	240	84.899	280052
7	281	7	239	84.899	393083
7.02	274	7.02	260	85.86	21873.3
7.04	266	7.04	253	85.86	324993
7.06	258	7.06	243	85.86	137982
7.08	290	7.08	227	86.34	1.34877e+06
7.1	260	7.1	222	86.82	41096.4
7.12	288	7.12	252	86.82	102190
7.14	263	7.14	242	86.82	140680
7.16	304	7.16	258	87.299	141276
7.18	259	7.18	279	87.299	350670
7.2	305	7.2	257	87.778	242071
7.22	308	7.22	260	87.778	455654
7.24	309	7.24	306	87.778	18983.6
7.26	316	7.26	296	87.778	127260
7.28	305	7.28	296	87.778	266339
7.3	343	7.3	329	88.258	118671
7.32	322	7.32	291	88.737	399685
7.34	355	7.34	309	88.737	392785
7.36	341	7.36	326	88.737	240767
7.38	374	7.38	361	88.737	525743
7.4	410	7.4	355	88.737	43343.6
7.42	432	7.42	415	89.216	2.16273e+06
7.44	422	7.44	414	89.216	1.59003e+06
7.46	483	7.46	416	89.695	325939
7.48	473	7.48	467	89.695	184546
7.5	521	7.5	479
7.52	567	7.52	486
7.54	577	7.54	504
7.56	624	7.56	581
7.58	676	7.58	616
7.6	711	7.6	685
7.62	841	7.62	717
7.64	876	7.64	809
7.66	1092	7.66	934
7.68	1334	7.68	1034
7.7	1735	7.7	1269
7.72	2169	7.72	1681
7.74	1980	7.74	1875
7.76	1292	7.76	1716
7.78	745	7.78	1110
7.8	459	7.8	643
7.82	313	7.82	432
7.84	326	7.84	374
7.86	312	7.86	293
7.88	269	7.88	301
7.9	252	7.9	281
7.92	240	7.92	262
7.94	248	7.94	250
7.96	225	7.96	242
7.98	250	7.98	236
8	232	8	244
8.02	247	8.02	249
8.04	220	8.04	218
8.06	229	8.06	229
8.08	236	8.08	244
8.1	224	8.1	238
8.12	216	8.12	202
8.14	250	8.14	225
8.16	232	8.16	236
8.18	222	8.18	227
8.2	222	8.2	211
8.22	240	8.22	208
8.24	206	8.24	214
8.26	236	8.26	242
8.28	238	8.28	222
8.3	204	8.3	206
8.32	217	8.32	213
8.34	242	8.34	216
8.36	221	8.36	227
8.38	244	8.38	199
8.4	217	8.4	195
8.42	206	8.42	203
8.44	216	8.44	178
8.46	227	8.46	196
8.48	175	8.48	198
8.5	206	8.5	204
8.52	226	8.52	193
8.54	188	8.54	184
8.56	207	8.56	187
8.58	223	8.58	202
8.6	192	8.6	175
8.62	183	8.62	197
8.64	199	8.64	186
8.66	202	8.66	218
8.68	203	8.68	175
8.7	202	8.7	190
8.72	227	8.72	196
8.74	198	8.74	196
8.76	207	8.76	183
8.78	195	8.78	200
8.8	169	8.8	180
8.82	190	8.82	180
8.84	196	8.84	202
8.86	185	8.86	191
8.88	194	8.88	164
8.9	196	8.9	198
8.92	216	8.92	188
8.94	196	8.94	174
8.96	181	8.96	212
8.98	187	8.98	187
9	213	9	182
9.02	198	9.02	212
9.04	195	9.04	191
9.06	168	9.06	189
9.08	179	9.08	199
9.1	187	9.1	172
9.12	183	9.12	165
9.14	189	9.14	195
9.16	187	9.16	199
9.18	180	9.18	183
9.2	212	9.2	176
9.22	209	9.22	193
9.24	188	9.24	186
9.26	180	9.26	201
9.28	170	9.28	168
9.3	209	9.3	196
9.32	212	9.32	174
9.34	187	9.34	162
9.36	216	9.36	187
9.38	194	9.38	195
9.4	167	9.4	175
9.42	174	9.42	200
9.44	184	9.44	184
9.46	182	9.46	186
9.48	189	9.48	209
9.5	170	9.5	195
9.52	183	9.52	154
9.54	190	9.54	161
9.56	179	9.56	179
9.58	164	9.58	172
9.6	177	9.6	144
9.62	190	9.62	202
9.64	151	9.64	167
9.66	200	9.66	195
9.68	169	9.68	188
9.7	159	9.7	178
9.72	190	9.72	185
9.74	170	9.74	202
9.76	163	9.76	151
9.78	189	9.78	174
9.8	172	9.8	144
9.82	178	9.82	159
9.84	186	9.84	175
9.86	178	9.86	171
9.88	168	9.88	165
9.9	172	9.9	152
9.92	188	9.92	168
9.94	158	9.94	177
9.96	188	9.96	181
9.98	157	9.98	156
10	166	10	162
10.02	178	10.02	167
10.04	168	10.04	174
10.06	164	10.06	178
10.08	156	10.08	153
10.1	165	10.1	149
10.12	168	10.12	198
10.14	175	10.14	176
10.16	189	10.16	169
10.18	167	10.18	166
10.2	192	10.2	165
10.22	166	10.22	163
10.24	180	10.24	168
10.26	160	10.26	186
10.28	159	10.28	154
10.3	188	10.3	168
10.32	148	10.32	169
10.34	164	10.34	168
10.36	190	10.36	178
10.38	187	10.38	175
10.4	192	10.4	160
10.42	193	10.42	196
10.44	215	10.44	183
10.46	196	10.46	179
10.48	206	10.48	189
10.5	185	10.5	176
10.52	206	10.52	164
10.54	178	10.54	205
10.56	203	10.56	198
10.58	205	10.58	204
10.6	187	10.6	206
10.62	234	10.62	214
10.64	235	10.64	215
10.66	255	10.66	205
10.68	271	10.68	255
10.7	295	10.7	222
10.72	291	10.72	273
10.74	358	10.74	282
10.76	404	10.76	312
10.78	377	10.78	343
10.8	300	10.8	369
10.82	260	10.82	310
10.84	206	10.84	243
10.86	159	10.86	199
10.88	157	10.88	185
10.9	159	10.9	177
10.92	177	10.92	164
10.94	162	10.94	173
10.96	148	10.96	160
10.98	172	10.98	168
11	168	11	163
11.02	156	11.02	167
11.04	156	11.04	174
11.06	140	11.06	175
11.08	171	11.08	174
11.1	170	11.1	158
11.12	146	11.12	152
11.14	178	11.14	175
11.16	152	11.16	153
11.18	166	11.18	150
11.2	160	11.2	163
11.22	154	11.22	151
11.24	180	11.24	168
11.26	172	11.26	142
11.28	147	11.28	154
11.3	168	11.3	161
11.32	166	11.32	163
11.34	180	11.34	144
11.36	142	11.36	162
11.38	153	11.38	157
11.4	160	11.4	146
11.42	180	11.42	146
11.44	152	11.44	154
11.46	155	11.46	152
11.48	152	11.48	150
11.5	159	11.5	153
11.52	168	11.52	150
11.54	152	11.54	167
11.56	149	11.56	139
11.58	143	11.58	160
11.6	155	11.6	133
11.62	159	11.62	161
11.64	181	11.64	173
11.66	174	11.66	136
11.68	155	11.68	149
11.7	137	11.7	163
11.72	141	11.72	154
11.74	167	11.74	148
11.76	174	11.76	149
11.78	157	11.78	148
11.8	146	11.8	155
11.82	156	11.82	128
11.84	161	11.84	154
11.86	151	11.86	171
11.88	169	11.88	160
11.9	139	11.9	143
11.92	136	11.92	147
11.94	161	11.94	159
11.96	159	11.96	162
11.98	163	11.98	171
12	128	12	154
12.02	155	12.02	125
12.04	167	12.04	159
12.06	167	12.06	152
12.08	151	12.08	128
12.1	129	12.1	149
12.12	157	12.12	148
12.14	140	12.14	154
12.16	168	12.16	137
12.18	154	12.18	150
12.2	171	12.2	182
12.22	140	12.22	134
12.24	138	12.24	167
12.26	161	12.26	145
12.28	163	12.28	173
12.3	166	12.3	154
12.32	137	12.32	145
12.34	149	12.34	163
12.36	156	12.36	148
12.38	168	12.38	148
12.4	153	12.4	159
12.42	142	12.42	155
12.44	158	12.44	163
12.46	148	12.46	157
12.48	169	12.48	149
12.5	151	12.5	158
12.52	153	12.52	131
12.54	149	12.54	122
12.56	155	12.56	158
12.58	137	12.58	142
12.6	157	12.6	174
12.62	158	12.62	166
12.64	168	12.64	151
12.66	175	12.66	166
12.68	182	12.68	162
12.7	174	12.7	171
12.72	173	12.72	155
12.74	166	12.74	161
12.76	199	12.76	174
12.78	184	12.78	167
12.8	159	12.8	162
12.82	191	12.82	177
12.84	182	12.84	195
12.86	181	12.86	203
12.88	211	12.88	211
12.9	219	12.9	208
12.92	238	12.92	209
12.94	233	12.94	226
12.96	261	12.96	244
12.98	261	12.98	273
13	323	13	278
13.02	316	13.02	309
13.04	383	13.04	299
13.06	451	13.06	389
13.08	516	13.08	451
13.1	624	13.1	550
13.12	631	13.12	601
13.14	502	13.14	593
13.16	397	13.16	456
13.18	271	13.18	329
13.2	217	13.2	259
13.22	184	13.22	225
13.24	158	13.24	171
13.26	144	13.26	194
13.28	179	13.28	163
13.3	146	13.3	176
13.32	158	13.32	152
13.34	175	13.34	160
13.36	156	13.36	154
13.38	153	13.38	170
13.4	146	13.4	170
13.42	152	13.42	165
13.44	145	13.44	153
13.46	141	13.46	146
13.48	148	13.48	132
13.5	164	13.5	128
13.52	135	13.52	149
13.54	135	13.54	174
13.56	143	13.56	138
13.58	133	13.58	147
13.6	150	13.6	166
13.62	111	13.62	144
13.64	128	13.64	144
13.66	149	13.66	135
13.68	155	13.68	142
13.7	142	13.7	145
13.72	143	13.72	151
13.74	138	13.74	149
13.76	120	13.76	152
13.78	141	13.78	142
13.8	149	13.8	135
13.82	161	13.82	124
13.84	152	13.84	149
13.86	132	13.86	127
13.88	139	13.88	131
13.9	179	13.9	134
13.92	155	13.92	155
13.94	146	13.94	158
13.96	132	13.96	169
13.98	144	13.98	151
14	148	14	143
14.02	143	14.02	156
14.04	147	14.04	161
14.06	153	14.06	151
14.08	158	14.08	158
14.1	137	14.1	151
14.12	150	14.12	158
14.14	160	14.14	137
14.16	167	14.16	149
14.18	147	14.18	150
14.2	142	14.2	140
14.22	135	14.22	163
14.24	140	14.24	140
14.26	153	14.26	158
14.28	130	14.28	160
14.3	142	14.3	152
14.32	131	14.32	168
14.34	141	14.34	148
14.36	133	14.36	141
14.38	140	14.38	147
14.4	138	14.4	159
14.42	146	14.42	125
14.44	147	14.44	135
14.46	142	14.46	133
14.48	142	14.48	153
14.5	159	14.5	161
14.52	136	14.52	126
14.54	122	14.54	181
14.56	138	14.56	162
14.58	132	14.58	147
14.6	146	14.6	142
14.62	135	14.62	157
14.64	141	14.64	161
14.66	141	14.66	132
14.68	137	14.68	150
14.7	138	14.7	134
14.72	156	14.72	153
14.74	133	14.74	157
14.76	149	14.76	138
14.78	116	14.78	165
14.8	143	14.8	155
14.82	165	14.82	143
14.84	132	14.84	150
14.86	152	14.86	158
14.88	155	14.88	153
14.9	178	14.9	190
14.92	151	14.92	146
14.94	134	14.94	164
14.96	179	14.96	151
14.98	159	14.98	162
15	166	15	150
15.02	178	15.02	167
15.04	185	15.04	183
15.06	213	15.06	190
15.08	227	15.08	210
15.1	234	15.1	221
15.12	218	15.12	211
15.14	196	15.14	243
15.16	164	15.16	182
15.18	161	15.18	152
15.2	161	15.2	159
15.22	144	15.22	139
15.24	157	15.24	149
15.26	154	15.26	140
15.28	133	15.28	143
15.3	140	15.3	129
15.32	141	15.32	149
15.34	148	15.34	157
15.36	156	15.36	144
15.38	150	15.38	156
15.4	146	15.4	146
15.42	125	15.42	157
15.44	146	15.44	157
15.46	149	15.46	135
15.48	135	15.48	134
15.5	169	15.5	134
15.52	158	15.52	159
15.54	138	15.54	152
15.56	123	15.56	129
15.58	175	15.58	118
15.6	151	15.6	147
15.62	141	15.62	143
15.64	137	15.64	135
15.66	145	15.66	159
15.68	136	15.68	151
15.7	157	15.7	128
15.72	122	15.72	157
15.74	137	15.74	152
15.76	139	15.76	128
15.78	160	15.78	151
15.8	139	15.8	128
15.82	154	15.82	148
15.84	132	15.84	137
15.86	148	15.86	130
15.88	130	15.88	136
15.9	157	15.9	156
15.92	121	15.92	150
15.94	146	15.94	121
15.96	140	15.96	157
15.98	142	15.98	160
16	139	16	158
16.02	139	16.02	146
16.04	138	16.04	143
16.06	154	16.06	147
16.08	136	16.08	139
16.1	138	16.1	141
16.12	146	16.12	159
16.14	153	16.14	128
16.16	131	16.16	127
16.18	141	16.18	163
16.2	138	16.2	139
16.22	153	16.22	152
16.24	153	16.24	142
16.26	142	16.26	154
16.28	139	16.28	145
16.3	143	16.3	154
16.32	152	16.32	123
16.34	127	16.34	149
16.36	142	16.36	132
16.38	131	16.38	143
16.4	128	16.4	163
16.42	131	16.42	141
16.44	138	16.44	134
16.46	159	16.46	152
16.48	142	16.48	146
16.5	156	16.5	119
16.52	131	16.52	161
16.54	136	16.54	145
16.56	138	16.56	138
16.58	169	16.58	153
16.6	147	16.6	151
16.62	149	16.62	145
16.64	145	16.64	160
16.66	165	16.66	157
16.68	144	16.68	144
16.7	170	16.7	164
16.72	155	16.72	167
16.74	165	16.74	157
16.76	158	16.76	194
16.78	191	16.78	190
16.8	194	16.8	188
16.82	248	16.82	222
16.84	209	16.84	230
16.86	226	16.86	211
16.88	198	16.88	210
16.9	163	16.9	182
16.92	140	16.92	185
16.94	169	16.94	185
16.96	153	16.96	167
16.98	141	16.98	162
17	126	17	155
17.02	139	17.02	161
17.04	154	17.04	170
17.06	144	17.06	147
17.08	145	17.08	165
17.1	151	17.1	137
17.12	136	17.12	163
17.14	137	17.14	151
17.16	141	17.16	134
17.18	133	17.18	139
17.2	141	17.2	150
17.22	141	17.22	146
17.24	132	17.24	165
17.26	146	17.26	148
17.28	144	17.28	163
17.3	140	17.3	144
17.32	149	17.32	143
17.34	132	17.34	147
17.36	129	17.36	145
17.38	111	17.38	133
17.4	154	17.4	157
17.42	153	17.42	150
17.44	141	17.44	153
17.46	132	17.46	139
17.48	134	17.48	159
17.5	140	17.5	159
17.52	153	17.52	146
17.54	145	17.54	148
17.56	157	17.56	136
17.58	158	17.58	159
17.6	140	17.6	142
17.62	137	17.62	135
17.64	135	17.64	144
17.66	172	17.66	148
17.68	133	17.68	151
17.7	139	17.7	164
17.72	128	17.72	148
17.74	141	17.74	185
17.76	145	17.76	191
17.78	149	17.78	152
17.8	146	17.8	150
17.82	148	17.82	161
17.84	161	17.84	168
17.86	144	17.86	174
17.88	165	17.88	145
17.9	154	17.9	162
17.92	149	17.92	158
17.94	171	17.94	152
17.96	133	17.96	148
17.98	157	17.98	180
18	132	18	155
18.02	132	18.02	149
18.04	149	18.04	134
18.06	167	18.06	135
18.08	141	18.08	133
18.1	147	18.1	178
18.12	140	18.12	141
18.14	172	18.14	193
18.16	179	18.16	161
18.18	174	18.18	181
18.2	159	18.2	171
18.22	161	18.22	169
18.24	180	18.24	196
18.26	199	18.26	171
18.28	173	18.28	176
18.3	206	18.3	192
18.32	218	18.32	178
18.34	235	18.34	203
18.36	262	18.36	230
18.38	278	18.38	278
18.4	299	18.4	307
18.42	334	18.42	344
18.44	337	18.44	354
18.46	301	18.46	333
18.48	233	18.48	271
18.5	201	18.5	273
18.52	182	18.52	225
18.54	152	18.54	183
18.56	157	18.56	175
18.58	157	18.58	163
18.6	139	18.6	163
18.62	176	18.62	154
18.64	165	18.64	149
18.66	157	18.66	195
18.68	146	18.68	158
18.7	141	18.7	166
18.72	139	18.72	177
18.74	148	18.74	154
18.76	148	18.76	161
18.78	154	18.78	157
18.8	141	18.8	180
18.82	142	18.82	157
18.84	145	18.84	184
18.86	152	18.86	186
18.88	156	18.88	156
18.9	172	18.9	165
18.92	164	18.92	153
18.94	178	18.94	145
18.96	156	18.96	145
18.98	158	18.98	149
19	132	19	143
19.02	145	19.02	151
19.04	159	19.04	166
19.06	169	19.06	158
19.08	166	19.08	146
19.1	149	19.1	142
19.12	149	19.12	167
19.14	149	19.14	147
19.16	169	19.16	163
19.18	157	19.18	164
19.2	160	19.2	157
19.22	142	19.22	147
19.24	163	19.24	188
19.26	162	19.26	168
19.28	143	19.28	171
19.3	162	19.3	154
19.32	163	19.32	171
19.34	136	19.34	160
19.36	140	19.36	168
19.38	141	19.38	152
19.4	164	19.4	180
19.42	156	19.42	150
19.44	150	19.44	149
19.46	158	19.46	178
19.48	178	19.48	177
19.5	171	19.5	172
19.52	142	19.52	171
19.54	161	19.54	154
19.56	147	19.56	173
19.58	138	19.58	156
19.6	152	19.6	165
19.62	142	19.62	162
19.64	151	19.64	170
19.66	152	19.66	146
19.68	152	19.68	172
19.7	138	19.7	153
19.72	146	19.72	160
19.74	163	19.74	170
19.76	156	19.76	167
19.78	174	19.78	157
19.8	165	19.8	152
19.82	170	19.82	167
19.84	146	19.84	163
19.86	171	19.86	152
19.88	171	19.88	196
19.9	163	19.9	186
19.92	158	19.92	164
19.94	170	19.94	182
19.96	150	19.96	191
19.98	182	19.98	171
20	181	20	182
20.02	154	20.02	174
20.04	187	20.04	183
20.06	139	20.06	172
20.08	162	20.08	148
20.1	173	20.1	175
20.12	162	20.12	184
20.14	160	20.14	163
20.16	160	20.16	167
20.18	158	20.18	167
20.2	145	20.2	157
20.22	159	20.22	167
20.24	170	20.24	158
20.26	155	20.26	165
20.28	144	20.28	171
20.3	169	20.3	153
20.32	156	20.32	171
20.34	174	20.34	184
20.36	147	20.36	187
20.38	150	20.38	182
20.4	148	20.4	167
20.42	155	20.42	188
20.44	141	20.44	178
20.46	158	20.46	155
20.48	172	20.48	164
20.5	165	20.5	156
20.52	159	20.52	182
20.54	156	20.54	156
20.56	153	20.56	156
20.58	176	20.58	154
20.6	180	20.6	172
20.62	163	20.62	154
20.64	166	20.64	165
20.66	170	20.66	188
20.68	176	20.68	164
20.7	163	20.7	167
20.72	174	20.72	146
20.74	180	20.74	148
20.76	175	20.76	195
20.78	180	20.78	168
20.8	169	20.8	176
20.82	144	20.82	172
20.84	174	20.84	174
20.86	167	20.86	151
20.88	176	20.88	153
20.9	189	20.9	183
20.92	178	20.92	174
20.94	164	20.94	152
20.96	159	20.96	181
20.98	157	20.98	157
21	152	21	179
21.02	156	21.02	182
21.04	148	21.04	190
21.06	169	21.06	178
21.08	182	21.08	181
21.1	161	21.1	171
21.12	170	21.12	173
21.14	163	21.14	177
21.16	157	21.16	166
21.18	152	21.18	178
21.2	191	21.2	166
21.22	177	21.22	160
21.24	175	21.24	168
21.26	149	21.26	149
21.28	172	21.28	192
21.3	161	21.3	179
21.32	164	21.32	183
21.34	149	21.34	181
21.36	168	21.36	196
21.38	170	21.38	182
21.4	171	21.4	154
21.42	169	21.42	170
21.44	183	21.44	178
21.46	161	21.46	179
21.48	135	21.48	165
21.5	155	21.5	152
21.52	163	21.52	172
21.54	169	21.54	167
21.56	187	21.56	183
21.58	157	21.58	167
21.6	140	21.6	164
21.62	161	21.62	164
21.64	180	21.64	182
21.66	165	21.66	169
21.68	169	21.68	193
21.7	178	21.7	162
21.72	170	21.72	178
21.74	171	21.74	188
21.76	184	21.76	151
21.78	199	21.78	164
21.8	174	21.8	179
21.82	165	21.82	167
21.84	163	21.84	181
21.86	155	21.86	176
21.88	159	21.88	176
21.9	192	21.9	171
21.92	172	21.92	159
21.94	189	21.94	171
21.96	186	21.96	173
21.98	178	21.98	192
22	170	22	174
22.02	188	22.02	161
22.04	175	22.04	202
22.06	168	22.06	189
22.08	185	22.08	191
22.1	191	22.1	182
22.12	183	22.12	185
22.14	156	22.14	196
22.16	178	22.16	174
22.18	189	22.18	177
22.2	185	22.2	168
22.22	189	22.22	154
22.24	188	22.24	175
22.26	182	22.26	185
22.28	167	22.28	182
22.3	164	22.3	190
22.32	170	22.32	179
22.34	173	22.34	171
22.36	180	22.36	174
22.38	172	22.38	200
22.4	173	22.4	166
22.42	179	22.42	188
22.44	186	22.44	167
22.46	191	22.46	186
22.48	212	22.48	203
22.5	202	22.5	195
22.52	207	22.52	199
22.54	177	22.54	180
22.56	192	22.56	225
22.58	191	22.58	191
22.6	201	22.6	198
22.62	168	22.62	158
22.64	170	22.64	209
22.66	157	22.66	200
22.68	162	22.68	173
22.7	157	22.7	191
22.72	180	22.72	196
22.74	169	22.74	184
22.76	172	22.76	189
22.78	148	22.78	176
22.8	186	22.8	175
22.82	176	22.82	210
22.84	180	22.84	176
22.86	176	22.86	195
22.88	166	22.88	206
22.9	198	22.9	185
22.92	191	22.92	202
22.94	165	22.94	177
22.96	199	22.96	193
22.98	180	22.98	175
23	174	23	171
23.02	155	23.02	186
23.04	170	23.04	191
23.06	161	23.06	190
23.08	155	23.08	197
23.1	141	23.1	188
23.12	183	23.12	195
23.14	173	23.14	194
23.16	183	23.16	193
23.18	177	23.18	170
23.2	187	23.2	184
23.22	169	23.22	170
23.24	165	23.24	195
23.26	188	23.26	207
23.28	180	23.28	192
23.3	181	23.3	213
23.32	180	23.32	193
23.34	171	23.34	183
23.36	195	23.36	174
23.38	185	23.38	159
23.4	173	23.4	174
23.42	161	23.42	182
23.44	182	23.44	188
23.46	158	23.46	217
23.48	179	23.48	192
23.5	183	23.5	208
23.52	173	23.52	183
23.54	190	23.54	179
23.56	172	23.56	200
23.58	168	23.58	189
23.6	164	23.6	184
23.62	162	23.62	193
23.64	172	23.64	192
23.66	180	23.66	181
23.68	159	23.68	181
23.7	183	23.7	191
23.72	153	23.72	186
23.74	174	23.74	159
23.76	179	23.76	211
23.78	172	23.78	205
23.8	170	23.8	179
23.82	193	23.82	217
23.84	183	23.84	182
23.86	178	23.86	180
23.88	186	23.88	209
23.9	205	23.9	196
23.92	160	23.92	181
23.94	195	23.94	181
23.96	175	23.96	176
23.98	177	23.98	179
24	176	24	211
24.02	187	24.02	198
24.04	186	24.04	190
24.06	158	24.06	181
24.08	174	24.08	174
24.1	175	24.1	193
24.12	183	24.12	182
24.14	184	24.14	188
24.16	160	24.16	178
24.18	174	24.18	183
24.2	187	24.2	182
24.22	185	24.22	184
24.24	194	24.24	170
24.26	168	24.26	173
24.28	206	24.28	206
24.3	174	24.3	187
24.32	201	24.32	198
24.34	169	24.34	181
24.36	182	24.36	210
24.38	184	24.38	181
24.4	171	24.4	190
24.42	179	24.42	150
24.44	164	24.44	173
24.46	187	24.46	182
24.48	175	24.48	171
24.5	185	24.5	186
24.52	203	24.52	181
24.54	172	24.54	194
24.56	173	24.56	176
24.58	185	24.58	198
24.6	195	24.6	184
24.62	215	24.62	194
24.64	197	24.64	204
24.66	167	24.66	172
24.68	202	24.68	177
24.7	185	24.7	201
24.72	181	24.72	174
24.74	173	24.74	192
24.76	177	24.76	194
24.78	165	24.78	195
24.8	181	24.8	185
24.82	185	24.82	204
24.84	200	24.84	205
24.86	203	24.86	236
24.88	249	24.88	241
24.9	210	24.9	211
24.92	217	24.92	252
24.94	219	24.94	251
24.96	197	24.96	201
24.98	183	24.98	227
25	197	25	199
25.02	188	25.02	180
25.04	190	25.04	186
25.06	201	25.06	202
25.08	195	25.08	186
25.1	175	25.1	207
25.12	184	25.12	209
25.14	171	25.14	185
25.16	175	25.16	175
25.18	199	25.18	203
25.2	191	25.2	207
25.22	191	25.22	204
25.24	184	25.24	194
25.26	191	25.26	181
25.28	211	25.28	209
25.3	171	25.3	197
25.32	174	25.32	172
25.34	160	25.34	190
25.36	168	25.36	185
25.38	177	25.38	201
25.4	194	25.4	201
25.42	182	25.42	194
25.44	190	25.44	183
25.46	164	25.46	215
25.48	173	25.48	169
25.5	186	25.5	198
25.52	197	25.52	173
25.54	180	25.54	199
25.56	170	25.56	176
25.58	171	25.58	175
25.6	168	25.6	176
25.62	177	25.62	191
25.64	170	25.64	164
25.66	167	25.66	194
25.68	182	25.68	202
25.7	172	25.7	164
25.72	187	25.72	197
25.74	171	25.74	170
25.76	171	25.76	193
25.78	179	25.78	174
25.8	176	25.8	197
25.82	189	25.82	180
25.84	165	25.84	213
25.86	157	25.86	180
25.88	170	25.88	189
25.9	185	25.9	184
25.92	206	25.92	205
25.94	197	25.94	207
25.96	203	25.96	191
25.98	186	25.98	235
26	191	26	189
26.02	209	26.02	180
26.04	202	26.04	189
26.06	175	26.06	193
26.08	195	26.08	189
26.1	205	26.1	199
26.12	183	26.12	187
26.14	181	26.14	196
26.16	174	26.16	168
26.18	193	26.18	182
26.2	166	26.2	200
26.22	160	26.22	195
26.24	188	26.24	179
26.26	191	26.26	161
26.28	196	26.28	179
26.3	181	26.3	178
26.32	172	26.32	193
26.34	182	26.34	193
26.36	166	26.36	168
26.38	192	26.38	192
26.4	179	26.4	182
26.42	166	26.42	191
26.44	176	26.44	194
26.46	168	26.46	177
26.48	179	26.48	193
26.5	182	26.5	207
26.52	178	26.52	192
26.54	189	26.54	193
26.56	172	26.56	188
26.58	172	26.58	178
26.6	173	26.6	182
26.62	149	26.62	183
26.64	172	26.64	189
26.66	169	26.66	177
26.68	203	26.68	178
26.7	168	26.7	174
26.72	169	26.72	183
26.74	178	26.74	173
26.76	171	26.76	165
26.78	173	26.78	209
26.8	192	26.8	183
26.82	159	26.82	165
26.84	172	26.84	181
26.86	180	26.86	181
26.88	179	26.88	188
26.9	169	26.9	193
26.92	200	26.92	199
26.94	203	26.94	167
26.96	182	26.96	193
26.98	189	26.98	201
27	206	27	193
27.02	221	27.02	231
27.04	254	27.04	218
27.06	251	27.06	262
27.08	230	27.08	225
27.1	224	27.1	234
27.12	201	27.12	229
27.14	186	27.14	211
27.16	190	27.16	207
27.18	161	27.18	213
27.2	200	27.2	215
27.22	177	27.22	179
27.24	192	27.24	220
27.26	170	27.26	189
27.28	165	27.28	174
27.3	166	27.3	205
27.32	185	27.32	193
27.34	178	27.34	189
27.36	197	27.36	196
27.38	176	27.38	186
27.4	160	27.4	179
27.42	179	27.42	215
27.44	168	27.44	189
27.46	182	27.46	167
27.48	172	27.48	179
27.5	169	27.5	178
27.52	168	27.52	201
27.54	162	27.54	205
27.56	166	27.56	176
27.58	152	27.58	142
27.6	162	27.6	174
27.62	167	27.62	210
27.64	187	27.64	184
27.66	176	27.66	179
27.68	161	27.68	191
27.7	193	27.7	204
27.72	185	27.72	185
27.74	141	27.74	190
27.76	186	27.76	171
27.78	174	27.78	176
27.8	183	27.8	163
27.82	176	27.82	177
27.84	179	27.84	186
27.86	177	27.86	174
27.88	171	27.88	189
27.9	183	27.9	179
27.92	179	27.92	174
27.94	157	27.94	196
27.96	178	27.96	184
27.98	165	27.98	181
28	153	28	189
28.02	177	28.02	173
28.04	171	28.04	184
28.06	152	28.06	206
28.08	194	28.08	226
28.1	164	28.1	182
28.12	171	28.12	186
28.14	184	28.14	175
28.16	189	28.16	160
28.18	202	28.18	175
28.2	190	28.2	163
28.22	177	28.22	167
28.24	156	28.24	184
28.26	178	28.26	200
28.28	159	28.28	180
28.3	151	28.3	170
28.32	182	28.32	179
28.34	196	28.34	167
28.36	163	28.36	185
28.38	169	28.38	173
28.4	179	28.4	147
28.42	166	28.42	181
28.44	171	28.44	183
28.46	171	28.46	170
28.48	175	28.48	172
28.5	175	28.5	144
28.52	154	28.52	155
28.54	170	28.54	158
28.56	148	28.56	165
28.58	176	28.58	179
28.6	153	28.6	173
28.62	176	28.62	175
28.64	160	28.64	166
28.66	161	28.66	180
28.68	170	28.68	165
28.7	144	28.7	206
28.72	163	28.72	165
28.74	176	28.74	178
28.76	148	28.76	176
28.78	203	28.78	174
28.8	184	28.8	167
28.82	184	28.82	184
28.84	172	28.84	184
28.86	165	28.86	183
28.88	181	28.88	181
28.9	194	28.9	202
28.92	193	28.92	172
28.94	162	28.94	202
28.96	179	28.96	175
28.98	151	28.98	160
29	168	29	201
29.02	158	29.02	178
29.04	178	29.04	164
29.06	178	29.06	166
29.08	168	29.08	165
29.1	176	29.1	163
29.12	156	29.12	186
29.14	175	29.14	193
29.16	204	29.16	163
29.18	155	29.18	196
29.2	162	29.2	160
29.22	159	29.22	185
29.24	168	29.24	158
29.26	171	29.26	184
29.28	182	29.28	169
29.3	187	29.3	181
29.32	154	29.32	161
29.34	166	29.34	200
29.36	152	29.36	194
29.38	163	29.38	171
29.4	161	29.4	167
29.42	175	29.42	175
29.44	215	29.44	179
29.46	181	29.46	173
29.48	164	29.48	188
29.5	171	29.5	169
29.52	165	29.52	184
29.54	170	29.54	169
29.56	157	29.56	189
29.58	169	29.58	176
29.6	154	29.6	166
29.62	171	29.62	184
29.64	150	29.64	183
29.66	179	29.66	183
29.68	143	29.68	162
29.7	158	29.7	182
29.72	174	29.72	175
29.74	164	29.74	180
29.76	144	29.76	187
29.78	163	29.78	193
29.8	160	29.8	189
29.82	168	29.82	188
29.84	166	29.84	167
29.86	142	29.86	191
29.88	171	29.88	176
29.9	154	29.9	186
29.92	178	29.92	192
29.94	180	29.94	171
29.96	185	29.96	202
29.98	211	29.98	195
30	174	30	202
30.02	218	30.02	213
30.04	224	30.04	217
30.06	206	30.06	238
30.08	216	30.08	233
30.1	186	30.1	207
30.12	198	30.12	233
30.14	176	30.14	194
30.16	162	30.16	219
30.18	196	30.18	192
30.2	172	30.2	160
30.22	166	30.22	180
30.24	167	30.24	178
30.26	173	30.26	157
30.28	191	30.28	161
30.3	179	30.3	168
30.32	188	30.32	186
30.34	165	30.34	177
30.36	137	30.36	171
30.38	158	30.38	168
30.4	158	30.4	161
30.42	133	30.42	160
30.44	172	30.44	188
30.46	151	30.46	193
30.48	153	30.48	173
30.5	173	30.5	170
30.52	158	30.52	167
30.54	172	30.54	186
30.56	184	30.56	175
30.58	148	30.58	185
30.6	132	30.6	177
30.62	159	30.62	170
30.64	175	30.64	168
30.66	180	30.66	171
30.68	143	30.68	164
30.7	164	30.7	164
30.72	153	30.72	166
30.74	144	30.74	163
30.76	157	30.76	147
30.78	163	30.78	168
30.8	151	30.8	190
30.82	143	30.82	184
30.84	156	30.84	170
30.86	167	30.86	156
30.88	180	30.88	161
30.9	170	30.9	199
30.92	156	30.92	182
30.94	172	30.94	176
30.96	184	30.96	196
30.98	175	30.98	187
31	189	31	190
31.02	186	31.02	182
31.04	158	31.04	159
31.06	176	31.06	191
31.08	165	31.08	179
31.1	140	31.1	162
31.12	135	31.12	180
31.14	147	31.14	169
31.16	159	31.16	168
31.18	163	31.18	164
31.2	172	31.2	178
31.22	157	31.22	165
31.24	175	31.24	176
31.26	164	31.26	166
31.28	166	31.28	154
31.3	151	31.3	167
31.32	180	31.32	150
31.34	159	31.34	170
31.36	115	31.36	155
31.38	135	31.38	187
31.4	153	31.4	163
31.42	164	31.42	166
31.44	152	31.44	165
31.46	163	31.46	156
31.48	163	31.48	168
31.5	172	31.5	161
31.52	159	31.52	162
31.54	176	31.54	166
31.56	157	31.56	154
31.58	159	31.58	163
31.6	157	31.6	177
31.62	172	31.62	143
31.64	142	31.64	167
31.66	160	31.66	165
31.68	141	31.68	159
31.7	147	31.7	157
31.72	155	31.72	164
31.74	161	31.74	162
31.76	164	31.76	161
31.78	186	31.78	171
31.8	197	31.8	145
31.82	170	31.82	168
31.84	158	31.84	160
31.86	180	31.86	177
31.88	158	31.88	199
31.9	182	31.9	179
31.92	144	31.92	174
31.94	189	31.94	156
31.96	156	31.96	187
31.98	130	31.98	183
32	160	32	166
32.02	156	32.02	155
32.04	172	32.04	160
32.06	150	32.06	192
32.08	137	32.08	180
32.1	137	32.1	176
32.12	144	32.12	156
32.14	155	32.14	146
32.16	131	32.16	162
32.18	148	32.18	163
32.2	148	32.2	151
32.22	137	32.22	165
32.24	172	32.24	165
32.26	162	32.26	154
32.28	142	32.28	166
32.3	153	32.3	163
32.32	179	32.32	156
32.34	151	32.34	169
32.36	146	32.36	168
32.38	159	32.38	165
32.4	150	32.4	152
32.42	159	32.42	170
32.44	169	32.44	169
32.46	130	32.46	153
32.48	164	32.48	154
32.5	164	32.5	188
32.52	149	32.52	161
32.54	162	32.54	157
32.56	142	32.56	158
32.58	142	32.58	140
32.6	165	32.6	164
32.62	151	32.62	163
32.64	136	32.64	150
32.66	161	32.66	171
32.68	160	32.68	171
32.7	148	32.7	179
32.72	150	32.72	177
32.74	150	32.74	188
32.76	177	32.76	182
32.78	164	32.78	189
32.8	168	32.8	193
32.82	164	32.82	167
32.84	169	32.84	162
32.86	184	32.86	174
32.88	142	32.88	176
32.9	157	32.9	179
32.92	153	32.92	168
32.94	142	32.94	139
32.96	164	32.96	157
32.98	154	32.98	150
33	151	33	158
33.02	164	33.02	166
33.04	122	33.04	149
33.06	141	33.06	164
33.08	147	33.08	151
33.1	146	33.1	138
33.12	145	33.12	163
33.14	152	33.14	166
33.16	160	33.16	153
33.18	149	33.18	166
33.2	138	33.2	163
33.22	155	33.22	154
33.24	143	33.24	135
33.26	162	33.26	160
33.28	157	33.28	151
33.3	134	33.3	164
33.32	135	33.32	145
33.34	138	33.34	147
33.36	152	33.36	173
33.38	137	33.38	145
33.4	123	33.4	150
33.42	140	33.42	138
33.44	151	33.44	145
33.46	144	33.46	142
33.48	151	33.48	133
33.5	145	33.5	131
33.52	160	33.52	152
33.54	161	33.54	133
33.56	142	33.56	149
33.58	140	33.58	158
33.6	150	33.6	154
33.62	159	33.62	143
33.64	126	33.64	147
33.66	168	33.66	169
33.68	136	33.68	185
33.7	142	33.7	141
33.72	149	33.72	192
33.74	144	33.74	155
33.76	132	33.76	156
33.78	133	33.78	140
33.8	135	33.8	144
33.82	124	33.82	162
33.84	138	33.84	141
33.86	126	33.86	149
33.88	122	33.88	148
33.9	130	33.9	128
33.92	128	33.92	150
33.94	124	33.94	154
33.96	138	33.96	133
33.98	145	33.98	140
34	130	34	140
34.02	127	34.02	134
34.04	132	34.04	144
34.06	129	34.06	153
34.08	119	34.08	151
34.1	139	34.1	125
34.12	138	34.12	135
34.14	120	34.14	128
34.16	146	34.16	146
34.18	130	34.18	146
34.2	131	34.2	184
34.22	125	34.22	154
34.24	138	34.24	132
34.26	151	34.26	147
34.28	139	34.28	132
34.3	130	34.3	135
34.32	134	34.32	156
34.34	136	34.34	156
34.36	146	34.36	152
34.38	157	34.38	140
34.4	140	34.4	143
34.42	143	34.42	147
34.44	144	34.44	132
34.46	140	34.46	153
34.48	152	34.48	146
34.5	169	34.5	158
34.52	147	34.52	161
34.54	144	34.54	148
34.56	148	34.56	136
34.58	145	34.58	148
34.6	144	34.6	143
34.62	118	34.62	149
34.64	120	34.64	122
34.66	132	34.66	150
34.68	143	34.68	164
34.7	153	34.7	141
34.72	143	34.72	124
34.74	144	34.74	136
34.76	137	34.76	125
34.78	135	34.78	138
34.8	137	34.8	153
34.82	130	34.82	134
34.84	126	34.84	138
34.86	119	34.86	162
34.88	133	34.88	136
34.9	141	34.9	118
34.92	127	34.92	144
34.94	149	34.94	139
34.96	131	34.96	152
34.98	116	34.98	127
35	135	35	140
35.02	138	35.02	127
35.04	134	35.04	136
35.06	133	35.06	136
35.08	123	35.08	144
35.1	128	35.1	143
35.12	129	35.12	141
35.14	138	35.14	136
35.16	146	35.16	137
35.18	119	35.18	137
35.2	130	35.2	127
35.22	129	35.22	156
35.24	141	35.24	108
35.26	158	35.26	153
35.28	149	35.28	142
35.3	166	35.3	183
35.32	164	35.32	156
35.34	178	35.34	175
35.36	163	35.36	163
35.38	163	35.38	164
35.4	159	35.4	167
35.42	115	35.42	169
35.44	147	35.44	163
35.46	132	35.46	142
35.48	133	35.48	154
35.5	153	35.5	151
35.52	139	35.52	131
35.54	139	35.54	136
35.56	134	35.56	126
35.58	127	35.58	121
35.6	141	35.6	132
35.62	129	35.62	146
35.64	136	35.64	129
35.66	114	35.66	115
35.68	138	35.68	129
35.7	144	35.7	136
35.72	134	35.72	126
35.74	137	35.74	122
35.76	132	35.76	131
35.78	130	35.78	129
35.8	125	35.8	143
35.82	123	35.82	130
35.84	111	35.84	155
35.86	141	35.86	121
35.88	129	35.88	136
35.9	126	35.9	129
35.92	135	35.92	136
35.94	127	35.94	122
35.96	150	35.96	138
35.98	136	35.98	144
36	115	36	138
36.02	131	36.02	169
36.04	139	36.04	131
36.06	120	36.06	132
36.08	140	36.08	146
36.1	152	36.1	132
36.12	107	36.12	135
36.14	109	36.14	143
36.16	119	36.16	120
36.18	121	36.18	144
36.2	127	36.2	130
36.22	120	36.22	141
36.24	126	36.24	155
36.26	146	36.26	155
36.28	98	36.28	123
36.3	117	36.3	137
36.32	119	36.32	114
36.34	133	36.34	108
36.36	115	36.36	125
36.38	127	36.38	130
36.4	131	36.4	136
36.42	119	36.42	133
36.44	107	36.44	141
36.46	107	36.46	123
36.48	120	36.48	137
36.5	130	36.5	127
36.52	125	36.52	144
36.54	125	36.54	127
36.56	139	36.56	121
36.58	120	36.58	136
36.6	123	36.6	126
36.62	112	36.62	123
36.64	122	36.64	134
36.66	120	36.66	121
36.68	111	36.68	119
36.7	111	36.7	135
36.72	115	36.72	145
36.74	120	36.74	146
36.76	142	36.76	123
36.78	130	36.78	131
36.8	138	36.8	122
36.82	125	36.82	127
36.84	133	36.84	144
36.86	114	36.86	117
36.88	123	36.88	167
36.9	144	36.9	133
36.92	141	36.92	137
36.94	126	36.94	125
36.96	150	36.96	152
36.98	127	36.98	122
37	136	37	132
37.02	118	37.02	153
37.04	130	37.04	113
37.06	120	37.06	142
37.08	114	37.08	129
37.1	118	37.1	128
37.12	108	37.12	148
37.14	120	37.14	126
37.16	117	37.16	128
37.18	124	37.18	125
37.2	134	37.2	133
37.22	98	37.22	128
37.24	120	37.24	139
37.26	130	37.26	139
37.28	122	37.28	109
37.3	124	37.3	121
37.32	117	37.32	138
37.34	125	37.34	131
37.36	116	37.36	135
37.38	112	37.38	113
37.4	130	37.4	119
37.42	112	37.42	129
37.44	90	37.44	124
37.46	122	37.46	135
37.48	120	37.48	128
37.5	95	37.5	112
37.52	117	37.52	124
37.54	93	37.54	127
37.56	130	37.56	119
37.58	109	37.58	114
37.6	119	37.6	112
37.62	114	37.62	133
37.64	127	37.64	143
37.66	112	37.66	155
37.68	110	37.68	129
37.7	106	37.7	126
37.72	131	37.72	146
37.74	127	37.74	137
37.76	122	37.76	135
37.78	119	37.78	117
37.8	102	37.8	128
37.82	112	37.82	124
37.84	121	37.84	108
37.86	109	37.86	129
37.88	112	37.88	119
37.9	115	37.9	139
37.92	109	37.92	117
37.94	115	37.94	116
37.96	118	37.96	117
37.98	110	37.98	118
38	101	38	123
38.02	119	38.02	100
38.04	110	38.04	127
38.06	103	38.06	112
38.08	109	38.08	125
38.1	117	38.1	127
38.12	105	38.12	119
38.14	130	38.14	127
38.16	112	38.16	98
38.18	115	38.18	132
38.2	126	38.2	142
38.22	103	38.22	135
38.24	114	38.24	145
38.26	119	38.26	106
38.28	120	38.28	106
38.3	107	38.3	108
38.32	106	38.32	112
38.34	104	38.34	128
38.36	123	38.36	112
38.38	121	38.38	134
38.4	99	38.4	103
38.42	113	38.42	140
38.44	102	38.44	125
38.46	109	38.46	127
38.48	103	38.48	131
38.5	123	38.5	104
38.52	125	38.52	109
38.54	121	38.54	121
38.56	106	38.56	113
38.58	98	38.58	124
38.6	119	38.6	123
38.62	118	38.62	111
38.64	105	38.64	106
38.66	104	38.66	108
38.68	97	38.68	134
38.7	105	38.7	113
38.72	102	38.72	102
38.74	102	38.74	93
38.76	106	38.76	97
38.78	113	38.78	119
38.8	98	38.8	124
38.82	98	38.82	119
38.84	97	38.84	108
38.86	97	38.86	117
38.88	104	38.88	101
38.9	93	38.9	124
38.92	120	38.92	119
38.94	114	38.94	133
38.96	102	38.96	114
38.98	99	38.98	111
39	111	39	119
39.02	116	39.02	100
39.04	123	39.04	110
39.06	121	39.06	106
39.08	113	39.08	107
39.1	101	39.1	113
39.12	98	39.12	114
39.14	119	39.14	138
39.16	118	39.16	129
39.18	124	39.18	110
39.2	105	39.2	113
39.22	119	39.22	113
39.24	105	39.24	111
39.26	119	39.26	112
39.28	122	39.28	133
39.3	99	39.3	112
39.32	110	39.32	115
39.34	114	39.34	143
39.36	95	39.36	92
39.38	107	39.38	123
39.4	103	39.4	104
39.42	103	39.42	112
39.44	106	39.44	112
39.46	91	39.46	110
39.48	109	39.48	108
39.5	97	39.5	111
39.52	104	39.52	116
39.54	98	39.54	112
39.56	99	39.56	111
39.58	114	39.58	115
39.6	103	39.6	104
39.62	110	39.62	110
39.64	101	39.64	109
39.66	111	39.66	113
39.68	119	39.68	124
39.7	81	39.7	118
39.72	103	39.72	145
39.74	97	39.74	114
39.76	104	39.76	104
39.78	111	39.78	107
39.8	106	39.8	126
39.82	108	39.82	119
39.84	104	39.84	118
39.86	124	39.86	117
39.88	105	39.88	116
39.9	92	39.9	130
39.92	103	39.92	122
39.94	96	39.94	123
39.96	109	39.96	108
39.98	96	39.98	128
40	126	40	106
40.02	117	40.02	131
40.04	115	40.04	121
40.06	122	40.06	104
40.08	102	40.08	118
40.1	111	40.1	102
40.12	107	40.12	104
40.14	109	40.14	112
40.16	89	40.16	119
40.18	112	40.18	128
40.2	107	40.2	107
40.22	92	40.22	105
40.24	105	40.24	110
40.26	113	40.26	100
40.28	110	40.28	98
40.3	104	40.3	108
40.32	104	40.32	110
40.34	101	40.34	108
40.36	112	40.36	125
40.38	100	40.38	110
40.4	95	40.4	108
40.42	97	40.42	96
40.44	119	40.44	102
40.46	113	40.46	121
40.48	102	40.48	109
40.5	94	40.5	103
40.52	122	40.52	102
40.54	106	40.54	105
40.56	114	40.56	102
40.58	114	40.58	110
40.6	117	40.6	101
40.62	93	40.62	113
40.64	110	40.64	94
40.66	97	40.66	110
40.68	102	40.68	117
40.7	122	40.7	117
40.72	102	40.72	116
40.74	106	40.74	108
40.76	113	40.76	114
40.78	111	40.78	103
40.8	107	40.8	115
40.82	99	40.82	113
40.84	101	40.84	113
40.86	118	40.86	108
40.88	91	40.88	105
40.9	106	40.9	111
40.92	88	40.92	100
40.94	105	40.94	103
40.96	94	40.96	119
40.98	98	40.98	108
41	94	41	115
41.02	104	41.02	102
41.04	111	41.04	115
41.06	90	41.06	110
41.08	95	41.08	111
41.1	92	41.1	111
41.12	111	41.12	110
41.14	106	41.14	105
41.16	91	41.16	102
41.18	93	41.18	106
41.2	113	41.2	120
41.22	112	41.22	115
41.24	107	41.24	105
41.26	107	41.26	123
41.28	116	41.28	110
41.3	96	41.3	119
41.32	96	41.32	109
41.34	109	41.34	111
41.36	97	41.36	121
41.38	100	41.38	123
41.4	97	41.4	119
41.42	115	41.42	113
41.44	114	41.44	108
41.46	109	41.46	119
41.48	114	41.48	120
41.5	77	41.5	107
41.52	96	41.52	103
41.54	91	41.54	100
41.56	102	41.56	120
41.58	97	41.58	106
41.6	93	41.6	135
41.62	103	41.62	103
41.64	104	41.64	113
41.66	107	41.66	130
41.68	113	41.68	118
41.7	110	41.7	136
41.72	121	41.72	126
41.74	110	41.74	106
41.76	104	41.76	111
41.78	100	41.78	120
41.8	112	41.8	114
41.82	95	41.82	125
41.84	112	41.84	97
41.86	96	41.86	121
41.88	115	41.88	138
41.9	92	41.9	106
41.92	99	41.92	100
41.94	95	41.94	112
41.96	118	41.96	115
41.98	104	41.98	115
42	136	42	100
42.02	117	42.02	107
42.04	90	42.04	94
42.06	127	42.06	122
42.08	115	42.08	128
42.1	114	42.1	128
42.12	108	42.12	125
42.14	110	42.14	105
42.16	107	42.16	119
42.18	107	42.18	108
42.2	125	42.2	110
42.22	107	42.22	110
42.24	105	42.24	106
42.26	120	42.26	127
42.28	98	42.28	117
42.3	93	42.3	106
42.32	91	42.32	118
42.34	97	42.34	127
42.36	120	42.36	122
42.38	106	42.38	104
42.4	100	42.4	129
42.42	88	42.42	108
42.44	109	42.44	107
42.46	94	42.46	114
42.48	111	42.48	126
42.5	107	42.5	111
42.52	105	42.52	103
42.54	105	42.54	113
42.56	101	42.56	104
42.58	95	42.58	112
42.6	120	42.6	111
42.62	107	42.62	111
42.64	88	42.64	112
42.66	103	42.66	102
42.68	100	42.68	104
42.7	102	42.7	115
42.72	99	42.72	99
42.74	102	42.74	110
42.76	108	42.76	98
42.78	104	42.78	88
42.8	94	42.8	122
42.82	105	42.82	129
42.84	108	42.84	112
42.86	89	42.86	117
42.88	112	42.88	94
42.9	109	42.9	120
42.92	96	42.92	108
42.94	96	42.94	140
[truncated: 355 more rows]

## Sheet: Figure5c
Pristine		CLIP-MOF		Standard diffraction patterns
2θ (degree)	Intensity	2θ (degree)	Intensity	2θ (degree)	Intensity
3	896.287	3	920.888	7.147	67736200
3.01	888.626	3.01	908.616	7.685	276512000
3.02	880.773	3.02	896.512	10.502	17272700
3.03	872.73	3.03	884.575	12.068	17148200
3.04	864.495	3.04	872.805	13.026	10962300
3.05	856.069	3.05	861.202	13.026	6.5181e+06
3.06	847.452	3.06	849.767	13.331	26857000
3.07	838.644	3.07	838.498	14.322	10838600
3.08	829.645	3.08	827.397	15.405	48256300
3.09	820.455	3.09	816.463	16.273	101245000
3.1	811.074	3.1	805.697	16.273	29210000
3.11	799.361	3.11	796.253	16.86	2.72108e+06
3.12	789.145	3.12	784.863	17	1.90687e+06
3.13	777.231	3.13	776.965	17	9981493
3.14	771.313	3.14	769.331	18.552	6.47071e+06
3.15	756.089	3.15	761.09	18.552	15143400
3.16	744.741	3.16	751.474	18.68	73617600
3.17	733.505	3.17	745.903	19.614	42483300
3.18	725.446	3.18	734.732	19.614	32911300
3.19	712.753	3.19	722.925	20.226	43554.5
3.2	706.201	3.2	710.546	20.226	689482
3.21	694.717	3.21	697.403	20.426	39792.7
3.22	683.805	3.22	685.497	20.426	1096909
3.23	675.404	3.23	679.874	21.094	73541000
3.24	668.256	3.24	671.976	21.554	5931198
3.25	659.912	3.25	665.387	21.554	19053300
3.26	654.809	3.26	651.087	22.48	4031026
3.27	651.91	3.27	642.8	22.48	5.2387e+06
3.28	646.107	3.28	633.473	22.914	16219200
3.29	642.394	3.29	625.963	22.914	9186973
3.3	637.187	3.3	617.728	22.988	5150935
3.31	630.256	3.31	608.738	23.019	31111500
3.32	624.208	3.32	603.613	23.196	7.52172e+06
3.33	617.271	3.33	601.3	24.272	1.28544e+06
3.34	609.885	3.34	595.608	24.301	2.59342e+06
3.35	600.654	3.35	593.563	24.301	1576253
3.36	596.483	3.36	585.871	25.035	337097
3.37	590.348	3.37	581.694	25.495	6816702
3.38	581.63	3.38	577.591	25.495	988104
3.39	574.854	3.39	571.011	25.523	11182000
3.4	569.57	3.4	567.064	25.523	5.37855e+06
3.41	565.256	3.41	562.882	26.225	789046
3.42	563.457	3.42	559.206	26.225	218863
3.43	560.46	3.43	559.69	26.602	24922900
3.44	555.76	3.44	552.833	26.602	459254
3.45	548.222	3.45	548.839	26.602	1.52788e+06
3.46	544.264	3.46	539.204	26.602	145351
3.47	543.228	3.47	533.557	26.847	10108000
3.48	537.575	3.48	529.754	27.367	16164700
3.49	532.169	3.49	530.441	27.367	27662
3.5	528.143	3.5	526.594	27.79	1.22342e+06
3.51	521.382	3.51	523.07	27.79	4534797
3.52	518.596	3.52	520.774	27.816	1.98286e+06
3.53	511.974	3.53	519.485	27.816	2.75714e+06
3.54	508.555	3.54	517.7	27.965	13010800
3.55	503.84	3.55	514.426	27.965	4360328
3.56	499.548	3.56	508.633	28.645	4518805
3.57	493.926	3.57	504.831	28.815	480511
3.58	489.432	3.58	500.996	28.815	87.66
3.59	486.487	3.59	496.696	28.875	6.76569e+06
3.6	484.924	3.6	495.811	29.528	9841544
3.61	484.34	3.61	492.417	29.528	5345424
3.62	482.632	3.62	487.701	29.701	435438
3.63	477.894	3.63	482.365	29.923	252505
3.64	473.551	3.64	476.003	29.923	223009
3.65	471.269	3.65	473.504	29.947	2.46171e+06
3.66	471.39	3.66	470.315	29.947	4.35579e+06
3.67	468.747	3.67	468.779	30.724	4.13821e+06
3.68	465.513	3.68	466.881	30.724	247864
3.69	459.53	3.69	466.614	31.098	7556633
3.7	455.508	3.7	464.647	31.553	4.78988e+06
3.71	449.857	3.71	462.404	31.553	736393
3.72	447.205	3.72	459.029	31.872	4206300
3.73	441.137	3.73	455.94	31.872	9217076
3.74	437.764	3.74	451.118	31.926	3200.24
3.75	432.972	3.75	445.1	31.949	203278
3.76	429.656	3.76	444.642	31.949	9660076
3.77	426.644	3.77	443.728	31.949	2.15088e+06
3.78	425.937	3.78	441.617	32.682	1.68788e+06
3.79	425.536	3.79	443.27	32.682	3.45158e+06
3.8	427.556	3.8	441.269	32.833	3.07059e+06
3.81	430.683	3.81	439.064	32.833	6.53473e+06
3.82	431.716	3.82	436.056	32.833	374580
3.83	433.481	3.83	434.714	32.833	2.74806e+06
3.84	435.917	3.84	435.503	32.886	2.16877e+06
3.85	438.37	3.85	434.491	32.886	1174190
3.86	442.017	3.86	432.308	32.909	1.07936e+06
3.87	443.715	3.87	431.488	32.909	1.92095e+06
3.88	443.185	3.88	427.263	33.468	87320.2
3.89	440.843	3.89	424.698	33.468	7921296
3.9	441.626	3.9	422.579	33.468	356643
3.91	437.796	3.91	418.846	33.623	9460360
3.92	433.027	3.92	416.017	33.822	15301200
3.93	430.383	3.93	415.533	33.822	8683405
3.94	426.839	3.94	418.981	33.969	3248068
3.95	421.377	3.95	422.039	33.969	4474420
3.96	418.722	3.96	423.573	34.1	2.79625e+06
3.97	416.02	3.97	425.996	34.39	632607
3.98	412.868	3.98	424.649	34.39	2.57308e+06
3.99	412.416	3.99	428.555	34.542	323823
4	412.256	4	428.058	34.542	5514009
4.01	411.145	4.01	429.153	35.007	1.48577e+06
4.02	410.822	4.02	425.981	35.007	749459
4.03	411.561	4.03	425.29	35.58	9675538
4.04	412.01	4.04	424.565	35.58	10408100
4.05	411.744	4.05	418.692	35.629	547176
4.06	411.681	4.06	416.74	35.629	171243
4.07	411.119	4.07	411.767	35.65	1.50337e+06
4.08	410.794	4.08	407.178	35.65	871672
4.09	409.619	4.09	406.14	35.769	91102.1
4.1	408.324	4.1	403.301	35.769	545222
4.11	404.634	4.11	400.54	36.317	939730
4.12	404.226	4.12	397.403	36.524	3953829
4.13	405.887	4.13	397.954	36.763	392076
4.14	403.801	4.14	397.446	36.763	3.55577e+06
4.15	402.791	4.15	393.412	37.035	1.15709e+06
4.16	401.311	4.16	389.582	37.035	639058
4.17	400.556	4.17	389.572	37.178	2.49353e+06
4.18	395.835	4.18	386.239	37.178	4.13608e+06
4.19	394.597	4.19	384.582	37.36	1.46328e+06
4.2	391.99	4.2	381.768	37.36	239798
4.21	390.434	4.21	378.858	37.38	83295.6
4.22	390.515	4.22	375.153	37.38	498132
4.23	390.092	4.23	373.845	37.615	79978.4
4.24	388.153	4.24	373.88	37.615	759719
4.25	385.074	4.25	373.828	37.882	6547047
4.26	385.435	4.26	377.046	38.021	1.42802e+06
4.27	384.344	4.27	377.913	38.021	1.52791e+06
4.28	385.028	4.28	379.229	38.153	5.3425e+06
4.29	382.513	4.29	379.752	38.153	4.72096e+06
4.3	383.497	4.3	375.729	38.153	13189.6
4.31	383.104	4.31	375.846	38.153	5.8401e+06
4.32	381.3	4.32	376.436	38.712	484424
4.33	381.91	4.33	377.92	38.712	237225
4.34	381.096	4.34	378.379	39.024	1.24487e+06
4.35	381.3	4.35	378.415	39.024	4997712
4.36	379.801	4.36	377.84	39.024	746009
4.37	378.406	4.37	378.279	39.044	274841
4.38	378.478	4.38	377.067	39.044	17504.5
4.39	379.282	4.39	376.742	39.154	2.21312e+06
4.4	379.334	4.4	373.889	39.662	318252
4.41	381.617	4.41	370.691	39.662	2.6408e+06
4.42	382.853	4.42	370.41	39.79	871774
4.43	383.633	4.43	368.533	39.79	101271
4.44	382.681	4.44	369.11	39.79	755753
4.45	381.433	4.45	368.611	39.79	977786
4.46	381.049	4.46	366.786	39.835	798787
4.47	378.22	4.47	365.023	39.835	9844.54
4.48	378.438	4.48	364.712	39.854	496516
4.49	376.451	4.49	364.484	39.854	67065.1
4.5	375.208	4.5	363.601	40.076	167429
4.51	372.064	4.51	361.511	40.076	46964.7
4.52	370.314	4.52	363.578	40.076	844571
4.53	368.814	4.53	364.075	40.076	627123
4.54	367.72	4.54	362.964	40.273	1.15348e+06
4.55	364.36	4.55	360.518	40.329	1.3292e+06
4.56	360.941	4.56	358.153	40.329	940819
4.57	359.303	4.57	359.351	40.65	1.22527e+06
4.58	358.799	4.58	355.479	40.65	84966.7
4.59	355.838	4.59	352.088	40.757	1.0262e+06
4.6	353.651	4.6	346.721	41.062	4.52359e+06
4.61	354.561	4.61	343.074	41.118	974468
4.62	353.986	4.62	343.108	41.118	362498
4.63	354.111	4.63	340.588	41.248	231465
4.64	353.871	4.64	339.065	41.248	811372
4.65	353.984	4.65	339.292	41.539	655610
4.66	351.942	4.66	339.217	41.539	137462
4.67	349.88	4.67	342.745	41.649	61724.7
4.68	350.649	4.68	347.021	41.649	718345
4.69	351.395	4.69	346.908	41.84	5089006
4.7	351.904	4.7	346.411	41.84	124673
4.71	354.227	4.71	345.238	41.895	1.50187e+06
4.72	356.85	4.72	347.41	41.895	1.84426e+06
4.73	355.563	4.73	346.829	42.188	735.74
4.74	354.683	4.74	345.744	42.188	17200.9
4.75	349.672	4.75	345.971	42.786	422939
4.76	349.129	4.76	344.163	42.786	1.40124e+06
4.77	347.137	4.77	342.68	42.786	320163
4.78	342.413	4.78	339.308	42.906	1060546
4.79	341.845	4.79	338.229	42.906	142093
4.8	339.121	4.8	337.11	42.948	10314900
4.81	337.461	4.81	334.863	43.36	2.62125e+06
4.82	334.692	4.82	338.175	43.36	899060
4.83	333.985	4.83	338.369	43.538	3759.95
4.84	332.987	4.84	337.826	43.538	397431
4.85	331.078	4.85	340.388	43.698	2.13843e+06
4.86	325.189	4.86	340.071	43.698	3.73507e+06
4.87	323.902	4.87	342.437	43.716	1.83253e+06
4.88	325.853	4.88	341.005	43.716	1254700
4.89	326.371	4.89	338.315	43.716	1.25533e+06
4.9	330.04	4.9	337.284	43.716	820425
4.91	333.058	4.91	335.098	43.816	7079959
4.92	335.902	4.92	335.513	43.816	2.45919e+06
4.93	335.18	4.93	336.825	43.923	194082
4.94	335.051	4.94	335.617	43.923	491.27
4.95	335.395	4.95	335.679	44.105	6.09438e+06
4.96	338.397	4.96	332.87	44.397	27373.4
4.97	336.457	4.97	332.123	44.397	208393
4.98	335.949	4.98	331.74	44.659	1775295
4.99	337.161	4.99	332.408	44.659	30896.1
5	334.367	5	331.911	44.659	17542.1
5.01	331.269	5.01	330.713	44.659	83628
5.02	328.88	5.02	331.74	44.839	73022.9
5.03	327.561	5.03	328.926	44.839	1.49507e+06
5.04	324.09	5.04	326.186	44.891	2553.79
5.05	320.027	5.05	324.657	44.891	2.19234e+06
5.06	312.91	5.06	324.592	44.891	673044
5.07	312.697	5.07	324.925	44.891	102344
5.08	311.738	5.08	321.989	45.128	377829
5.09	310.18	5.09	320.108	45.128	121449
5.1	311.124	5.1	319.072	45.128	32116.1
5.11	310.924	5.11	318.041	45.128	323704
5.12	310.884	5.12	319.861	45.169	218640
5.13	311.991	5.13	320.234	45.169	51534.3
5.14	313.581	5.14	318.646	45.186	815802
5.15	315.781	5.15	318.945	45.186	3.32169e+06
5.16	318.391	5.16	319.565	45.736	16856.9
5.17	318.349	5.17	317.525	45.736	543885
5.18	318.641	5.18	317.391	45.89	1911.03
5.19	320.48	5.19	318.758	45.89	234643
5.2	318.641	5.2	316.959	45.907	478.48
5.21	318.377	5.21	317.035	46.264	601179
5.22	317.317	5.22	316.083	46.281	11868.3
5.23	316.74	5.23	314.762	46.332	2977637
5.24	313.716	5.24	314.483	46.332	1.10776e+06
5.25	315.831	5.25	317.285	46.45	3.56148e+06
5.26	314.445	5.26	318.282	46.602	308459
5.27	315.701	5.27	317.443	46.602	1.05966e+06
5.28	313.482	5.28	317.335	46.619	603596
5.29	311.087	5.29	315.382	46.619	1.06681e+06
5.3	311.014	5.3	318.496	46.815	3.90586e+06
5.31	310.402	5.31	318.88	46.815	1.34101e+06
5.32	311.013	5.32	318.154	46.972	749876
5.33	310.292	5.33	317.124	46.989	120538
5.34	308.769	5.34	315.446	46.989	1593.41
5.35	308.322	5.35	315.83	47.039	61565.9
5.36	307.253	5.36	312.397	47.156	2989.9
5.37	305.01	5.37	309.326	47.156	236131
5.38	305.121	5.38	307.524	47.268	1.48598e+06
5.39	305.867	5.39	304.878	47.268	2.11732e+06
5.4	301.354	5.4	301.753	47.268	941540
5.41	300.801	5.41	302.084	47.268	3.19624e+06
5.42	298.623	5.42	299.409	47.417	296317
5.43	299.508	5.43	295.351	47.672	114582
5.44	300.719	5.44	293.609	47.672	45045.3
5.45	301.661	5.45	292.455	47.689	2738185
5.46	300.35	5.46	292.133	47.689	5100.45
5.47	300.136	5.47	292.142	47.738	1.51926e+06
5.48	300.082	5.48	294.763	47.738	475639
5.49	300.028	5.49	292.93	48.019	310150
5.5	302.488	5.5	294.786	48.019	307050
5.51	302.344	5.51	293.518	48.113	90220
5.52	301.73	5.52	294.715	48.113	152929
5.53	299.289	5.53	296.053	48.544	1.47119e+06
5.54	299.16	5.54	297.605	48.544	20.11
5.55	299.459	5.55	300.835	48.708	1.3807e+06
5.56	297.714	5.56	300.435	48.708	822047
5.57	297.936	5.57	300.228	48.898	1.61e+06
5.58	295.983	5.58	296.961	48.898	1.4127e+06
5.59	292.438	5.59	296.409	48.898	558435
5.6	288.633	5.6	296.1	48.898	1.49795e+06
5.61	288.971	5.61	297.02	49.049	139042
5.62	288.211	5.62	295.353	49.049	187174
5.63	288.331	5.63	295.369	49.066	812124
5.64	285.521	5.64	295.652	49.066	112178
5.65	284.156	5.65	296.316	49.114	245743
5.66	284.769	5.66	298.95	49.114	370568
5.67	283.96	5.67	297.518	49.228	106157
5.68	285.765	5.68	298.915	49.228	26524.5
5.69	289.072	5.69	298.415	49.373	336679
5.7	290.328	5.7	297.815	49.373	7217913
5.71	292.148	5.71	299.581	49.373	8890.94
5.72	296.043	5.72	299.706	49.373	117919
5.73	296.751	5.73	301.152	49.481	47807.4
5.74	298.673	5.74	303.053	49.481	562204
5.75	297.807	5.75	304.055	49.727	3818551
5.76	297.905	5.76	300.927	49.791	4.66219e+06
5.77	298.337	5.77	298.745	49.791	2374385
5.78	296.524	5.78	296.092	49.904	107722
5.79	296.995	5.79	295.806	49.904	12557.6
5.8	297.696	5.8	293.651	50.25	299754
5.81	297.619	5.81	292.189	50.25	629856
5.82	296.333	5.82	290.203	50.25	1.14745e+06
5.83	293.505	5.83	289.465	50.25	2686972
5.84	288.032	5.84	288.607	50.398	268398
5.85	286.713	5.85	288.118	50.398	424836
5.86	285.892	5.86	288.685	50.414	143018
5.87	285.498	5.87	288.649	50.414	13937.4
5.88	289.501	5.88	290.244	50.679	172789
5.89	292.504	5.89	290.004	50.679	2.49444e+06
5.9	290.89	5.9	288.328	50.716	1.69769e+06
5.91	294.099	5.91	290.214	50.716	1.43362e+06
5.92	294.694	5.92	290.556	50.732	1043302
5.93	292.64	5.93	291.736	51.341	1.67251e+06
5.94	295.916	5.94	293.272	51.341	37236
5.95	295.234	5.95	294.307	51.341	651166
5.96	296.053	5.96	292.766	51.341	26285.8
5.97	295.394	5.97	293.47	51.378	2.38144e+06
5.98	292.217	5.98	290.451	51.393	16674
5.99	295.284	5.99	288.338	51.393	1143822
6	295.283	6	284.467	51.722	34235.8
6.01	293.684	6.01	284.728	51.737	29663.1
6.02	291.159	6.02	282.845	51.737	5442809
6.03	287.668	6.03	282.58	51.737	144420
6.04	285.484	6.04	281.34	51.784	3059270
6.05	286.012	6.05	278.666	52.033	53522.4
6.06	284.831	6.06	278.11	52.033	1079.37
6.07	281.264	6.07	279.093	52.049	489939
6.08	284.718	6.08	279.529	52.049	428535
6.09	282.328	6.09	280.576	52.137	96127.6
6.1	281.921	6.1	280.818	52.137	332219
6.11	281.614	6.11	281.261	52.183	1.7036e+06
6.12	280.059	6.12	281.856	52.374	497578
6.13	279.934	6.13	282.585	52.374	142032
6.14	281.669	6.14	284.772	52.39	616048
6.15	280.606	6.15	284.423	52.39	953381
6.16	277.363	6.16	281.228	52.436	5306.4
6.17	275.682	6.17	281.299	52.436	255244
6.18	273.912	6.18	279.592	52.544	2792.98
6.19	274.536	6.19	277.513	52.544	3.38725e+06
6.2	271.841	6.2	278.641	52.544	1.97625e+06
6.21	272.465	6.21	280.034	52.544	74336.9
6.22	272.997	6.22	277.382	52.647	993504
6.23	273.733	6.23	275.617	52.647	871.6
6.24	274.096	6.24	276.779	52.647	299353
6.25	275.293	6.25	278.667	52.647	1061.37
6.26	275.481	6.26	281.774	52.832	2.82448e+06
6.27	277.971	6.27	285.758	52.832	165665
6.28	283.678	6.28	289.069	52.878	1356179
6.29	284.083	6.29	293.198	52.878	3.34
6.3	287.621	6.3	293.3	53.021	970617
6.31	286.768	6.31	294.135	53.021	348410
6.32	288.031	6.32	296.174	53.083	15898.2
6.33	288.032	6.33	296.827	53.083	367576
6.34	288.568	6.34	294.82	53.327	139106
6.35	285.558	6.35	294.704	53.327	213971
6.36	280.573	6.36	292.316	53.343	53014.7
6.37	277.757	6.37	290.654	53.343	201634
6.38	273.592	6.38	288.597	53.343	1.13821e+06
6.39	268.429	6.39	287.032	53.343	9582.25
6.4	270.593	6.4	283.096	53.83	1.41497e+06
6.41	272.91	6.41	280.555	53.83	581677
6.42	273.689	6.42	278.25	53.966	1.38346e+06
6.43	273.433	6.43	275.416	53.966	242480
6.44	275.189	6.44	276.368	54.113	1.02892e+06
6.45	276.919	6.45	275.128	54.113	1242268
6.46	277.893	6.46	275.558	54.158	102996
6.47	279.832	6.47	273.9	54.158	3.39209e+06
6.48	281.973	6.48	275.274	54.299	200906
6.49	282.696	6.49	275.388	54.299	2.62908e+06
6.5	284.946	6.5	274.604	54.314	263305
6.51	282.779	6.51	275.811	54.314	4670.94
6.52	284.162	6.52	276.72	54.359	823310
6.53	284.752	6.53	276.7	54.359	753662
6.54	284.227	6.54	275.403	54.359	1.7794e+06
6.55	281.891	6.55	276.237	54.359	235734
6.56	281.298	6.56	274.313	54.465	117705
6.57	280.644	6.57	275.867	54.615	399386
6.58	279.639	6.58	276.75	54.615	339212
6.59	278.097	6.59	276.96	54.745	44949.8
6.6	278.826	6.6	273.693	54.745	568436
6.61	278.114	6.61	277.262	54.79	201456
6.62	276.743	6.62	277.877	54.79	806649
6.63	274.665	6.63	276.47	54.79	13238.1
6.64	274.423	6.64	278.432	54.79	125.69
6.65	272.638	6.65	277.235	54.945	1.3677e+06
6.66	273.113	6.66	278.046	55.095	1756788
6.67	273.53	6.67	277.4	55.095	161736
6.68	273.16	6.68	277.414	55.194	108997
6.69	272.145	6.69	277.036	55.194	501834
6.7	272.02	6.7	276.266	55.194	16.5
6.71	270.62	6.71	275.547	55.194	42259.5
6.72	273.038	6.72	277.069	55.329	2434243
6.73	275.35	6.73	279.07	55.557	112402
6.74	276.964	6.74	280.55	55.557	42910.6
6.75	278.493	6.75	281.017	55.572	97111.6
6.76	277.885	6.76	282.532	55.572	432045
6.77	279.21	6.77	287.548	55.616	394153
6.78	277.584	6.78	290.369	55.616	1.21415e+06
6.79	275.312	6.79	292.552	55.853	6211445
6.8	275.051	6.8	295.161	55.952	252857
6.81	276.711	6.81	299.81	55.952	103471
6.82	279.43	6.82	301.06	55.952	469087
6.83	282.164	6.83	301.25	56.341	144563
6.84	284.43	6.84	303.715	56.341	103146
6.85	286.008	6.85	303.826	56.473	9143.95
6.86	289.266	6.86	304.92	56.473	1.28713e+06
6.87	289.417	6.87	306.213	56.488	325112
6.88	292.497	6.88	304.579	56.488	129996
6.89	293.424	6.89	304.672	56.615	166753
6.9	295.694	6.9	301.833	56.615	371874
6.91	297.119	6.91	302.662	56.615	189793
6.92	298.715	6.92	306.046	56.615	39267.6
6.93	301.213	6.93	308.151	56.659	2.17753e+06
6.94	304.592	6.94	307.067	56.659	493423
6.95	305.638	6.95	306.485	56.659	2365711
6.96	304.772	6.96	307.961	56.659	1.90673e+06
6.97	307.921	6.97	309.263	56.796	242194
6.98	308.859	6.98	310.131	56.796	834189
6.99	312.995	6.99	310.733	56.796	208319
7	319.083	7	312	56.81	228956
7.01	322.79	7.01	313.946	56.81	87824.7
7.02	328.06	7.02	316.167	56.957	1.46018e+06
7.03	332.96	7.03	319.811	56.957	1.06865e+06
7.04	336.012	7.04	326.693	57.088	1.59562e+06
7.05	340.044	7.05	330.879	57.088	1.85505e+06
7.06	344.677	7.06	334.328	57.103	552566
7.07	347.427	7.07	341.879	57.103	380147
7.08	352.488	7.08	345.326	57.409	29.7
7.09	354.751	7.09	351.02	57.409	327964
7.1	356.732	7.1	355.371	57.423	505751
7.11	357.631	7.11	363.687	57.423	24809.1
7.12	363.161	7.12	371.246	57.467	190395
7.13	368.751	7.13	377.443	57.467	4451.55
7.14	374.074	7.14	382.593	57.796	2674.53
7.15	378.116	7.15	387.505	57.796	125911
7.16	381.538	7.16	389.766	57.839	381516
7.17	389.351	7.17	390.778	57.839	144228
7.18	394.995	7.18	392.294	58.032	40009.2
7.19	400.181	7.19	394.86	58.032	320732
7.2	404.553	7.2	395.641	58.075	1.30154e+06
7.21	405.17	7.21	394.669	58.075	500537
7.22	407.715	7.22	393.265	58.272	3.18857e+06
7.23	407.618	7.23	392.144	58.272	1.04935e+06
7.24	405.518	7.24	389.316	58.306	1.1057e+06
7.25	401.238	7.25	382.922	58.306	192047
7.26	396.492	7.26	376.074	58.306	1.21008e+06
7.27	389.183	7.27	372.337	58.306	371146
7.28	381.914	7.28	365.628	58.32	3602.31
7.29	373.918	7.29	361.618	58.32	476602
7.3	366.797	7.3	356.643	58.708	252427
7.31	360.264	7.31	354.274	58.78	2.09698e+06
7.32	355.724	7.32	348.245	58.875	1.06524e+06
7.33	352.557	7.33	346.949	58.875	234764
7.34	350.535	7.34	346.283	58.875	896556
7.35	346.651	7.35	342.141	58.875	373964
7.36	343.087	7.36	338.058	58.875	222594
7.37	344.488	7.37	336.184	58.875	659480
7.38	346.757	7.38	337.111	59.223	479.31
7.39	346.551	7.39	342.207	59.223	226784
7.4	346.941	7.4	341.317	59.28	297851
7.41	347.5	7.41	343.715	59.28	13.64
7.42	349.215	7.42	349.776	59.308	279714
7.43	353.291	7.43	354.913	59.38	14871.3
7.44	356.242	7.44	356.363	59.38	58052
7.45	360.09	7.45	362.384	59.508	48809.3
7.46	364.458	7.46	367.57	59.508	1.35225e+06
7.47	367.737	7.47	373.85	59.522	277872
7.48	372.978	7.48	378.606	59.522	19342.5
7.49	378.256	7.49	385.733	59.645	222695
7.5	385.135	7.5	393.109	59.645	8099.48
7.51	391.043	7.51	400.498	59.688	1242.53
7.52	398.333	7.52	404.057	59.688	1.43037e+06
7.53	407.67	7.53	412.193	59.82	2.4488e+06
7.54	413.135	7.54	415.784	59.905	261914
7.55	418.83	7.55	420.576	59.905	4858.32
7.56	427.824	7.56	426.397	59.976	83703.4
7.57	437.068	7.57	435.475	59.976	273712
7.58	448.177	7.58	448.348	60.24	275602
7.59	455.043	7.59	462.36	60.24	744697
7.6	470.287	7.6	475.503	60.24	5004
7.61	481.75	7.61	491.942	60.24	100303
7.62	498.981	7.62	508.117	60.282	925.01
7.63	515.168	7.63	525.368	60.282	173580
7.64	530.716	7.64	544.649	60.282	5381.2
7.65	547.878	7.65	563.921	60.282	170863
7.66	566.669	7.66	584.389	60.414	7879.9
7.67	585.354	7.67	604.361	60.414	635803
7.68	603.212	7.68	623.015	60.428	825830
7.69	620.675	7.69	641.749	60.428	899550
7.7	639.284	7.7	657.401	60.428	634796
7.71	654.986	7.71	669.995	60.428	3035.78
7.72	669.039	7.72	675.116	60.47	384235
7.73	681.336	7.73	679.534	60.47	9747.16
7.74	688.374	7.74	675.86	60.662	177319
7.75	691.538	7.75	668.856	60.662	36218.6
7.76	684.04	7.76	656.604	60.662	1945.98
7.77	671.832	7.77	640.437	60.662	228276
7.78	661.539	7.78	622.067	60.709	1.81172e+06
7.79	641.176	7.79	597.568	60.709	5119.65
7.8	616.221	7.8	569.017	60.709	112896
7.81	584.788	7.81	539.333	60.789	158234
7.82	555.991	7.82	509.381	60.789	167845
7.83	522.146	7.83	482.685	61.088	383045
7.84	489.995	7.84	455.327	61.088	56961.8
7.85	460.476	7.85	424.877	61.158	573865
7.86	431.098	7.86	405.534	61.158	1.41145e+06
7.87	400.999	7.87	385.203	61.158	986.12
7.88	378.62	7.88	368.754	61.158	254562
7.89	358.434	7.89	355.415	61.284	3366.3
7.9	343.747	7.9	344.232	61.284	435106
7.91	332.191	7.91	335.709	61.298	36034.3
7.92	325.053	7.92	326.335	61.298	749875
7.93	317.312	7.93	319.513	61.46	5513.42
7.94	310.923	7.94	310.88	61.46	430412
7.95	303.766	7.95	302.973	61.46	149923
7.96	296.319	7.96	298.217	61.46	13654.1
7.97	291.138	7.97	293.904	61.59	23331.7
7.98	290.171	7.98	291.947	61.59	2485.64
7.99	283.534	7.99	287.297	61.604	145432
8	278.108	8	286.562	61.604	420307
8.01	276.399	8.01	286.371	61.646	701496
8.02	274.063	8.02	287.108	61.646	111951
8.03	272.909	8.03	287.984	61.646	1.92886e+06
8.04	269.316	8.04	285.861	61.674	1.18597e+06
8.05	266.447	8.05	284.03	61.869	638685
8.06	262.325	8.06	285.737	61.869	10302.7
8.07	260.084	8.07	283.006	61.883	56124
8.08	261.521	8.08	284.456	61.883	208224
8.09	259.731	8.09	282.498	62.003	1.70495e+06
8.1	259.817	8.1	280.466	62.003	1.99019e+06
8.11	260.053	8.11	280.114	62.174	220305
8.12	259.495	8.12	277.987	62.174	14265.9
8.13	256.937	8.13	274.969	62.188	24596.8
8.14	257.365	8.14	271.969	62.229	617939
8.15	256.078	8.15	267.143	62.229	72724
8.16	253.638	8.16	265.638	62.257	15063.6
8.17	251.443	8.17	263.8	62.257	515480
8.18	254.082	8.18	263.419	62.326	402462
8.19	254.059	8.19	264.19	62.326	1.21186e+06
8.2	253.009	8.2	263.159	62.754	31872.1
8.21	252.569	8.21	262.387	62.754	140424
8.22	251.46	8.22	263.326	62.768	161373
8.23	251.288	8.23	260.312	62.768	77859
8.24	248.472	8.24	258.707	62.809	9189.7
8.25	248.296	8.25	258.334	62.809	139546
8.26	248.175	8.26	257.181	63.03	731549
8.27	247.585	8.27	255.537	63.03	193409
8.28	248.098	8.28	256.161	63.043	834220
8.29	247.889	8.29	252.881	63.043	2.59293e+06
8.3	247.418	8.3	251.838	63.121	248079
8.31	246.04	8.31	251.734	63.121	905632
8.32	246.594	8.32	250.599	63.414	6535.88
8.33	245.664	8.33	248.406	63.574	1867.84
8.34	246.789	8.34	245.164	63.574	1029.11
8.35	247.734	8.35	243.026	63.574	87773.1
8.36	248.686	8.36	242.356	63.574	18670
8.37	250.14	8.37	241.125	63.738	489475
8.38	251.524	8.38	241.319	63.738	115416
8.39	252.041	8.39	241.896	63.738	6225.45
8.4	249.885	8.4	241.214	63.738	770471
8.41	250.127	8.41	243.592	63.779	86220.7
8.42	251.016	8.42	244.014	63.779	252979
8.43	251.06	8.43	245.174	63.779	306.92
8.44	249.234	8.44	250.706	63.779	16690
8.45	248.126	8.45	255.439	63.92	581297
8.46	246.617	8.46	257.579	63.92	65000.1
8.47	244.619	8.47	257.56	63.961	2.01181e+06
8.48	243.378	8.48	258.057	63.961	1.00635e+06
8.49	241.692	8.49	259.075	63.988	123482
8.5	238.36	8.5	259.751	63.988	16121.9
8.51	236.204	8.51	258.571	64.056	14482.8
8.52	235.02	8.52	255.143	64.056	101294
8.53	233.865	8.53	250.043	64.179	261887
8.54	234.62	8.54	246.679	64.179	690174
8.55	235.208	8.55	245.285	64.269	76696.3
8.56	235.808	8.56	241.215	64.269	893822
8.57	235.067	8.57	236.494	64.491	851888
8.58	235.061	8.58	233.969	64.491	1.044e+06
8.59	236.89	8.59	231.797	64.559	1.61486e+06
8.6	237.981	8.6	229.312	64.559	31133.9
8.61	239.921	8.61	225.833	64.627	363542
8.62	238.51	8.62	224.426	64.627	14390.9
8.63	239.27	8.63	225.093	64.839	72988.4
8.64	239.8	8.64	228.576	64.88	48011.3
8.65	240.297	8.65	229.108	64.88	401.88
8.66	242.167	8.66	228.707	64.88	314526
8.67	240.98	8.67	229.253	64.88	813900
8.68	240.62	8.68	233.032	65.047	1256.3
8.69	239.1	8.69	234.676	65.047	1.81303e+06
8.7	240.961	8.7	232.066	65.047	793.24
8.71	242.707	8.71	229.812	65.047	6897.97
8.72	241.982	8.72	226.696	65.222	81615
8.73	239.953	8.73	225.835	65.317	1.51467e+06
8.74	238.549	8.74	226.471	65.317	1.21038e+06
8.75	235.921	8.75	228.712	65.317	749361
8.76	235.498	8.76	228.262	65.33	67399.4
8.77	234.253	8.77	227.385	65.33	2044.94
8.78	232.905	8.78	227.218	65.694	856497
8.79	232.819	8.79	227.255	65.694	733934
8.8	232.853	8.8	227.029	65.761	1072.61
8.81	230.399	8.81	226.303	65.761	3724.7
8.82	227.928	8.82	227.018	65.788	75173.1
8.83	228.461	8.83	229.844	65.85	291682
8.84	227.601	8.84	231.068	65.85	680900
8.85	225.727	8.85	230.198	65.85	90515.9
8.86	223.465	8.86	231.039	65.85	134919
8.87	221.502	8.87	232.446	65.882	71738.3
8.88	220.612	8.88	233.418	65.882	13220.5
8.89	220.608	8.89	231.822	65.895	10211
8.9	224.418	8.9	229.626	65.895	101996
8.91	223.158	8.91	230.02	65.895	13130.4
8.92	222.064	8.92	230.457	66.177	1.48968e+06
8.93	220.793	8.93	232.05	66.177	1.30442e+06
8.94	221.459	8.94	231.143	66.19	1.33741e+06
8.95	222.27	8.95	231.945	66.23	21.4
8.96	225.426	8.96	229.46	66.23	125129
8.97	225.475	8.97	228.297	66.351	1.14661e+06
8.98	226.167	8.98	228.059	66.351	4001.36
8.99	229.29	8.99	226.979	66.444	76201.5
9	226.91	9	224.68	66.444	167125
9.01	224.133	9.01	223.677	66.458	142828
9.02	222.297	9.02	224.04	66.458	123557
9.03	222.152	9.03	223.99	66.534	483844
9.04	221.252	9.04	221.802	66.534	24452.3
9.05	221.587	9.05	223.019	66.614	311317
9.06	221.593	9.06	223.282	66.614	993990
9.07	221.095	9.07	222.655	66.738	37959.4
9.08	220.825	9.08	222.558	66.751	65276.6
9.09	220.615	9.09	224.255	66.751	375067
9.1	222.993	9.1	224.735	66.792	361592
9.11	222.332	9.11	224.601	66.792	365003
9.12	221.931	9.12	224.758	66.792	659523
9.13	223.77	9.13	222.483	66.818	1.04761e+06
9.14	224.093	9.14	218.492	66.818	67739.1
9.15	225.789	9.15	216.351	66.885	474355
9.16	226.681	9.16	214.944	66.885	208393
9.17	224.672	9.17	216.381	66.974	40438.9
9.18	222.773	9.18	217.342	66.974	715356
9.19	220.592	9.19	217.184	66.974	694853
9.2	215.342	9.2	219.889	66.974	13375.7
9.21	216.029	9.21	221.378	67.133	1.21199e+06
9.22	215.103	9.22	222.746	67.133	79910
9.23	215.062	9.23	223.682	67.173	183552
9.24	214.863	9.24	224.882	67.173	17185.9
9.25	216.63	9.25	225.73	67.173	16729.5
9.26	214.982	9.26	225.908	67.173	73619.7
9.27	214.539	9.27	226.414	67.173	114930
9.28	213.63	9.28	227.189	67.173	210469
9.29	212.188	9.29	228.603	67.297	341871
9.3	212.14	9.3	227.368	67.297	33661.9
9.31	210.937	9.31	227.752	67.31	12129.9
9.32	210.28	9.32	227.429	67.31	465225
9.33	211.427	9.33	225.157	67.35	215568
9.34	209.278	9.34	223.028	67.35	247910
9.35	208.824	9.35	222.426	67.47	459087
9.36	211.488	9.36	221.006	67.47	437999
9.37	213.274	9.37	220.472	67.532	507964
9.38	214.582	9.38	219.049	67.532	203076
9.39	214.798	9.39	219.56	67.563	1.08497e+06
9.4	214.848	9.4	220.073	67.563	1.42395e+06
9.41	217.348	9.41	215.839	67.933	10569.3
9.42	216.818	9.42	213.968	67.933	811341
9.43	217.878	9.43	212.651	67.933	99313.1
9.44	218.635	9.44	211.594	67.999	493006
9.45	217.202	9.45	211.534	67.999	344293
9.46	217.009	9.46	211.787	67.999	1.07387e+06
9.47	216.603	9.47	211.587	68.026	1.21935e+06
9.48	214.102	9.48	213.408	68.131	528998
9.49	212.85	9.49	214.381	68.131	1.17413e+06
9.5	209.407	9.5	215.999	68.246	16154.9
9.51	205.283	9.51	216.78	68.246	71622.8
9.52	203.59	9.52	217.164	68.408	9442.12
9.53	202.901	9.53	216.074	68.408	3852.36
9.54	202.399	9.54	217.623	68.422	269249
9.55	204.29	9.55	217.267	68.422	348194
9.56	205.831	9.56	215.714	68.422	1630121
9.57	206.091	9.57	215.273	68.422	25555.2
9.58	205.794	9.58	213.135	68.487	5858.97
9.59	204.768	9.59	214.628	68.487	138206
9.6	204.723	9.6	213.867	68.553	373118
9.61	207.908	9.61	211.352	68.553	22442.1
9.62	207.402	9.62	209.976	68.58	234693
9.63	207.231	9.63	211.631	68.58	447185
9.64	206.836	9.64	209.468	68.685	5576.36
9.65	205.942	9.65	206.422	68.685	153132
9.66	206.633	9.66	204.13	68.799	405252
9.67	205.581	9.67	204.994	68.799	2131.68
9.68	205.297	9.68	203.691	68.799	118765
9.69	205.318	9.69	203.298	68.799	4151.42
9.7	202.048	9.7	203.728	68.838	286699
9.71	201.917	9.71	203.296	68.838	4047.29
9.72	203.231	9.72	207.026	68.838	39129.6
9.73	202.464	9.73	207.235	68.838	669.47
9.74	201.884	9.74	209.983	68.961	574899
9.75	201.123	9.75	209.084	68.961	817040
9.76	199.822	9.76	210.198	69.013	183607
9.77	202.313	9.77	209.031	69.013	113300
9.78	203.009	9.78	208.193	69.105	80566.1
9.79	203.376	9.79	211.586	69.105	70509.5
9.8	204.224	9.8	211.877	69.193	41078.2
9.81	205.648	9.81	210.455	69.193	9474.74
9.82	204.895	9.82	208.663	69.193	111446
9.83	204.928	9.83	208.876	69.193	556109
9.84	205.371	9.84	205.07	69.524	54482.3
9.85	204.694	9.85	203.679	69.524	343077
9.86	205.33	9.86	203.127	69.564	243811
9.87	206.144	9.87	202.638	69.564	46289.9
9.88	208.211	9.88	201.142	69.681	98438.5
9.89	209.708	9.89	202.81	69.773	111712
9.9	208.077	9.9	203.196	69.773	7748.38
9.91	207.121	9.91	203.544	69.786	727093
9.92	206.369	9.92	205.208	69.786	1199.01
9.93	202.474	9.93	205.218	69.786	172516
9.94	201.107	9.94	205.849	69.786	78461.6
9.95	200.635	9.95	205.891	69.86	361700
9.96	201.163	9.96	205.795	69.86	2260.52
9.97	202.029	9.97	204.669	70.138	140630
9.98	200.801	9.98	205.548	70.138	9791.07
9.99	200.193	9.99	206.202	70.203	2.0516e+06
10	198.934	10	203.772	70.203	1.45944e+06
10.01	197.006	10.01	202.856	70.229	120158
10.02	193.707	10.02	199.642	70.229	184891
10.03	193.372	10.03	199.367	70.32	159001
10.04	194.035	10.04	200.289	70.32	50140.1
10.05	195.065	10.05	201.779	70.32	619387
10.06	197.274	10.06	200.723	70.446	925777
10.07	198.497	10.07	198.715	70.446	251246
10.08	201.689	10.08	200.325	70.446	1.37066e+06
10.09	204.732	10.09	202.1	70.446	721746
10.1	205.849	10.1	202.24	70.606	916406
10.11	206.611	10.11	201.636	70.658	201575
10.12	208.605	10.12	203.162	70.658	259499
10.13	207.171	10.13	204.183	70.658	54.56
10.14	208.747	10.14	204.692	70.658	125693
10.15	210.127	10.15	205.049	70.684	2002370
10.16	211.015	10.16	204.289	70.775	1.73259e+06
10.17	209.332	10.17	203.461	70.775	1463.19
10.18	206.797	10.18	204.194	70.866	206129
10.19	206.776	10.19	200.483	70.866	140385
10.2	204.095	10.2	199.29	70.879	81886.1
10.21	201.497	10.21	199.57	70.879	212617
10.22	198.787	10.22	198.276	70.952	1.44053e+06
10.23	197.584	10.23	199.519	71.151	120573
10.24	193.893	10.24	200.207	71.151	245960
10.25	193.221	10.25	200.235	71.164	230336
10.26	192.981	10.26	199.508	71.164	1375.41
10.27	192.899	10.27	199.873	71.228	21.79
10.28	193.794	10.28	204.14	71.228	910447
10.29	193.805	10.29	204.474	71.496	5315.97
10.3	194.69	10.3	204.573	71.496	165468
10.31	196.106	10.31	205.601	71.573	318178
10.32	197.839	10.32	207.238	71.573	81266.4
10.33	200.588	10.33	205.767	71.573	32706.6
10.34	201.93	10.34	205.463	71.573	270521
10.35	203.202	10.35	205.357	71.694	281616
10.36	205.22	10.36	204.398	71.694	465379
10.37	206.683	10.37	202.62	71.707	851681
10.38	209.347	10.38	202.073	71.707	70129.5
10.39	213.234	10.39	200.529	71.745	462482
10.4	212.762	10.4	202.929	71.745	8417.34
10.41	212.102	10.41	203.726	71.805	556893
10.42	211.718	10.42	206.16	71.861	726468
10.43	210.014	10.43	208.371	71.861	488071
10.44	208.266	10.44	209.882	71.965	27495.8
10.45	210.23	10.45	212.105	71.965	301821
10.46	211.806	10.46	214.102	72.312	227336
10.47	209.785	10.47	216.623	72.312	24647
10.48	208.387	10.48	217.654	72.346	845109
10.49	208.405	10.49	218.365	72.346	1673.84
10.5	207.72	10.5	220.274	72.376	44306.8
10.51	206.528	10.51	219.792	72.376	439905
10.52	205.919	10.52	219.133	72.462	137527
10.53	207.255	10.53	217.147	72.462	60839.1
10.54	203.905	10.54	218.605	72.462	377804
10.55	204.475	10.55	217.024	72.462	377941
10.56	207.708	10.56	215.308	72.492	292061
10.57	209.668	10.57	213.927	72.492	386816
10.58	210.409	10.58	215.264	72.774	206449
10.59	210.076	10.59	214.301	72.774	94657
10.6	210.404	10.6	213.817	72.774	483.15
10.61	211.813	10.61	212.72	72.774	18929.1
10.62	212.186	10.62	212.347	72.787	7875.96
10.63	214.004	10.63	210.653	72.787	3214.86
10.64	214.178	10.64	207.935	72.826	124753
10.65	216.021	10.65	205.66	72.826	310656
10.66	215.867	10.66	202.743	72.851	48417.4
10.67	213.334	10.67	199.459	72.851	43570.5
10.68	212.054	10.68	196.392	72.916	66192.3
10.69	210.953	10.69	196.208	72.916	10655.3
10.7	207.998	10.7	195.409	72.916	758756
10.71	203.876	10.71	193.363	72.941	1057.66
10.72	201.261	10.72	193.66	72.941	7818.29
10.73	199.047	10.73	195.403	73.031	242749
10.74	195.891	10.74	195.755	73.116	36885.6
10.75	196.448	10.75	194.152	73.116	73410.8
10.76	195.854	10.76	194.49	73.155	29329.3
10.77	192.826	10.77	195.456	73.155	438651
10.78	188.049	10.78	196.747	73.389	34591.4
10.79	186.098	10.79	193.504	73.389	54368.4
10.8	185.234	10.8	193.24	73.423	158552
10.81	184.762	10.81	193.738	73.423	149481
10.82	183.039	10.82	193.551	73.453	284735
10.83	182.882	10.83	192.349	73.453	222693
10.84	181.994	10.84	190.204	73.538	1.42803e+06
10.85	182.278	10.85	187.888	73.538	1865474
10.86	183.058	10.86	186.082	73.692	4987.49
10.87	183.01	10.87	183.728	73.692	38077.4
10.88	183.196	10.88	185.618	73.692	418.29
10.89	184.524	10.89	186.606	73.692	216539
10.9	184.954	10.9	187.66	73.73	1.0972e+06
10.91	183.468	10.91	189.339	73.73	886712
10.92	184.694	10.92	188.882	73.73	3761.65
10.93	187.113	10.93	189.493	73.73	1627.72
10.94	187.339	10.94	188.626	73.849	7389.16
10.95	187.1	10.95	188.565	73.849	31424.8
10.96	187.22	10.96	188.933	73.862	111605
10.97	187.334	10.97	189.634	73.862	240568
10.98	188.578	10.98	190.781	73.959	25670
10.99	189.914	10.99	191.536	73.959	184241
11	189.592	11	192.067	74.015	69326.6
11.01	190.194	11.01	193.411	74.015	721031
11.02	189.475	11.02	192.362	74.015	376591
11.03	189.991	11.03	191.93	74.074	40085.8
11.04	192.615	11.04	192.192	74.074	7824.61
11.05	192.557	11.05	192.88	74.074	379227
11.06	191.866	11.06	194.032	74.074	129738
11.07	191.433	11.07	195.613	74.104	383582
11.08	191.572	11.08	197.574	74.104	27323.1
11.09	191.12	11.09	196.919	74.104	124814
11.1	191.055	11.1	197.517	74.104	140436
11.11	188.404	11.11	196.025	74.117	332264
11.12	187.892	11.12	191.192	74.117	7337.25
11.13	187.31	11.13	189.653	74.189	22877.2
11.14	185.464	11.14	189.234	74.549	6399.87
11.15	186.131	11.15	187.939	74.549	916544
11.16	187.624	11.16	186.395	74.651	106752
11.17	188.16	11.17	184.654	74.651	61387
11.18	188.192	11.18	185.268	74.761	420.41
11.19	185.407	11.19	183.697	74.761	110095
11.2	184.13	11.2	181.509	74.761	503691
11.21	184.627	11.21	180.755	74.761	51159.2
11.22	183.015	11.22	179.27	74.799	166168
11.23	180.994	11.23	179.941	74.799	519558
11.24	180.368	11.24	179.957	74.799	355498
11.25	179.392	11.25	179.607	74.799	66120.4
11.26	179.025	11.26	181.345	74.93	1.82531e+06
11.27	179.146	11.27	183.013	74.93	362063
11.28	177.475	11.28	184.987	74.93	1.13983e+06
11.29	176.208	11.29	186.344	74.969	8066.18
11.3	177.816	11.3	188.041	74.969	1.06004e+06
11.31	177.248	11.31	186.555	75.057	877723
11.32	180.126	11.32	186.029	75.057	569251
11.33	181.167	11.33	188.334	75.171	110841
11.34	182.007	11.34	189.51	75.171	105720
11.35	184.357	11.35	189.425	75.184	10698.9
11.36	184.799	11.36	190.123	75.184	93435
11.37	182.001	11.37	188.865	75.184	127470
11.38	182.611	11.38	188.875	75.184	78.16
11.39	182.526	11.39	187.27	75.332	532952
11.4	183.604	11.4	186.021	75.332	674291
11.41	183.434	11.41	184.825	75.45	161247
11.42	182.219	11.42	182.977	75.45	114426
11.43	181.171	11.43	184.518	75.463	207464
11.44	181.334	11.44	183.635	75.463	438492
11.45	180.981	11.45	184.946	75.501	140138
11.46	181.741	11.46	186.671	75.501	128980
11.47	182.188	11.47	187.471	75.526	130715
11.48	180.964	11.48	189.011	75.526	907.9
11.49	182.119	11.49	187.576	75.526	16332.3
11.5	185.46	11.5	186.617	75.526	53.19
11.51	186.066	11.51	186.546	75.56	26741.8
11.52	186.862	11.52	187.22	75.56	2653.15
11.53	185.446	11.53	187.712	75.56	16341.3
11.54	184.777	11.54	187.856	75.56	4226.65
11.55	186.694	11.55	189.305	75.589	731880
11.56	184.616	11.56	188.744	75.589	168861
11.57	184.637	11.57	186.213	75.674	28338.2
11.58	187.113	11.58	188.434	75.674	85784.1
11.59	186.657	11.59	187.477	75.674	34037
11.6	187.193	11.6	186.905	75.674	186458
11.61	186.612	11.61	186.715	75.787	12221.3
11.62	185.57	11.62	188.735	75.787	212527
11.63	185.371	11.63	191.894	75.981	333071
11.64	186.304	11.64	191.69	75.981	32581.4
11.65	187.681	11.65	193.498	75.994	17750
11.66	189.122	11.66	193.006	75.994	193215
11.67	188.813	11.67	191.771	76.032	343981
11.68	187.611	11.68	191.663	76.032	208741
11.69	187.894	11.69	191.625	76.032	954699
11.7	186.925	11.7	191.047	76.032	372505
11.71	186.021	11.71	192.324	76.145	65886.4
11.72	185.495	11.72	191.094	76.145	29923.9
11.73	184.186	11.73	190.976	76.234	67649.3
11.74	184.575	11.74	191.639	76.234	24142.5
11.75	186.499	11.75	190.405	76.586	160650
11.76	185.837	11.76	187.905	76.586	247501
11.77	187.762	11.77	188.38	76.62	119247
11.78	186.707	11.78	189.301	76.62	46590
11.79	186.855	11.79	187.099	76.65	548867
11.8	188.07	11.8	186.097	76.65	358468
11.81	186.952	11.81	185.383	76.65	46502.4
11.82	187.664	11.82	188.828	76.65	5965.12
11.83	189.986	11.83	190.35	76.675	519002
11.84	189.521	11.84	189.855	76.733	232733
11.85	187.29	11.85	191.111	76.733	59574.3
11.86	185.487	11.86	192.017	76.775	392700
11.87	186.552	11.87	193.83	76.884	741689
11.88	186.741	11.88	195.706	76.884	157787
11.89	186.702	11.89	197.528	76.884	65565.6
11.9	187.021	11.9	197.307	76.884	125315
11.91	188.385	11.91	195.513	76.922	49820.8
11.92	188.233	11.92	194.586	76.922	18775.9
11.93	187.776	11.93	195.002	76.922	161648
11.94	190.569	11.94	197.357	76.922	120111
11.95	193.124	11.95	197.329	77.04	795779
11.96	195.401	11.96	197.609	77.04	427.75
11.97	198.718	11.97	199.323	77.052	189572
11.98	198.009	11.98	199.994	77.052	245136
11.99	199.406	11.99	201.076	77.115	35251.1
12	201.192	12	202.746	77.203	28029.3
12.01	202.231	12.01	205.752	77.203	116571
12.02	204.09	12.02	209.714	77.304	254479
12.03	203.806	12.03	211.343	77.304	249935
12.04	204.093	12.04	212.035	77.304	206918
12.05	205.752	12.05	214.071	77.304	160250
12.06	209.118	12.06	215.782	77.617	399813
12.07	212.607	12.07	217.204	77.642	6376.27
12.08	215.084	12.08	217.141	77.642	7647.31
12.09	216.707	12.09	217.265	77.705	159529
12.1	216.457	12.1	217.045	77.705	166936
12.11	216.547	12.11	216.477	78.094	5408.59
12.12	218.835	12.12	220.782	78.094	2534
12.13	222.437	12.13	223.9	78.144	177441
12.14	224.743	12.14	228.037	78.144	77558.5
12.15	226.796	12.15	228.579	78.144	29293.7
12.16	227.481	12.16	231.768	78.144	21646
12.17	226.953	12.17	235.922	78.202	189708
12.18	227.966	12.18	237.665	78.202	25681.4
12.19	227.596	12.19	239.604	78.256	280273
12.2	227.134	12.2	241.363	78.256	289031
12.21	226.584	12.21	240.517	78.315	99655.1
12.22	225.117	12.22	236.796	78.315	231.06
12.23	224.793	12.23	235.548	78.315	206091
12.24	224.493	12.24	232.176	78.315	23326.2
12.25	222.729	12.25	227.277	78.344	43995.5
12.26	220.495	12.26	221.771	78.344	94438.9
12.27	218.065	12.27	217.775	78.694	40322.9
12.28	214.626	12.28	213.723	78.694	126667
12.29	210.791	12.29	209.007	78.727	216041
12.3	207.106	12.3	204.082	78.727	204398
12.31	203.916	12.31	201.138	78.727	92867.5
12.32	202.084	12.32	198.787	78.727	36720.6
12.33	197.49	12.33	196.159	78.756	21501.4
12.34	193.198	12.34	195.105	78.756	6120.02
12.35	190.541	12.35	193.881	78.781	97566.1
12.36	188.719	12.36	194.145	78.781	172526
12.37	186.941	12.37	194.571	78.869	133636
12.38	186.853	12.38	195.089	78.869	4832.22
12.39	183.789	12.39	195.772	78.881	343.19
12.4	183.147	12.4	196.593	78.881	35004.4
12.41	183.099	12.41	195.454	79.056	67629.5
12.42	181.128	12.42	195.89	79.143	110901
12.43	181.466	12.43	196.88	79.143	14699.6
12.44	179.089	12.44	195.397	79.143	259302
12.45	179.835	12.45	191.836	79.156	108916
12.46	180.207	12.46	190.095	79.156	290492
12.47	181.724	12.47	189.34	79.218	91870.1
12.48	183.083	12.48	188.094	79.218	704736
12.49	185.23	12.49	186.315	79.306	7732.04
12.5	184.607	12.5	182.643	79.306	704.21
12.51	181.25	12.51	181.666	79.393	245468
12.52	182.485	12.52	180.041	79.393	122808
12.53	182.944	12.53	179.965	79.393	96461.5
12.54	182.74	12.54	180.397	79.393	1413.08
12.55	183.603	12.55	180.476	79.405	136.07
12.56	184.918	12.56	182.128	79.405	302228
12.57	184.182	12.57	183.794	79.476	1.07054e+06
12.58	184.264	12.58	184.833	79.476	725149
12.59	183.48	12.59	183.53	79.476	61648.7
12.6	181.847	12.6	184.935	79.476	517382
12.61	180.399	12.61	184.268	79.513	262616
12.62	177.91	12.62	184.583	79.513	184857
12.63	177.217	12.63	183.805	79.58	58771.1
12.64	177.257	12.64	182.153	79.667	1893.07
12.65	177.452	12.65	179.605	79.667	95107.6
12.66	177.097	12.66	180.38	79.679	78542.2
12.67	177.616	12.67	180.159	79.679	2.41
12.68	179.481	12.68	180.628	79.679	140114
12.69	179.167	12.69	180.034	79.717	102802
12.7	177.764	12.7	178.584	79.717	114969
12.71	177.189	12.71	180.043	80.036	190788
12.72	179.569	12.72	180.619	80.036	9582.86
12.73	180.007	12.73	181.704	80.036	125641
12.74	179.053	12.74	185.283	80.036	152798
12.75	182.355	12.75	187.797	80.036	515010
12.76	182.891	12.76	188.286	80.036	193415
12.77	184.377	12.77	187.668	80.074	14101.5
12.78	186.735	12.78	187.161	80.074	344970
12.79	188.184	12.79	185.396	80.074	498227
12.8	189.535	12.8	185.835	80.074	399375
12.81	190.998	12.81	185.91	80.103	218652
12.82	191.412	12.82	186.886	80.103	131399
12.83	191.159	12.83	184.73	80.19	7485.74
12.84	192.669	12.84	182.02	80.19	131376
12.85	191.852	12.85	181.278	80.202	653261
12.86	190.319	12.86	179.989	80.202	12502.3
12.87	187.897	12.87	179.512	80.239	105528
12.88	189.547	12.88	180.046	80.239	18878.8
12.89	188.132	12.89	180.66	80.297	220042
12.9	189.185	12.9	180.194	80.297	570832
12.91	189.193	12.91	181.361	80.451	174323
12.92	188.649	12.92	183.507	80.451	917999
12.93	188.653	12.93	186.958	80.521	47751.9
12.94	187.849	12.94	191.051	80.521	422698
12.95	188.189	12.95	192.794	80.786	138105
12.96	188.721	12.96	194.685	80.848	18155.6
12.97	191.467	12.97	196.885	80.848	149752
12.98	193.793	12.98	198.765	80.96	116197
12.99	195.415	12.99	200.776	81.117	265684
13	197.844	13	203.858	81.117	401462
13.01	199.211	13.01	206.05	81.146	9670.35
13.02	199.607	13.02	207.397	81.146	51.07
13.03	200.322	13.03	207.493	81.233	331058
13.04	201.658	13.04	206.77	81.233	509897
13.05	201.876	13.05	208.145	81.282	299099
13.06	201.352	13.06	209.078	81.282	16829.2
13.07	203.278	13.07	211.07	81.307	271074
13.08	205.681	13.08	212.03	81.307	327613
13.09	207.464	13.09	212.416	81.369	13.46
13.1	209.132	13.1	212.372	81.369	64365.7
13.11	209.031	13.11	214.783	81.394	21088.6
13.12	208.623	13.12	214.024	81.394	769057
13.13	208.158	13.13	212.676	81.394	723.66
13.14	207.515	13.14	211.807	81.394	35193.6
13.15	207.01	13.15	212.734	81.481	237082
13.16	207.944	13.16	214.231	81.481	215724
13.17	208.185	13.17	212.158	81.481	5441.66
13.18	209.282	13.18	211.678	81.481	133349
13.19	209.784	13.19	212.241	81.493	14688.6
13.2	209.635	13.2	212.455	81.493	281.1
13.21	204.236	13.21	211.721	81.6	161186
13.22	201.686	13.22	210.269	81.6	180577
13.23	201.426	13.23	209.043	81.6	22634.2
13.24	200.215	13.24	207.84	81.6	144438
13.25	200.829	13.25	210.637	81.637	134774
13.26	200.899	13.26	211.356	81.637	19857.5
13.27	199.716	13.27	210.039	81.637	186547
13.28	199.055	13.28	209.417	81.637	20172.6
13.29	200.22	13.29	211.248	81.666	583379
13.3	201.573	13.3	211.324	81.765	236642
13.31	204.529	13.31	211.888	81.765	160450
13.32	206.039	13.32	210.393	81.827	49787.3
13.33	209.06	13.33	211.638	81.827	458722
13.34	211.188	13.34	214.914	81.86	4389.44
13.35	214.894	13.35	218.179	81.86	61514.8
13.36	219.388	13.36	221.834	81.86	5736.92
13.37	223.649	13.37	222.571	81.86	165682
13.38	226.443	13.38	225.246	81.889	334467
13.39	228.348	13.39	228.485	81.889	15544.9
13.4	230.37	13.4	231.617	81.889	94554.3
13.41	229.496	13.41	233.86	81.889	455563
13.42	234.549	13.42	236.422	81.972	598901
13.43	238.001	13.43	240.441	81.972	116156
13.44	237.615	13.44	241.932	81.972	61369.9
13.45	238.52	13.45	241.781	81.972	35764.3
13.46	237.265	13.46	239.387	81.972	329805
13.47	236.503	13.47	235.453	81.972	60805.7
13.48	234.86	13.48	232.571	81.972	271381
13.49	232.221	13.49	230.941	81.972	680412
13.5	231.699	13.5	225.702	82.186	42165.4
13.51	228.294	13.51	222.162	82.186	528247
13.52	225.777	13.52	216.823	82.285	40860.5
13.53	222.522	13.53	210.863	82.285	304209
13.54	217.631	13.54	206.622	82.322	51178.9
13.55	214.984	13.55	201.979	82.322	70468.1
13.56	211.017	13.56	196.152	82.433	277328
13.57	206.672	13.57	190.686	82.433	144548
13.58	201.64	13.58	185.986	82.532	229512
13.59	198.596	13.59	184.092	82.602	51267.5
13.6	196.308	13.6	184.973	82.602	153.78
13.61	193.122	13.61	185.011	82.866	12443.7
13.62	190.761	13.62	186.1	82.866	15574
13.63	187.39	13.63	186.472	82.866	116580
13.64	183.55	13.64	185.134	82.866	160533
13.65	180.89	13.65	185.017	82.899	151817
13.66	178.825	13.66	184.165	82.899	1323.99
13.67	177.755	13.67	181.362	82.899	700480
13.68	174.06	13.68	180.647	82.899	706118
13.69	173.802	13.69	180.162	82.952	212804
13.7	175.122	13.7	179.427	83.01	55587.4
13.71	173.217	13.71	178.887	83.01	27881.4
13.72	174.881	13.72	176.363	83.01	623826
13.73	174.5	13.73	174.923	83.01	18086
13.74	175.022	13.74	176.025	83.039	148883
13.75	175.229	13.75	175.388	83.039	215169
13.76	175.296	13.76	175.309	83.051	190836
13.77	172.954	13.77	175.394	83.051	61857
13.78	171.528	13.78	175.616	83.195	243688
13.79	172.973	13.79	178.507	83.195	83186.3
13.8	174.445	13.8	181.896	83.195	1332.24
13.81	174.743	13.81	182.136	83.195	107758
13.82	174.217	13.82	182.637	83.224	50977.1
13.83	175.889	13.83	182.013	83.31	182251
13.84	176.548	13.84	182.442	83.31	20985
13.85	179.848	13.85	182.19	83.322	400640
13.86	182.388	13.86	180.196	83.322	19183.3
13.87	185.895	13.87	178.512	83.322	383983
13.88	184.831	13.88	178.286	83.322	156101
13.89	186.616	13.89	175.673	83.36	67692.2
13.9	187.866	13.9	176.972	83.446	171668
13.91	186.29	13.91	175.527	83.47	106596
13.92	186.499	13.92	174.441	83.47	3799.66
13.93	185.142	13.93	172.982	83.557	230.5
13.94	184.634	13.94	174.165	83.557	9700.4
13.95	184.217	13.95	173.264	83.742	63829.8
13.96	182.19	13.96	173.762	83.742	31214.9
13.97	178.929	13.97	174.083	83.828	14266.9
13.98	180.704	13.98	175.214	83.828	168864
13.99	182.488	13.99	175.57	83.828	774164
14	181.431	14	175.247	83.877	59475.6
14.01	180.17	14.01	175.816	83.877	52623.2
14.02	179.805	14.02	175.381	83.902	32258.9
14.03	181.855	14.03	175.312	83.902	306467
14.04	181.349	14.04	177.376	83.964	123559
14.05	181.127	14.05	176.502	83.964	67194.4
14.06	179.028	14.06	174.856	83.964	7531.49
14.07	178.869	14.07	173.408	83.964	47546.7
14.08	173.82	14.08	173.877	84.157	284927
14.09	173.035	14.09	174.108	84.193	448842
14.1	174.197	14.1	177.671	84.193	126858
14.11	171.081	14.11	176.825	84.193	1117.09
14.12	169.588	14.12	177.059	84.193	29721.3
14.13	167.956	14.13	175.202	84.23	22.03
14.14	168.889	14.14	175.407	84.23	75145.8
14.15	169.634	14.15	173.983	84.259	1590616
14.16	167.963	14.16	175.884	84.259	42045.4
14.17	168.694	14.17	175.974	84.345	104367
14.18	171.532	14.18	175.216	84.345	195530
14.19	172.071	14.19	175.663	84.358	306460
14.2	171.422	14.2	175.744	84.358	94631.1
14.21	172.223	14.21	176.997	84.505	892.04
14.22	172.449	14.22	176.718	84.505	80.95
14.23	173.331	14.23	177.666	84.592	6968.93
14.24	172.225	14.24	179.059	84.592	360071
14.25	171.252	14.25	179.007	84.604	29821.4
14.26	171.98	14.26	179.05	84.604	992958
14.27	174.825	14.27	180.425	84.604	245365
14.28	174.959	14.28	182.281	84.604	15280.9
14.29	177.437	14.29	182.865	84.969	435243
14.3	178.731	14.3	184.794	84.969	15476.9
14.31	175.655	14.31	184.699	85.022	408952
14.32	175.328	14.32	184.051	85.022	533161
14.33	175.006	14.33	183.11	85.08	95859.1
14.34	176.551	14.34	183.565	85.08	219398
14.35	176.978	14.35	185.593	85.08	102504
14.36	177.307	14.36	185.66	85.08	100594
14.37	177.602	14.37	185.693	85.121	128664
14.38	179.435	14.38	187.45	85.121	24752.3
14.39	178.919	14.39	188.524	85.293	279748
14.4	178.782	14.4	190.705	85.293	61988.3
14.41	181.112	14.41	192.03	85.391	421472
14.42	181.702	14.42	193.22	85.391	686.67
14.43	183.429	14.43	193.329	85.428	226726
14.44	183.878	14.44	193.125	85.428	402603
14.45	184.314	14.45	193.203	85.428	393818
14.46	185.651	14.46	192.771	85.428	97752.8
14.47	184.445	14.47	192.386	85.453	51513.4
14.48	182.34	14.48	190.249	85.453	46256.2
14.49	182.001	14.49	192.039	85.514	411457
14.5	179.843	14.5	191.345	85.514	125146
14.51	178.206	14.51	190.467	85.625	1364.21
14.52	177.711	14.52	189.116	85.625	177908
14.53	177.273	14.53	189.105	85.637	630956
14.54	177.081	14.54	185.92	85.637	206062
14.55	176.951	14.55	185.207	85.707	431961
14.56	176.277	14.56	183.103	85.707	218368
14.57	174.759	14.57	182.936	85.78	374139
14.58	176.475	14.58	181.745	85.78	42616.9
14.59	175.682	14.59	179.508	85.78	373.6
14.6	176.292	14.6	176.421	85.78	36626.2
14.61	178.362	14.61	172.862	85.895	2668.73
14.62	178.655	14.62	170.711	85.895	144141
14.63	179.382	14.63	170.575	85.944	4766.57
14.64	177.299	14.64	171.727	85.944	33297.7
14.65	176.954	14.65	171.488	85.969	544337
14.66	175.159	14.66	172.758	85.969	42860.9
14.67	173.59	14.67	171.984	86.001	157010
14.68	175.028	14.68	173.856	86.001	384214
14.69	175.066	14.69	177.599	86.03	11675.3
14.7	174.104	14.7	178.469	86.03	56228.6
14.71	173.607	14.71	180.288	86.259	260571
14.72	171.597	14.72	180.548	86.259	541783
14.73	169.914	14.73	181.512	86.259	12865.9
14.74	168.521	14.74	179.666	86.259	23260
14.75	166.736	14.75	181.377	86.325	9335.39
14.76	165.687	14.76	180.79	86.325	14146.6
14.77	165.568	14.77	181.542	86.411	4237.21
14.78	166.344	14.78	178.933	86.411	12755.7
14.79	166.039	14.79	177.193	86.46	94154.1
14.8	167.453	14.8	175.399	86.46	112511
14.81	168.969	14.81	176.05	86.509	98419
14.82	169.777	14.82	176.359	86.517	267249
14.83	170.128	14.83	178.397	86.517	373.63
14.84	171.231	14.84	178.732	86.517	179907
14.85	174.614	14.85	177.086	86.517	18979.2
14.86	177.078	14.86	177.85	86.57	147604
14.87	179.167	14.87	176.768	86.628	4884.3
14.88	181.539	14.88	177.958	86.628	15373.1
14.89	181.929	14.89	179.415	86.656	246305
14.9	181.761	14.9	180.205	86.669	143668
14.91	181.048	14.91	179.573	86.669	176103
14.92	180.094	14.92	177.512	87	383564
14.93	178.273	14.93	177.504	87	9624.12
14.94	179.406	14.94	176.006	87.024	29312.1
14.95	179.107	14.95	175.509	87.061	492233
14.96	180.35	14.96	175.084	87.061	4390.01
14.97	179.081	14.97	174.86	87.086	133199
14.98	179.71	14.98	172.584	87.086	167.92
14.99	180.119	14.99	173.748	87.172	232984
15	179.373	15	174.659	87.172	7760.32
15.01	179.883	15.01	175.476	87.184	111304
15.02	180.039	15.02	176.76	87.184	155743
15.03	180.566	15.03	180.579	87.29	184374
15.04	182.406	15.04	182.218	87.29	302859
15.05	183.359	15.05	183.243	87.29	935368
15.06	184.626	15.06	185.18	87.29	15523.5
15.07	184.78	15.07	184.88	87.355	163423
15.08	184.873	15.08	184.727	87.355	234080
15.09	185.066	15.09	185.111	87.355	2512.24
15.1	184.477	15.1	184.646	87.441	14324.1
15.11	186.147	15.11	183.615	87.441	39818.7
15.12	186.002	15.12	181.149	87.441	4078.77
15.13	184.196	15.13	182.381	87.441	10075
15.14	183.771	15.14	182.602	87.454	305590
15.15	181.845	15.15	182.144	87.454	20898.9
15.16	180.395	15.16	182.799	87.491	83775.7
15.17	178.898	15.17	182.423	87.491	514201
15.18	177.614	15.18	183.847	87.539	198324
15.19	174.889	15.19	184.89	87.539	22178.7
15.2	173.459	15.2	186.499	87.601	122314
15.21	173.997	15.21	188.305	87.601	165310
15.22	174.049	15.22	190.85	87.805	31743.8
15.23	175.847	15.23	193.594	87.805	54651.1
15.24	180.171	15.24	193.959	87.871	53539.3
15.25	181.691	15.25	197.647	87.871	249115
15.26	184.593	15.26	200.414	87.969	209190
15.27	187.572	15.27	199.818	87.969	156309
15.28	190.161	15.28	201.849	88.006	3499.94
15.29	191.408	15.29	202.666	88.006	54764.7
15.3	192.804	15.3	203.323	88.03	38788.9
15.31	196.917	15.31	202.411	88.03	3492.77
15.32	198.048	15.32	201.66	88.063	512243
15.33	198.417	15.33	204.613	88.063	235118
15.34	200.427	15.34	204.392	88.063	95546.2
15.35	203.526	15.35	204.777	88.063	476523
15.36	206.396	15.36	206.648	88.091	136968
15.37	208.196	15.37	207.788	88.091	105811
15.38	210.462	15.38	212.211	88.173	1717.35
15.39	213.597	15.39	212.26	88.173	126456
15.4	219.147	15.4	214.514	88.173	16361.2
15.41	224.003	15.41	218.57	88.173	13158.2
15.42	230.197	15.42	221.327	88.283	32567.2
15.43	238.141	15.43	225.927	88.471	4292.19
15.44	244.531	15.44	231.678	88.471	203238
15.45	245.555	15.45	238.74	88.484	439400
15.46	250	15.46	244.257	88.484	285262
15.47	254.835	15.47	248.629	88.484	363671
15.48	255.954	15.48	255.089	88.484	243286
15.49	257.132	15.49	258.039	88.569	44166
15.5	260.799	15.5	260.027	88.569	145429
15.51	262.25	15.51	262.363	88.631	2532.44
15.52	261.764	15.52	265.399	88.631	179634
15.53	261.711	15.53	267.297	88.631	37428.9
15.54	260.565	15.54	266.801	88.631	51708
15.55	257.064	15.55	266.561	88.717	4.34
15.56	255.483	15.56	265.042	88.717	356265
15.57	254.123	15.57	262.221	88.717	270916
15.58	252.218	15.58	258.396	88.717	148913
15.59	248.999	15.59	253.429	88.729	3217.68
15.6	247.321	15.6	250.514	88.729	193043
15.61	241.608	15.61	243.194	88.798	9845.16
15.62	237.856	15.62	238.263	88.798	337.41
15.63	233.028	15.63	235.58	89.06	137742
15.64	225.69	15.64	231.389	89.06	19158
15.65	218.877	15.65	227.794	89.06	147466
15.66	214.1	15.66	224.873	89.084	120115
15.67	210.196	15.67	221.142	89.121	134606
15.68	206.182	15.68	217.635	89.231	7.99
15.69	204.068	15.69	214.218	89.231	130414
15.7	202.492	15.7	211.067	89.35	461771
15.71	198.747	15.71	208.561	89.35	158398
15.72	195.341	15.72	205.692	89.35	380.47
15.73	191.606	15.73	202.07	89.35	211915
15.74	188.212	15.74	198.538	89.386	510116
15.75	186.503	15.75	195.403	89.386	253109
15.76	189.184	15.76	193.133	89.386	291.2
15.77	189.677	15.77	190.482	89.386	695816
15.78	189.965	15.78	188.665	89.386	40886.6
15.79	189.788	15.79	189.58	89.386	45642.5
15.8	189.603	15.8	188.14	89.386	442870
15.81	189.442	15.81	185.533	89.386	674151
15.82	190.887	15.82	187.119	89.415	1332.67
15.83	192.36	15.83	186.918	89.415	3554.99
15.84	193.152	15.84	187.072	89.501	107244
15.85	195.343	15.85	187.518	89.501	11640.7
15.86	197.703	15.86	187.213	89.55	23527.5
15.87	200.303	15.87	187.764	89.55	146519
15.88	201.911	15.88	189.915	89.574	91497.7
15.89	202.043	15.89	193.953	89.574	2824.86
15.9	203.096	15.9	195.996	89.599	1479.78
15.91	202.959	15.91	196.909	89.599	364145
15.92	201.432	15.92	198.321	89.636	49966.8
15.93	199.948	15.93	199.814	89.636	15085.5
15.94	198.385	15.94	200.072	89.66	39917.5
15.95	197.696	15.95	201.707	89.66	396515
15.96	198.836	15.96	201.361	89.746	42009.8
15.97	199.248	15.97	200.403	89.746	6204.58
15.98	198.203	15.98	199.775	89.758	58849.4
15.99	196.183	15.99	200.954	89.758	248500
16	195.54	16	202.027	89.828	283681
16.01	196.439	16.01	202.594	89.828	355764
16.02	195.918	16.02	201.609	89.93	247660
16.03	195.715	16.03	202.109
16.04	195.078	16.04	205.009
16.05	197.052	16.05	205.435
16.06	199.951	16.06	205.513
16.07	200.511	16.07	205.451
16.08	203.314	16.08	207.687
16.09	207.193	16.09	210.857
16.1	211.245	16.1	212.169
16.11	215.205	16.11	213.492
16.12	217.876	16.12	216.644
16.13	221.586	16.13	219.045
16.14	223.516	16.14	221.67
16.15	230.45	16.15	225.895
16.16	235.959	16.16	228.471
16.17	239.509	16.17	231.081
16.18	241.024	16.18	235.41
16.19	242.851	16.19	242.271
16.2	244.959	16.2	246.52
16.21	250.743	16.21	251.921
16.22	253.565	16.22	256.601
16.23	254.134	16.23	262.685
16.24	259.442	16.24	270.78
16.25	266.188	16.25	275.567
16.26	272.286	16.26	280.21
16.27	277.133	16.27	284.113
16.28	282.349	16.28	288.999
16.29	288.615	16.29	295.125
16.3	294.562	16.3	299.03
16.31	302.29	16.31	308.165
16.32	308.138	16.32	316.217
16.33	315.547	16.33	322.263
16.34	321.596	16.34	330.094
16.35	331.89	16.35	337.755
16.36	339.678	16.36	344.043
16.37	346.227	16.37	348.962
16.38	355.09	16.38	356.286
16.39	362.533	16.39	359.631
16.4	369.588	16.4	363.76
16.41	378.289	16.41	366.586
16.42	382.687	16.42	367.782
16.43	384.022	16.43	367.939
16.44	385.844	16.44	369.251
16.45	385.984	16.45	365.547
16.46	383.829	16.46	360.249
16.47	377.112	16.47	352.392
16.48	368.908	16.48	343.413
16.49	358.384	16.49	334.384
16.5	347.619	16.5	325.814
16.51	335.374	16.51	319.482
16.52	320.992	16.52	308.119
16.53	309.48	16.53	298.016
16.54	297.292	16.54	288.902
16.55	286.201	16.55	280.538
16.56	274.168	16.56	272.193
16.57	264.025	16.57	262.62
16.58	254.697	16.58	253.963
16.59	243.976	16.59	244.52
16.6	235.634	16.6	239.394
16.61	229.182	16.61	231.475
16.62	223.322	16.62	227.442
16.63	216.102	16.63	223.507
16.64	212.969	16.64	219.998
16.65	212.984	16.65	215.206
16.66	212.079	16.66	210.741
16.67	208.688	16.67	206.844
16.68	206.617	16.68	203.74
16.69	202.785	16.69	202.441
16.7	204.238	16.7	202.971
16.71	202.721	16.71	202.084
16.72	203.782	16.72	200.338
16.73	204.716	16.73	198.253
16.74	204.976	16.74	197.431
16.75	205.483	16.75	199.407
16.76	205.343	16.76	198.546
16.77	207.414	16.77	198.489
16.78	205.004	16.78	200.044
16.79	205.271	16.79	203.243
16.8	204.351	16.8	205.024
16.81	204.461	16.81	203.911
16.82	205.911	16.82	203.093
16.83	205.238	16.83	201.286
16.84	206.246	16.84	197.398
16.85	205.837	16.85	196.349
16.86	204.337	16.86	195.315
16.87	202.672	16.87	195.108
16.88	200.546	16.88	194.347
16.89	199.738	16.89	194.017
16.9	198.736	16.9	193.976
16.91	194.956	16.91	191.993
16.92	196.171	16.92	189.712
16.93	196.065	16.93	188.528
16.94	194.056	16.94	190.884
16.95	193.693	16.95	193.709
16.96	193.184	16.96	193.104
16.97	194.041	16.97	195.588
16.98	193.758	16.98	197.117
16.99	195.524	16.99	199.215
17	197.363	17	197.654
17.01	198.212	17.01	197.484
17.02	198.521	17.02	198.236
17.03	198.893	17.03	199.185
17.04	200.636	17.04	199.613
17.05	201.822	17.05	205.404
17.06	203.699	17.06	206.785
17.07	205.656	17.07	206.029
17.08	206.606	17.08	205.935
17.09	205.794	17.09	205.844
17.1	204.089	17.1	205.676
17.11	201.513	17.11	203.892
17.12	202.08	17.12	203.042
17.13	200.629	17.13	202.176
17.14	196.503	17.14	203.691
17.15	194.01	17.15	201.022
17.16	193.395	17.16	198.128
17.17	193.503	17.17	197.145
17.18	192.127	17.18	197.139
17.19	189.873	17.19	197.408
17.2	190.056	17.2	193.34
17.21	186.493	17.21	192.966
17.22	187.72	17.22	192.952
17.23	189.751	17.23	194.12
17.24	191.308	17.24	194.3
17.25	192.451	17.25	196.735
17.26	193.811	17.26	194.313
17.27	193.922	17.27	193.894
17.28	194.293	17.28	193.745
17.29	194.493	17.29	192.943
17.3	196.69	17.3	192.186
17.31	197.03	17.31	190.573
17.32	198.026	17.32	190.468
17.33	198.079	17.33	191.203
17.34	198.173	17.34	192.689
17.35	197.348	17.35	190.023
17.36	198.58	17.36	191.07
17.37	197.904	17.37	191.654
17.38	193.662	17.38	191.913
17.39	191.821	17.39	189.884
17.4	191.577	17.4	187.17
17.41	189.725	17.41	187.395
17.42	189.569	17.42	189.678
17.43	187.048	17.43	188.967
17.44	186.212	17.44	188.975
17.45	186.996	17.45	192.204
17.46	188.204	17.46	192.051
17.47	188.056	17.47	194.268
17.48	187.922	17.48	194.593
17.49	190.259	17.49	195.156
17.5	190.44	17.5	194.007
17.51	188.652	17.51	192.793
17.52	186.89	17.52	194.552
17.53	186.801	17.53	194.437
17.54	185.92	17.54	194.518
17.55	184.616	17.55	193.609
17.56	183.375	17.56	194.219
17.57	181.838	17.57	192.77
17.58	178.869	17.58	192.496
17.59	181.09	17.59	191.974
17.6	181.718	17.6	191.234
17.61	180.768	17.61	190.926
17.62	181.114	17.62	192.103
17.63	180.724	17.63	190.299
17.64	183.686	17.64	191.252
17.65	185.577	17.65	191.802
17.66	187.611	17.66	191.436
17.67	187.227	17.67	192.296
17.68	187.576	17.68	192.694
17.69	188.788	17.69	192.052
17.7	189.301	17.7	189.789
17.71	189.65	17.71	188.923
17.72	192.075	17.72	189.287
17.73	194.101	17.73	189.322
17.74	193.678	17.74	189.136
17.75	194.729	17.75	187.888
17.76	192.865	17.76	188.245
17.77	192.949	17.77	189.236
17.78	192.359	17.78	192.322
17.79	191.77	17.79	192.035
17.8	188.887	17.8	192.861
17.81	187.797	17.81	192.732
17.82	185.549	17.82	194.656
17.83	182.948	17.83	194.484
17.84	182.682	17.84	194.296
17.85	181.828	17.85	195.694
17.86	181.251	17.86	197.659
17.87	179.63	17.87	198.208
17.88	179.833	17.88	200.473
17.89	179.82	17.89	198.947
17.9	181.93	17.9	197.289
17.91	184.524	17.91	200.462
17.92	189.021	17.92	201.134
17.93	192.666	17.93	199.653
17.94	195.076	17.94	195.907
17.95	196.243	17.95	194.988
17.96	196.856	17.96	195.823
17.97	199.969	17.97	195.458
17.98	200.935	17.98	193.297
17.99	201.395	17.99	190.04
18	202.777	18	188.539
18.01	205.008	18.01	186.102
18.02	202.588	18.02	185.106
18.03	202.313	18.03	181.92
18.04	200.791	18.04	182.113
18.05	198.391	18.05	184.638
18.06	197.93	18.06	186.649
18.07	195.78	18.07	188.705
18.08	193.588	18.08	192.076
18.09	193.007	18.09	192.809
18.1	192.411	18.1	195.478
18.11	193.295	18.11	198.765
18.12	194.23	18.12	198.824
18.13	194.888	18.13	199.273
18.14	194.091	18.14	201.333
18.15	193.412	18.15	204.432
18.16	193.268	18.16	203.67
18.17	194.158	18.17	201.962
18.18	194.426	18.18	200.587
18.19	195.809	18.19	200.093
18.2	197.049	18.2	198.372
18.21	198.727	18.21	198.263
18.22	196.987	18.22	196.535
18.23	198.467	18.23	196.809
18.24	197.276	18.24	198.404
18.25	199.264	18.25	199.42
18.26	202.878	18.26	199.191
18.27	203.249	18.27	199.206
18.28	207.186	18.28	200.421
18.29	211.029	18.29	198.711
18.3	213.038	18.3	198.823
18.31	215.945	18.31	199.686
18.32	215.898	18.32	199.489
18.33	215.091	18.33	200.81
18.34	214.635	18.34	202.635
18.35	215.265	18.35	201.796
18.36	213.073	18.36	200.41
18.37	213.078	18.37	201.184
18.38	213.983	18.38	201.504
18.39	212.266	18.39	201.381
18.4	211.824	18.4	201.293
18.41	212.848	18.41	204.707
18.42	212.372	18.42	204.695
18.43	213.411	18.43	205.7
18.44	212.686	18.44	206.942
18.45	211.365	18.45	208.171
18.46	213.508	18.46	208.655
18.47	213.703	18.47	212.543
18.48	215.713	18.48	215.603
18.49	217.028	18.49	218.409
18.5	218.5	18.5	223.885
18.51	221.325	18.51	227.7
18.52	220.623	18.52	230.339
18.53	222.326	18.53	233.934
18.54	224.989	18.54	236.873
18.55	226.557	18.55	237.209
18.56	227.3	18.56	240.462
18.57	230.106	18.57	243.218
18.58	232.413	18.58	243.199
18.59	235.133	18.59	241.817
18.6	241.582	18.6	245.458
18.61	246.597	18.61	248.216
18.62	249.54	18.62	247.725
18.63	252.824	18.63	248.764
18.64	255.82	18.64	250.71
18.65	256.056	18.65	254.094
18.66	260.411	18.66	259.689
18.67	260.542	18.67	264.325
18.68	263.545	18.68	268.825
18.69	267.734	18.69	275.871
18.7	270.844	18.7	281.432
18.71	276.72	18.71	289.682
18.72	280.053	18.72	297.512
18.73	285.785	18.73	301.12
18.74	293.687	18.74	306.524
18.75	298.759	18.75	310.47
18.76	303.326	18.76	316.01
18.77	309.865	18.77	319.259
18.78	316.323	18.78	321.304
18.79	322.971	18.79	323.487
18.8	329.28	18.8	328.864
18.81	333.089	18.81	329.469
18.82	337.789	18.82	328.335
18.83	339.701	18.83	330.475
18.84	340.045	18.84	331.195
18.85	336.027	18.85	332.578
18.86	334.859	18.86	330.545
18.87	332.155	18.87	324.836
18.88	327.197	18.88	319.7
18.89	321.193	18.89	315.604
18.9	315.713	18.9	307.518
18.91	311.85	18.91	300.924
18.92	304.748	18.92	293.226
18.93	297.82	18.93	282.355
18.94	291.194	18.94	273.712
18.95	281.873	18.95	264.868
18.96	272.646	18.96	255.798
18.97	267.323	18.97	247.821
18.98	260.07	18.98	242.068
18.99	253.696	18.99	234.349
19	246.938	19	230.47
19.01	240.113	19.01	226.501
19.02	233.554	19.02	226.496
19.03	225.224	19.03	228.471
19.04	219.852	19.04	229.067
19.05	216.611	19.05	230.096
19.06	215.744	19.06	230.521
19.07	212.644	19.07	229.535
19.08	209.098	19.08	227.404
19.09	210.028	19.09	227.949
19.1	211.664	19.1	225.961
19.11	212.19	19.11	224.369
19.12	211.661	19.12	224.436
19.13	214.727	19.13	224.158
19.14	218.441	19.14	222.83
19.15	220.656	19.15	219.866
19.16	222.148	19.16	217.576
19.17	223.256	19.17	216.432
19.18	223.272	19.18	213.639
19.19	223.354	19.19	211.641
19.2	221.823	19.2	213.396
19.21	221.226	19.21	213.481
19.22	220.783	19.22	214.87
19.23	219.453	19.23	214.403
19.24	218.81	19.24	215.886
19.25	217.073	19.25	214.841
19.26	215.971	19.26	213.191
19.27	214.831	19.27	210.102
19.28	214.265	19.28	209.483
19.29	215.503	19.29	210.198
19.3	216.862	19.3	209.492
19.31	216.954	19.31	208.222
19.32	217.032	19.32	209.028
19.33	217.723	19.33	211.862
19.34	218.681	19.34	211.415
19.35	218.679	19.35	212.716
19.36	217.868	19.36	215.396
19.37	218.644	19.37	216.126
19.38	221.565	19.38	215.967
19.39	222.775	19.39	216.87
19.4	224.219	19.4	220.1
19.41	223.641	19.41	221.257
19.42	223.924	19.42	221.746
19.43	223.304	19.43	222.172
19.44	221.823	19.44	221.461
19.45	220.619	19.45	219.255
19.46	220.788	19.46	220.162
19.47	219.256	19.47	222.77
19.48	220.11	19.48	225.526
19.49	221.911	19.49	227.62
19.5	223.184	19.5	227.99
19.51	223.815	19.51	229.617
19.52	224.564	19.52	231.742
19.53	225.121	19.53	234.02
19.54	229.463	19.54	237.246
19.55	233.977	19.55	242.543
19.56	235.839	19.56	245.292
19.57	242.012	19.57	249.602
19.58	244.89	19.58	254.386
19.59	246.125	19.59	257.457
19.6	250.095	19.6	265.382
19.61	252.439	19.61	270.668
19.62	258.555	19.62	274.632
19.63	263.215	19.63	279.453
19.64	266.89	19.64	283.446
19.65	270.532	19.65	286.612
19.66	274.178	19.66	292.26
19.67	280.595	19.67	295.943
19.68	288.07	19.68	298.413
19.69	295.075	19.69	301.066
19.7	302.201	19.7	301.445
19.71	308.428	19.71	301.164
19.72	311.484	19.72	302.268
19.73	315.942	19.73	304.105
19.74	320.873	19.74	309.323
19.75	324.192	19.75	310.377
19.76	323.925	19.76	311.922
19.77	325.658	19.77	317.533
19.78	323.312	19.78	319.85
19.79	324.072	19.79	321.703
19.8	325.217	19.8	322.808
19.81	324.282	19.81	322.739
19.82	324.619	19.82	322.704
19.83	322.081	19.83	320.923
19.84	317.697	19.84	316.978
19.85	312.126	19.85	311.918
19.86	310.187	19.86	308.466
19.87	307.493	19.87	301.658
19.88	303.096	19.88	294.083
19.89	297.551	19.89	287.09
19.9	294.065	19.9	278.018
19.91	288.049	19.91	270.559
19.92	281.666	19.92	262.522
19.93	276.3	19.93	254.984
19.94	269.66	19.94	250.244
19.95	261.935	19.95	243.712
19.96	253.654	19.96	241.345
19.97	245.75	19.97	240.151
19.98	239.359	19.98	233.914
19.99	236.781	19.99	230.608
20	231.546	20	226.03
20.01	228.805	20.01	225.616
20.02	225.264	20.02	224.796
20.03	221.891	20.03	221.602
20.04	218.951	20.04	220.495
20.05	219.493	20.05	218.932
20.06	220.206	20.06	217.136
20.07	219.321	20.07	214.489
20.08	218.997	20.08	214.821
20.09	219.099	20.09	216.292
20.1	222.444	20.1	216.354
20.11	221.861	20.11	215.611
20.12	220.203	20.12	214.277
20.13	219.483	20.13	216.385
20.14	220.271	20.14	218.666
20.15	219.459	20.15	219.802
20.16	218.873	20.16	218.557
20.17	218.621	20.17	217.682
20.18	219.144	20.18	214.343
20.19	218.856	20.19	215.891
20.2	216.287	20.2	216.441
20.21	216.594	20.21	216.543
20.22	217.161	20.22	218.808
20.23	219.805	20.23	217.436
20.24	221.008	20.24	218.147
20.25	220.463	20.25	217.519
20.26	218.258	20.26	217.496
20.27	218.059	20.27	217.754
20.28	217.973	20.28	219.464
20.29	215.363	20.29	219.458
20.3	213.248	20.3	218.853
20.31	211.337	20.31	216.89
20.32	208.912	20.32	218.531
20.33	209.382	20.33	218.601
20.34	211.065	20.34	217.625
20.35	210.302	20.35	218.081
20.36	208.168	20.36	217.596
20.37	206.866	20.37	219.176
20.38	206.98	20.38	219.832
20.39	208.727	20.39	221.141
20.4	211.541	20.4	220.848
20.41	215.997	20.41	222.41
20.42	218.392	20.42	226.325
20.43	219.956	20.43	225.928
20.44	221.051	20.44	227.916
20.45	219.883	20.45	228.899
20.46	221.63	20.46	228.806
20.47	224.618	20.47	227.653
20.48	225.735	20.48	226.59
20.49	224.08	20.49	223.017
20.5	223.537	20.5	220.354
20.51	223.754	20.51	219.232
20.52	222.772	20.52	221.474
20.53	223.656	20.53	219.749
20.54	222.166	20.54	218.21
20.55	219.735	20.55	219.09
20.56	218.059	20.56	219.312
20.57	216.382	20.57	219.341
20.58	215.609	20.58	218.22
20.59	214.072	20.59	217.459
20.6	214.346	20.6	216.104
20.61	211.721	20.61	217.187
20.62	210.698	20.62	218.258
20.63	211.33	20.63	217.542
20.64	209.717	20.64	219.245
20.65	209.582	20.65	221.333
20.66	213.317	20.66	222.1
20.67	217.48	20.67	223.785
20.68	219.489	20.68	225.549
20.69	219.372	20.69	225.427
20.7	220.956	20.7	227.933
20.71	221.627	20.71	229.921
20.72	222.446	20.72	230.885
20.73	223.891	20.73	229.586
20.74	224.804	20.74	229.538
20.75	227.37	20.75	229.443
20.76	228.657	20.76	228.235
20.77	225.469	20.77	227.857
20.78	224.58	20.78	227.806
20.79	223.274	20.79	226.409
20.8	223.465	20.8	224.726
20.81	222.263	20.81	224.676
20.82	224.955	20.82	224.535
20.83	225.749	20.83	224.282
20.84	225.142	20.84	226.444
20.85	229.602	20.85	227.981
20.86	231.997	20.86	228.823
20.87	232.298	20.87	231.933
20.88	229.656	20.88	232.716
20.89	228.457	20.89	232.15
20.9	228.359	20.9	233.281
20.91	226.5	20.91	234.582
20.92	228.511	20.92	235.127
20.93	232.11	20.93	234.558
20.94	233.657	20.94	233.215
20.95	234.738	20.95	232.651
20.96	233.799	20.96	232.197
20.97	232.638	20.97	236.183
20.98	233.591	20.98	237.389
20.99	233.645	20.99	239.548
21	233.223	21	241.363
21.01	234.392	21.01	244.429
21.02	236.064	21.02	247.159
21.03	239.844	21.03	249.015
21.04	242.331	21.04	250.547
21.05	246.276	21.05	253.607
21.06	247.653	21.06	256.097
21.07	249.454	21.07	259.769
21.08	251.91	21.08	262.417
21.09	254.125	21.09	266.351
21.1	255.378	21.1	270.594
21.11	259.06	21.11	274.58
21.12	264.87	21.12	273.954
21.13	266.993	21.13	276.369
21.14	269.189	21.14	276.629
21.15	270.068	21.15	277.837
21.16	271.827	21.16	281.023
21.17	274.074	21.17	285.287
21.18	277.516	21.18	287.23
21.19	281.151	21.19	291.71
21.2	282.469	21.2	293.811
21.21	283.42	21.21	298.106
21.22	287.683	21.22	300.337
21.23	296.068	21.23	301.929
21.24	300.556	21.24	305.236
21.25	304.154	21.25	308.366
21.26	309.697	21.26	309.083
21.27	313.351	21.27	309.704
21.28	317.317	21.28	313.332
21.29	318.128	21.29	313.234
21.3	320.834	21.3	312.875
21.31	323.488	21.31	311.097
21.32	320.927	21.32	307.476
21.33	319.757	21.33	306.183
21.34	315.47	21.34	298.786
21.35	309.193	21.35	294.319
21.36	308.009	21.36	291.284
21.37	306.025	21.37	286.689
21.38	303.416	21.38	282.649
21.39	297.029	21.39	278.154
21.4	288.172	21.4	272.43
21.41	281.428	21.41	267.984
21.42	276.119	21.42	265.802
21.43	273.389	21.43	263.72
21.44	266.483	21.44	261.284
21.45	262.972	21.45	257.589
21.46	260.745	21.46	256.773
21.47	255.709	21.47	255.899
21.48	254.231	21.48	255.754
21.49	249.684	21.49	256.03
21.5	248.401	21.5	256.794
21.51	245.428	21.51	254.624
21.52	241.398	21.52	253.814
21.53	241.939	21.53	251.104
21.54	238.246	21.54	248.874
21.55	239.101	21.55	247.359
21.56	240.589	21.56	246.29
21.57	241.542	21.57	244.49
21.58	238.886	21.58	241.858
21.59	238.627	21.59	239.103
21.6	239.053	21.6	238.97
21.61	238.343	21.61	238.176
21.62	238.159	21.62	238.334
21.63	241.484	21.63	235.341
21.64	240.822	21.64	236.373
21.65	242.127	21.65	237.612
21.66	241.583	21.66	239.688
21.67	242.039	21.67	240.409
21.68	241.895	21.68	241.492
21.69	242.319	21.69	243.3
21.7	242.369	21.7	243.334
21.71	243.442	21.71	245.607
21.72	243.633	21.72	248.51
21.73	244.121	21.73	250.125
21.74	244.87	21.74	253.467
21.75	243.964	21.75	253.712
21.76	244.475	21.76	255.883
21.77	244.385	21.77	256.026
21.78	242.218	21.78	254.261
21.79	244.599	21.79	253.54
21.8	244.089	21.8	252.298
21.81	242.33	21.81	248.004
21.82	243.281	21.82	243.419
21.83	241.332	21.83	241.084
21.84	239.045	21.84	239.843
21.85	238.14	21.85	235.601
21.86	237.389	21.86	233.507
21.87	238.208	21.87	232.82
21.88	238.475	21.88	230.282
21.89	238.509	21.89	227.99
21.9	237.214	21.9	229.026
21.91	237.774	21.91	229.673
21.92	235.277	21.92	230.397
21.93	236.044	21.93	230.249
21.94	235.455	21.94	231.155
21.95	234.122	21.95	232.205
21.96	234.451	21.96	233.3
21.97	232.502	21.97	231.729
21.98	232.862	21.98	229.877
21.99	235.863	21.99	229.504
22	234.625	22	228.712
22.01	234.325	22.01	228.35
22.02	233.978	22.02	228.644
22.03	233.026	22.03	230.228
22.04	230.621	22.04	227.215
22.05	229.222	22.05	225.05
22.06	227.685	22.06	226.491
22.07	227.677	22.07	226.888
22.08	228.391	22.08	226.419
22.09	225.828	22.09	227.314
22.1	225.808	22.1	227.203
22.11	225.951	22.11	228.342
22.12	226.534	22.12	228.472
22.13	227.921	22.13	229.264
22.14	227.335	22.14	229.149
22.15	229.677	22.15	228.819
22.16	231.264	22.16	227.983
22.17	231.765	22.17	227.781
22.18	233.743	22.18	226.137
22.19	235.262	22.19	227.007
22.2	234.632	22.2	228.459
22.21	234.239	22.21	228.104
22.22	231.528	22.22	229.013
22.23	229.634	22.23	228.017
22.24	226.447	22.24	225.632
22.25	227.403	22.25	225.008
22.26	227.916	22.26	226.59
22.27	229.264	22.27	226.107
22.28	230.733	22.28	227.798
22.29	230.713	22.29	228.832
22.3	229.056	22.3	228.911
22.31	229.299	22.31	230.538
22.32	230.414	22.32	232.251
22.33	228.184	22.33	233.034
22.34	227.942	22.34	230.729
22.35	227.857	22.35	231.601
22.36	226.703	22.36	231.722
22.37	226.362	22.37	231.755
22.38	227.894	22.38	232.503
22.39	228.995	22.39	234.681
22.4	230.714	22.4	236.043
22.41	230.624	22.41	235.536
22.42	232.149	22.42	234.517
22.43	234.157	22.43	232.775
22.44	236.353	22.44	229.613
22.45	239.45	22.45	228.637
22.46	240.036	22.46	226.446
22.47	242.358	22.47	223.127
22.48	244.053	22.48	222.848
22.49	242.958	22.49	223.26
22.5	241.131	22.5	225.752
22.51	242.555	22.51	228.108
22.52	242.209	22.52	229.676
22.53	238.314	22.53	229.946
22.54	237.279	22.54	232.348
22.55	235.75	22.55	234.423
22.56	236.488	22.56	235.787
22.57	236.283	22.57	238.727
22.58	237.362	22.58	242.665
22.59	237.237	22.59	244.562
22.6	237.069	22.6	245.773
22.61	235.248	22.61	245.221
22.62	234.685	22.62	246.068
22.63	233.484	22.63	244.928
22.64	232.416	22.64	244.47
22.65	232.462	22.65	243.005
22.66	232.405	22.66	240.823
22.67	234.271	22.67	239.715
22.68	234.21	22.68	239.32
22.69	232.347	22.69	240.621
22.7	230.937	22.7	242.275
22.71	231.285	22.71	240.07
22.72	229.741	22.72	239.457
22.73	227.792	22.73	240.076
22.74	227.158	22.74	239.61
22.75	228.392	22.75	237.527
22.76	231.483	22.76	236.105
22.77	232.447	22.77	238.601
22.78	235.084	22.78	239.59
22.79	234.166	22.79	239.968
22.8	233.704	22.8	239.6
22.81	233.681	22.81	238.538
22.82	233.944	22.82	240.623
22.83	232.258	22.83	240.201
22.84	232.131	22.84	241.826
22.85	234.465	22.85	241.694
22.86	237.104	22.86	241.858
22.87	237.696	22.87	243.654
22.88	237.702	22.88	243.443
22.89	238.344	22.89	247.698
22.9	239.136	22.9	250.366
22.91	241.348	22.91	249.87
22.92	242.619	22.92	253.195
22.93	244.011	22.93	254.934
22.94	246.933	22.94	255.505
22.95	254.063	22.95	257.012
22.96	259.388	22.96	258.726
22.97	260.342	22.97	263.04
[truncated: 1,707 more rows]

## Sheet: Figure5d
Pristine		CLIP-MOF		Standard diffraction patterns
2θ (degree)	Intensity	2θ (degree)	Intensity	2θ (degree)	Intensity
3	743.875	3	741.739	7.367	3026460000
3.02	720.317	3.02	718.441	8.508	844571000
3.04	697.709	3.04	695.979	12.044	7.9386e+06
3.06	676.052	3.06	674.353	14.132	37115200
3.08	655.347	3.08	653.563	14.764	97262400
3.1	635.593	3.1	633.609	17.064	111153000
3.12	616.789	3.12	614.492	18.608	70190500
3.14	598.937	3.14	596.211	19.096	68879400
3.16	582.036	3.16	578.766	20.938	10270200
3.18	566.086	3.18	562.157	22.224	35494800
3.2	551.087	3.2	546.384	22.224	13130200
3.22	536.498	3.22	528.025	24.223	34037100
3.24	522.401	3.24	513.025	25.351	52347900
3.26	514.55	3.26	501.136	25.717	110235000
3.28	508.704	3.28	487.682	25.717	81178200
3.3	498.908	3.3	479.513	27.134	956188
3.32	488.764	3.32	466.539	28.153	29814600
3.34	475.19	3.34	459.852	28.486	2.79833e+06
3.36	463.458	3.36	449.204	29.781	39316300
3.38	451.649	3.38	447.893	30.72	84480400
3.4	444.183	3.4	445.403	30.72	26653300
3.42	434.015	3.42	433.365	31.027	1.47958e+06
3.44	424.629	3.44	426.425	32.229	35964000
3.46	414.891	3.46	421.443	33.106	121269
3.48	406.959	3.48	416.43	33.106	77026800
3.5	400.418	3.5	415.756	34.522	35407900
3.52	395.931	3.52	411.336	35.348	6.23772e+06
3.54	392.588	3.54	406.672	35.62	5785936
3.56	388.649	3.56	400.384	35.62	64048100
3.58	387.321	3.58	392.011	36.688	17017700
3.6	386.624	3.6	385.551	36.688	3.58179e+06
3.62	384.218	3.62	380.771	37.473	6.43335e+06
3.64	382.237	3.64	375.743	37.473	59971900
3.66	381.89	3.66	373.081	37.731	3.46874e+06
3.68	378.949	3.68	366.855	38.75	322160
3.7	375.717	3.7	364.137	39.499	28454700
3.72	375.411	3.72	361.204	39.499	14386500
3.74	372.569	3.74	362.551	39.747	37934.9
3.76	371.193	3.76	362.029	40.723	49603600
3.78	366.7	3.78	365.206	41.443	435053
3.8	364.245	3.8	363.564	42.62	8.32395e+06
3.82	364.118	3.82	359.225	43.314	149837
3.84	361.739	3.84	360.451	43.314	57597100
3.86	359.755	3.86	362.129	43.314	37979000
3.88	357.767	3.88	362.779	43.543	31761900
3.9	357.832	3.9	362.476	43.543	46053300
3.92	357.177	3.92	359.557	44.451	1.61396e+06
3.94	358.606	3.94	356.131	44.451	48437200
3.96	360.493	3.96	352.262	45.122	17281000
3.98	360.529	3.98	351.315	45.122	4209758
4	358.888	4	349.077	45.344	22425.8
4.02	358.27	4.02	344.934	45.344	18435700
4.04	357.195	4.04	342.905	46.876	714598
4.06	355.298	4.06	342.36	47.091	1.0484e+06
4.08	352.75	4.08	338.305	47.091	62925.4
4.1	350.515	4.1	336.363	47.946	6.26476e+06
4.12	349.686	4.12	337.278	48.58	20269700
4.14	346.519	4.14	335.955	48.58	119780
4.16	344.516	4.16	337.146	49.623	19524200
4.18	342.789	4.18	337.922	50.241	7951388
4.2	341.449	4.2	339.049	50.241	54387000
4.22	345.577	4.22	338.546	50.241	991804
4.24	343.095	4.24	337.71	50.446	6.72927e+06
4.26	340.1	4.26	339.158	50.446	28352400
4.28	339.145	4.28	337.849	51.259	16930300
4.3	338.749	4.3	338.073	51.259	1.47594e+06
4.32	340.643	4.32	335.508	51.863	23612900
4.34	345.365	4.34	332.047	51.863	7519025
4.36	343.529	4.36	332.804	52.063	637994
4.38	341.186	4.38	333.363	52.858	10988500
4.4	338.408	4.4	330.686	52.858	2404796
4.42	338.007	4.42	325.994	53.449	102101
4.44	334.208	4.44	323.804	53.449	5.29506e+06
4.46	328.425	4.46	320.833	53.645	16217.6
4.48	325.49	4.48	318.576	54.424	1.77733e+06
4.5	323.797	4.5	315.56	54.424	3.67746e+06
4.52	322.505	4.52	315.57	55.003	31179900
4.54	319.957	4.54	315.519	55.003	2.73417e+06
4.56	317.217	4.56	318.053	55.96	5.02013e+06
4.58	315.656	4.58	318.233	56.529	21004100
4.6	313.693	4.6	318.551	56.718	33458700
4.62	314.122	4.62	317.201	56.718	17908400
4.64	311.25	4.64	316.185	56.718	17877900
4.66	309.343	4.66	316.801	57.469	10154800
4.68	310.582	4.68	316.67	58.028	2.21789e+06
4.7	312.895	4.7	318.93	58.028	11036000
4.72	315.854	4.72	317.588	58.028	17702200
4.74	314.991	4.74	315.444	58.028	6354922
4.76	312.996	4.76	318.504	58.214	1169064
4.78	317.381	4.78	317.356	58.953	33595100
4.8	318.068	4.8	315.737	59.503	8623926
4.82	317.167	4.82	313.795	59.503	4.64298e+06
4.84	316.001	4.84	310.502	59.503	9438986
4.86	314.189	4.86	306.716	59.686	307878
4.88	315.397	4.88	304.726	59.686	209075
4.9	316.832	4.9	303.322	60.414	5898902
4.92	316.037	4.92	302.041	60.956	11517500
4.94	314.33	4.94	303.905	60.956	6.81799e+06
4.96	314.628	4.96	302.38	61.854	4478786
4.98	314.903	4.98	301.049	62.389	8841474
5	314.926	5	300.971	62.389	4846517
5.02	313.836	5.02	298.677	62.567	3867559
5.04	313.335	5.04	297.862	62.567	31090200
5.06	314.178	5.06	298.7	63.275	255.83
5.08	314.742	5.08	301.103	63.275	9143529
5.1	314.02	5.1	303.027	63.275	6.42841e+06
5.12	313.529	5.12	302.097	63.803	24920100
5.14	312.993	5.14	301.336	63.803	8.3305e+06
5.16	316.359	5.16	303.692	63.979	23840
5.18	318.362	5.18	301.43	63.979	1.13962e+06
5.2	314.584	5.2	299.235	64.678	3.20346e+06
5.22	309.57	5.22	297.572	65.2	1.36732e+06
5.24	305.991	5.24	295.073	65.2	8069095
5.26	302.397	5.26	292.313	65.374	2225702
5.28	298.606	5.28	292.073	65.374	282792
5.3	296.702	5.3	290.227	66.066	8681267
5.32	294.13	5.32	287.92	66.066	7783019
5.34	293.203	5.34	289.722	66.066	97092.2
5.36	291.786	5.36	288.896	66.582	841380
5.38	288.78	5.38	288.133	66.582	21565000
5.4	291.325	5.4	287.403	66.582	954838
5.42	291.706	5.42	287.708	67.438	5.75293e+06
5.44	295.043	5.44	288.639	67.949	7.59209e+06
5.46	297.177	5.46	291.391	67.949	3.29605e+06
5.48	298.992	5.48	293.172	67.949	245764
5.5	302.5	5.5	291.989	68.119	10077800
5.52	305.289	5.52	294.505	68.119	4.50537e+06
5.54	309.546	5.54	294.634	68.797	261475
5.56	312.708	5.56	293.876	69.304	149.81
5.58	313.283	5.58	291.997	69.472	305466
5.6	310.911	5.6	292.299	69.472	752476
5.62	308.902	5.62	293.165	70.646	883974
5.64	306.228	5.64	293.833	70.646	5.33007e+06
5.66	303.391	5.66	292.4	70.646	3.8766e+06
5.68	301.171	5.68	291.144	70.646	3121359
5.7	297.287	5.7	289.617	70.813	2454766
5.72	291.691	5.72	290.485	70.813	256253
5.74	285.686	5.74	292.579	71.479	6.31746e+06
5.76	283.34	5.76	292.164	71.479	1.21683e+06
5.78	283.332	5.78	290.048	71.978	276471
5.8	283.82	5.8	291.382	71.978	897372
5.82	281.163	5.82	292.9	71.978	3023915
5.84	280.406	5.84	290.284	71.978	931673
5.86	281.545	5.86	290.158	72.805	6.45174e+06
5.88	283.545	5.88	285.204	73.299	1.5539e+06
5.9	284.364	5.9	284.44	73.299	974415
5.92	284.87	5.92	282.963	73.463	3.69213e+06
5.94	287.946	5.94	280.75	73.463	964153
5.96	287.823	5.96	280.124	73.463	8511960
5.98	290.41	5.98	280.988	74.12	3.7564e+06
6	291.788	6	279.808	74.12	681884
6.02	291.069	6.02	277.754	74.12	1.81786e+06
6.04	291.754	6.04	277.976	74.611	1.09213e+06
6.06	292.667	6.06	275.96	74.611	1.34992e+06
6.08	292.727	6.08	275.837	74.775	539675
6.1	290.487	6.1	277.666	75.427	833753
6.12	290.287	6.12	281.059	75.427	1.40517e+06
6.14	290.193	6.14	283.545	75.915	3591911
6.16	294.511	6.16	283.769	75.915	1.39727e+06
6.18	292.64	6.18	284.16	75.915	847585
6.2	288.771	6.2	286.647	76.078	318351
6.22	289.453	6.22	283.741	76.078	814890
6.24	288.079	6.24	281.553	76.727	2.03614e+06
6.26	289.774	6.26	282.499	77.212	7807.99
6.28	285.64	6.28	280.186	77.212	676666
6.3	284.919	6.3	283.625	78.019	205024
6.32	284.776	6.32	281.093	78.019	130739
6.34	286.279	6.34	280.753	78.502	10457700
6.36	287.515	6.36	279.396	78.502	729437
6.38	289.259	6.38	279.368	78.502	5243.03
6.4	288.259	6.4	277.515	78.663	1379350
6.42	287.23	6.42	275.671	78.663	2077819
6.44	288.434	6.44	277.313	79.305	226637
6.46	288.382	6.46	273.714	79.305	627380
6.48	290.827	6.48	273.752	79.305	3.48228e+06
6.5	292.837	6.5	275.965	79.786	4483221
6.52	290.528	6.52	278.453	79.786	28554.2
6.54	288.858	6.54	278.704	79.786	15787000
6.56	285.484	6.56	278.316	79.786	1.28995e+06
6.58	281.534	6.58	279.391	79.946	384254
6.6	282.088	6.6	278.327	79.946	728801
6.62	282.77	6.62	276.189	80.586	10892100
6.64	278.973	6.64	277.259	81.065	1.16478e+06
6.66	282.071	6.66	277.467	81.065	5.3529e+06
6.68	280.826	6.68	276.15	81.225	832444
6.7	282.504	6.7	275.691	81.225	8725.58
6.72	283.741	6.72	272.227	81.862	2.72773e+06
6.74	285.376	6.74	270.908	82.34	99161.6
6.76	287.227	6.76	270.941	82.34	843013
6.78	286.463	6.78	273.141	82.34	17011800
6.8	286.657	6.8	274.971	83.134	6.07252e+06
6.82	287.664	6.82	273.299	83.611	408797
6.84	289.755	6.84	274.829	83.611	2.61268e+06
6.86	290.426	6.86	278.005	83.611	2700.94
6.88	294.813	6.88	284.179	83.769	4.47202e+06
6.9	292.818	6.9	289.252	83.769	10534200
6.92	290.625	6.92	295.662	83.769	2.48455e+06
6.94	293.61	6.94	301.31	83.769	4.18653e+06
6.96	294.134	6.96	308.606	84.403	2751821
6.98	300.673	6.98	311.698	84.403	770444
7	303.024	7	312.749	84.878	2746711
7.02	303.525	7.02	316.125	84.878	913810
7.04	304.484	7.04	318.48	85.036	1.81668e+06
7.06	310.584	7.06	324.388	85.036	16973.8
7.08	311.602	7.08	327.162	85.669	3.43617e+06
7.1	314.489	7.1	328.166	86.143	9242771
7.12	319.239	7.12	330.229	86.143	5.07436e+06
7.14	322.242	7.14	332.122	86.143	430299
7.16	320.964	7.16	333.346	86.143	2678764
7.18	322.699	7.18	336.588	86.301	106793
7.2	325.23	7.2	337.376	86.301	171756
7.22	333.977	7.22	339.733	86.933	248489
7.24	340.745	7.24	345.924	86.933	4.82375e+06
7.26	347.288	7.26	353.07	86.933	79527.7
7.28	357.352	7.28	360.048	87.406	3.20483e+06
7.3	363.902	7.3	370.235	87.406	831565
7.32	378.3	7.32	385.232	87.406	4.8429e+06
7.34	394.991	7.34	397.955	88.195	445131
7.36	411.743	7.36	411.194	88.668	3.09602e+06
7.38	429.507	7.38	419.467	88.668	6129008
7.4	449.781	7.4	436.637	88.826	2.60281e+06
7.42	475.474	7.42	455.44	88.826	5155310
7.44	500.989	7.44	476.917	88.826	7181981
7.46	531.39	7.46	508.37	88.826	17476200
7.48	560.672	7.48	537.07	89.457	2.0398e+06
7.5	590.584	7.5	574.384	89.457	2.64392e+06
7.52	627.82	7.52	608.736	89.457	514025
7.54	670.721	7.54	657.055	89.93	3.69783e+06
7.56	723.4	7.56	713.774	89.93	4512.55
7.58	788.781	7.58	787.347	89.93	7.44869e+06
7.6	869.865	7.6	869.64	89.93	94692.7
7.62	967.674	7.62	965.929
7.64	1063.7	7.64	1057.92
7.66	1165.36	7.66	1149.14
7.68	1252.14	7.68	1236.5
7.7	1323.9	7.7	1306.98
7.72	1375.77	7.72	1352.31
7.74	1401.59	7.74	1369.53
7.76	1399.24	7.76	1359.81
7.78	1368.31	7.78	1324.9
7.8	1317.11	7.8	1269.19
7.82	1238.78	7.82	1190.92
7.84	1138.28	7.84	1094.28
7.86	1023.05	7.86	990.864
7.88	898.969	7.88	873.465
7.9	774.686	7.9	756.978
7.92	656.465	7.92	644.418
7.94	550.707	7.94	552.451
7.96	463.856	7.96	472.578
7.98	396.214	7.98	413.698
8	354.931	8	373.748
8.02	331.714	8.02	348.096
8.04	317.266	8.04	326.275
8.06	315.138	8.06	322.329
8.08	312.028	8.08	321.183
8.1	311.326	8.1	319.875
8.12	311.753	8.12	317.251
8.14	310.29	8.14	315.837
8.16	308.812	8.16	312.131
8.18	305.208	8.18	310.834
8.2	303.714	8.2	308.169
8.22	302.387	8.22	303.07
8.24	298.748	8.24	298.481
8.26	298.294	8.26	297.622
8.28	300.221	8.28	296.709
8.3	299.811	8.3	299.149
8.32	297.701	8.32	301.49
8.34	300.297	8.34	303.509
8.36	300.766	8.36	303.376
8.38	299.626	8.38	303.584
8.4	300.189	8.4	305.284
8.42	300.935	8.42	303.372
8.44	302.416	8.44	303.086
8.46	304.94	8.46	306.026
8.48	307.676	8.48	303.905
8.5	308.327	8.5	307.107
8.52	313.327	8.52	309.084
8.54	314.688	8.54	314.526
8.56	322.588	8.56	321.019
8.58	327.005	8.58	327.854
8.6	330.823	8.6	331.511
8.62	337.348	8.62	335.582
8.64	346.592	8.64	345.685
8.66	357.573	8.66	355.338
8.68	370.119	8.68	367.575
8.7	385.702	8.7	386.52
8.72	408.974	8.72	406.586
8.74	436.807	8.74	433.792
8.76	465.047	8.76	460.334
8.78	495.099	8.78	490.525
8.8	525.708	8.8	518.298
8.82	556.087	8.82	541.956
8.84	580.396	8.84	566.31
8.86	596.292	8.86	578.787
8.88	607.422	8.88	586.924
8.9	605.081	8.9	589.76
8.92	600.18	8.92	580.628
8.94	581.351	8.94	567.542
8.96	559.102	8.96	543.849
8.98	523.774	8.98	512.82
9	485.959	9	478.205
9.02	447.64	9.02	439.177
9.04	410.143	9.04	402.091
9.06	371.239	9.06	362.266
9.08	336.034	9.08	328.584
9.1	308.516	9.1	303.694
9.12	287.785	9.12	278.285
9.14	270.754	9.14	261.998
9.16	258.247	9.16	250.927
9.18	248.613	9.18	244.1
9.2	244.72	9.2	238.969
9.22	242.042	9.22	238.077
9.24	239.046	9.24	240.54
9.26	239.641	9.26	235.883
9.28	239.381	9.28	238.378
9.3	234.051	9.3	238.4
9.32	235.881	9.32	235.666
9.34	231.949	9.34	236.097
9.36	231.311	9.36	235.421
9.38	228.363	9.38	236.466
9.4	227.708	9.4	236.568
9.42	228.219	9.42	232.787
9.44	229.552	9.44	232.8
9.46	228.233	9.46	229.659
9.48	228.824	9.48	228.129
9.5	230.184	9.5	224.151
9.52	230.341	9.52	220.779
9.54	228.87	9.54	218.992
9.56	227.309	9.56	220.575
9.58	226.285	9.58	220.416
9.6	226.351	9.6	221.286
9.62	223.536	9.62	221.628
9.64	223.359	9.64	220.295
9.66	221.89	9.66	218.591
9.68	217.956	9.68	220.957
9.7	212.459	9.7	220.244
9.72	210.867	9.72	220.687
9.74	209.762	9.74	221.641
9.76	209.397	9.76	221.072
9.78	208.759	9.78	219.781
9.8	207.56	9.8	217.072
9.82	209.009	9.82	213.517
9.84	208.344	9.84	211.699
9.86	208.042	9.86	209.471
9.88	210.522	9.88	207.754
9.9	209.738	9.9	206.349
9.92	210.28	9.92	205.082
9.94	209.008	9.94	204.78
9.96	208.036	9.96	207.263
9.98	209.349	9.98	204.701
10	207.889	10	204.472
10.02	204.447	10.02	203.556
10.04	204.563	10.04	202.917
10.06	203.06	10.06	203.671
10.08	202.834	10.08	205.039
10.1	202.239	10.1	205.262
10.12	204.065	10.12	203.271
10.14	206.678	10.14	202.063
10.16	206.234	10.16	201.795
10.18	206.543	10.18	200.961
10.2	203.9	10.2	197.758
10.22	202.885	10.22	197.262
10.24	200.778	10.24	195.899
10.26	198.619	10.26	195.914
10.28	196.759	10.28	195.785
10.3	194.855	10.3	194.577
10.32	193.975	10.32	193.777
10.34	192.502	10.34	195.505
10.36	191.49	10.36	195.835
10.38	192.791	10.38	192.45
10.4	193.145	10.4	193.851
10.42	193.503	10.42	194.86
10.44	196	10.44	193.329
10.46	198.52	10.46	193.317
10.48	202.019	10.48	192.677
10.5	202.585	10.5	189.691
10.52	202.787	10.52	188.357
10.54	202.696	10.54	190.386
10.56	201.181	10.56	191.713
10.58	200.036	10.58	190.539
10.6	197.387	10.6	189.803
10.62	196.516	10.62	189.504
10.64	195.536	10.64	188.776
10.66	193.917	10.66	189.512
10.68	193.072	10.68	189.127
10.7	191.485	10.7	187.818
10.72	189.506	10.72	189.212
10.74	187.083	10.74	188.697
10.76	185.206	10.76	186.898
10.78	183.922	10.78	185.276
10.8	183.923	10.8	186.778
10.82	182.699	10.82	185.248
10.84	184.652	10.84	181.558
10.86	186.651	10.86	180.439
10.88	187.369	10.88	178.687
10.9	184.696	10.9	178.324
10.92	183.127	10.92	179.817
10.94	183.748	10.94	180.852
10.96	184.22	10.96	180.501
10.98	185.476	10.98	180.632
11	187.094	11	180.911
11.02	189.434	11.02	179.393
11.04	189.034	11.04	180.212
11.06	189.295	11.06	179.676
11.08	188.563	11.08	178.524
11.1	186.612	11.1	177.887
11.12	185.032	11.12	177.896
11.14	182.789	11.14	177.148
11.16	182.821	11.16	177.251
11.18	181.797	11.18	178.773
11.2	182.384	11.2	178.896
11.22	183.84	11.22	175.558
11.24	186.102	11.24	175.733
11.26	185.484	11.26	174.793
11.28	182.867	11.28	174.776
11.3	180.791	11.3	174.105
11.32	178.762	11.32	172.205
11.34	180.528	11.34	172.323
11.36	181.402	11.36	173.068
11.38	180.367	11.38	175.335
11.4	179.859	11.4	173.298
11.42	179.176	11.42	172.837
11.44	177.663	11.44	172.847
11.46	176.975	11.46	171.989
11.48	176.272	11.48	171.861
11.5	176.854	11.5	171.19
11.52	175.424	11.52	171.544
11.54	175.872	11.54	172.713
11.56	175.983	11.56	173.515
11.58	176.042	11.58	173.953
11.6	176.408	11.6	175.032
11.62	177.384	11.62	175.577
11.64	175.201	11.64	176.864
11.66	174.057	11.66	175.652
11.68	172.546	11.68	173.854
11.7	172.143	11.7	172.253
11.72	171.38	11.72	172.214
11.74	172.495	11.74	173.027
11.76	171.211	11.76	173.233
11.78	169.74	11.78	173.271
11.8	171.065	11.8	170.632
11.82	171.021	11.82	171.328
11.84	172.803	11.84	171.645
11.86	173.692	11.86	169.85
11.88	175.012	11.88	168.61
11.9	177.233	11.9	167.762
11.92	176.78	11.92	169.663
11.94	178.291	11.94	170.364
11.96	179.214	11.96	171.334
11.98	180.099	11.98	171.195
12	180.816	12	174.622
12.02	180.586	12.02	176.006
12.04	180.941	12.04	176.789
12.06	178.89	12.06	177.448
12.08	178.825	12.08	179.008
12.1	180.402	12.1	180.347
12.12	182.322	12.12	180.894
12.14	182.093	12.14	181.705
12.16	181.687	12.16	184.516
12.18	182.422	12.18	188.251
12.2	184.395	12.2	190.777
12.22	188.812	12.22	196.404
12.24	198.079	12.24	200.206
12.26	204.206	12.26	203.671
12.28	210.803	12.28	213.444
12.3	221.201	12.3	225.989
12.32	230.983	12.32	238.469
12.34	241.878	12.34	247.674
12.36	253.974	12.36	255.759
12.38	263.842	12.38	264.417
12.4	272.852	12.4	273.885
12.42	278.568	12.42	278.012
12.44	281.811	12.44	278.083
12.46	279.216	12.46	277.125
12.48	278.241	12.48	274.14
12.5	272.237	12.5	267.483
12.52	262.199	12.52	260.327
12.54	249.487	12.54	250.511
12.56	236.871	12.56	239.868
12.58	224.522	12.58	226.179
12.6	213.033	12.6	212.307
12.62	203.797	12.62	200.829
12.64	195.354	12.64	189.64
12.66	184.066	12.66	182.78
12.68	176.57	12.68	179.6
12.7	172.627	12.7	178.049
12.72	166.732	12.72	174.531
12.74	165.823	12.74	171.917
12.76	165.213	12.76	170.603
12.78	165.385	12.78	170.07
12.8	165.833	12.8	168.513
12.82	165.34	12.82	167.845
12.84	163.506	12.84	165.706
12.86	160.888	12.86	164.488
12.88	159.311	12.88	165.363
12.9	159.049	12.9	166.384
12.92	159.263	12.92	168.27
12.94	159.598	12.94	165.953
12.96	160.089	12.96	162.658
12.98	161.445	12.98	160.572
13	161.897	13	159.638
13.02	163.653	13.02	160.894
13.04	164.389	13.04	161.907
13.06	164.961	13.06	162.603
13.08	166.864	13.08	164.237
13.1	166.949	13.1	166.093
13.12	166.381	13.12	166.985
13.14	167.741	13.14	167.851
13.16	167.708	13.16	167.515
13.18	168.072	13.18	166.576
13.2	168.367	13.2	164.268
13.22	165.924	13.22	161.888
13.24	163.129	13.24	159.21
13.26	161.914	13.26	157.746
13.28	161.475	13.28	158.859
13.3	160.546	13.3	157.715
13.32	160.244	13.32	157.829
13.34	158.425	13.34	155.417
13.36	155.495	13.36	154.87
13.38	157.041	13.38	156.687
13.4	156.638	13.4	157.485
13.42	156.41	13.42	160.072
13.44	156.675	13.44	159.736
13.46	156.776	13.46	160.859
13.48	156.508	13.48	161.01
13.5	156.212	13.5	161.64
13.52	156.783	13.52	161.737
13.54	156.33	13.54	161.532
13.56	156.076	13.56	159.669
13.58	154.441	13.58	157.116
13.6	154.168	13.6	154.702
13.62	153.986	13.62	153.166
13.64	154.804	13.64	154.648
13.66	156.061	13.66	154.215
13.68	157.031	13.68	154.006
13.7	155.619	13.7	155.722
13.72	155.519	13.72	158.446
13.74	151.695	13.74	159.092
13.76	150.467	13.76	159.23
13.78	150.309	13.78	158.32
13.8	149.218	13.8	159.567
13.82	148.581	13.82	158.048
13.84	149.676	13.84	158.042
13.86	149.019	13.86	158.422
13.88	149.475	13.88	157.237
13.9	151.866	13.9	158.228
13.92	153.463	13.92	156.929
13.94	153.016	13.94	155.44
13.96	154.138	13.96	153.495
13.98	156.126	13.98	153.147
14	158.207	14	153.963
14.02	161.068	14.02	153.983
14.04	161.987	14.04	153.445
14.06	162.493	14.06	153.518
14.08	163.874	14.08	153.769
14.1	163.284	14.1	156.183
14.12	163.522	14.12	157.262
14.14	161.861	14.14	158.287
14.16	161.187	14.16	158.887
14.18	160.384	14.18	159.187
14.2	159.922	14.2	161.852
14.22	159.974	14.22	160.977
14.24	160.136	14.24	164.095
14.26	160.284	14.26	164.91
14.28	160.119	14.28	167.143
14.3	159.452	14.3	166.817
14.32	158.789	14.32	166.966
14.34	157.758	14.34	167.686
14.36	160.116	14.36	168.237
14.38	161.95	14.38	168.574
14.4	165.06	14.4	169.097
14.42	169.396	14.42	169.442
14.44	173.096	14.44	170.576
14.46	176.912	14.46	174.22
14.48	181.224	14.48	175.136
14.5	184.534	14.5	176.265
14.52	188.349	14.52	178.286
14.54	188.297	14.54	178.215
14.56	188.988	14.56	175.726
14.58	188.32	14.58	173.767
14.6	186.335	14.6	173.11
14.62	184.455	14.62	171.901
14.64	182.396	14.64	171.022
14.66	179.428	14.66	169.332
14.68	175.071	14.68	166.885
14.7	170.667	14.7	164.089
14.72	165.449	14.72	162.664
14.74	162.168	14.74	160.197
14.76	159.7	14.76	158.014
14.78	157.522	14.78	157.015
14.8	157.202	14.8	158.88
14.82	156.49	14.82	160.898
14.84	156.109	14.84	162.611
14.86	155.366	14.86	162.134
14.88	155.295	14.88	161.073
14.9	155.43	14.9	160.467
14.92	156.599	14.92	163.951
14.94	159.292	14.94	163.75
14.96	162.747	14.96	164.196
14.98	164.669	14.98	167.345
15	169.662	15	171.174
15.02	174.358	15.02	177.316
15.04	180.096	15.04	182.948
15.06	185.061	15.06	187.433
15.08	188.986	15.08	192.875
15.1	193.003	15.1	197.204
15.12	195.487	15.12	199.626
15.14	197.073	15.14	203.255
15.16	197.683	15.16	204.49
15.18	200.181	15.18	204.846
15.2	199.409	15.2	206.017
15.22	195.286	15.22	203.772
15.24	190.241	15.24	198.964
15.26	184.46	15.26	193.638
15.28	178.022	15.28	189.078
15.3	172.932	15.3	182.876
15.32	169.602	15.32	178.586
15.34	166.941	15.34	172.008
15.36	162.935	15.36	167.175
15.38	159.453	15.38	162.985
15.4	158.236	15.4	159.19
15.42	157.511	15.42	158.521
15.44	157.923	15.44	156.802
15.46	157.017	15.46	153.812
15.48	156.467	15.48	152.263
15.5	159.752	15.5	150.015
15.52	160.699	15.52	150.572
15.54	160.372	15.54	150.031
15.56	162.658	15.56	149.409
15.58	163.443	15.58	149.532
15.6	162.678	15.6	152.202
15.62	162.331	15.62	151.557
15.64	161.854	15.64	150.763
15.66	162.429	15.66	151.609
15.68	162.745	15.68	153.35
15.7	163.642	15.7	152.924
15.72	162.673	15.72	153.201
15.74	163.456	15.74	155.38
15.76	164.922	15.76	157.033
15.78	164.75	15.78	155.188
15.8	165.617	15.8	155.342
15.82	167.428	15.82	156.919
15.84	167.383	15.84	156.832
15.86	166.688	15.86	155.272
15.88	166.826	15.88	154.297
15.9	167.663	15.9	154.414
15.92	165.159	15.92	156.626
15.94	163.335	15.94	156.033
15.96	161.274	15.96	155.016
15.98	161.991	15.98	154.297
16	163.258	16	157.609
16.02	162.743	16.02	156.237
16.04	160.784	16.04	157.603
16.06	161.191	16.06	158.873
16.08	159.32	16.08	160.639
16.1	156.335	16.1	159.688
16.12	153.207	16.12	161.208
16.14	152.87	16.14	165.227
16.16	151.538	16.16	163.502
16.18	150.944	16.18	161.329
16.2	151.778	16.2	161.388
16.22	152.95	16.22	162.066
16.24	152.044	16.24	160.938
16.26	153.601	16.26	158.723
16.28	154.296	16.28	157.601
16.3	154.53	16.3	156.933
16.32	155.07	16.32	156.14
16.34	156.497	16.34	154.944
16.36	158.926	16.36	153.541
16.38	163.721	16.38	155.432
16.4	164.349	16.4	156.108
16.42	164.853	16.42	154.208
16.44	164.852	16.44	152.749
16.46	165.714	16.46	152.654
16.48	163.875	16.48	152.324
16.5	161.282	16.5	151.968
16.52	160.307	16.52	152.907
16.54	159.194	16.54	152.608
16.56	157.709	16.56	150.866
16.58	159.054	16.58	153.135
16.6	158.948	16.6	154.944
16.62	157.885	16.62	155.909
16.64	157.249	16.64	156.029
16.66	155.592	16.66	155.89
16.68	153.506	16.68	156.819
16.7	153.038	16.7	158.035
16.72	154.453	16.72	161.14
16.74	154.983	16.74	163.388
16.76	156.124	16.76	163.38
16.78	157.607	16.78	163.682
16.8	156.832	16.8	163.754
16.82	158.878	16.82	163.186
16.84	161.337	16.84	163.255
16.86	162.969	16.86	164.081
16.88	165.596	16.88	161.949
16.9	164.216	16.9	162.751
16.92	166.25	16.92	163.954
16.94	168.178	16.94	164.053
16.96	169.598	16.96	166.015
16.98	170.673	16.98	167.158
17	168.917	17	168.49
17.02	167.873	17.02	169.387
17.04	166.6	17.04	169.295
17.06	164.358	17.06	167.787
17.08	164.607	17.08	171.355
17.1	166.599	17.1	171.735
17.12	167.064	17.12	174.24
17.14	167.901	17.14	173.091
17.16	171.093	17.16	171.712
17.18	172.501	17.18	174.022
17.2	172.803	17.2	176.069
17.22	175.27	17.22	175.294
17.24	177.382	17.24	176.075
17.26	181.715	17.26	176.561
17.28	185.216	17.28	180.108
17.3	187.895	17.3	184.372
17.32	195.788	17.32	186.812
17.34	202.941	17.34	191.05
17.36	207.882	17.36	198.463
17.38	212.632	17.38	205.955
17.4	218.87	17.4	214.104
17.42	225.092	17.42	220.609
17.44	230.59	17.44	223.886
17.46	235.019	17.46	227.036
17.48	235.61	17.48	232.932
17.5	237.374	17.5	233.477
17.52	234.844	17.52	232.447
17.54	231.503	17.54	227.616
17.56	227.603	17.56	220.907
17.58	219.802	17.58	217.365
17.6	212.409	17.6	210.891
17.62	204.458	17.62	205.043
17.64	198.237	17.64	198.842
17.66	192.857	17.66	193.089
17.68	185.217	17.68	187.614
17.7	180.279	17.7	181.456
17.72	178.866	17.72	177.715
17.74	176.999	17.74	177.615
17.76	173.901	17.76	177.008
17.78	173.635	17.78	177.317
17.8	173.815	17.8	175.279
17.82	173.676	17.82	174.416
17.84	173.167	17.84	172.678
17.86	171.3	17.86	172.668
17.88	169.56	17.88	173.603
17.9	170.458	17.9	171.226
17.92	169.418	17.92	168.18
17.94	167.831	17.94	165.695
17.96	166.85	17.96	164.012
17.98	165.809	17.98	165.689
18	165.406	18	166.589
18.02	165.527	18.02	167.76
18.04	166.222	18.04	168.601
18.06	165.19	18.06	168.295
18.08	164.947	18.08	167.566
18.1	164.694	18.1	166.133
18.12	167.038	18.12	166.851
18.14	167.412	18.14	167.757
18.16	167.47	18.16	168.161
18.18	167.36	18.18	168.077
18.2	165.248	18.2	168.237
18.22	165.092	18.22	169.15
18.24	164.972	18.24	170.117
18.26	166.007	18.26	170.5
18.28	168.736	18.28	172.479
18.3	170.909	18.3	171.622
18.32	172.26	18.32	174.135
18.34	174.945	18.34	173.345
18.36	176.025	18.36	172.555
18.38	178.198	18.38	174.46
18.4	180.05	18.4	174.031
18.42	181.119	18.42	175.799
18.44	179.555	18.44	175.517
18.46	177.962	18.46	171.516
18.48	176.542	18.48	169.996
18.5	175.369	18.5	168.353
18.52	174.424	18.52	168.722
18.54	173.656	18.54	168.822
18.56	170.532	18.56	169.827
18.58	167.314	18.58	170.973
18.6	166.171	18.6	171.931
18.62	165.835	18.62	171.268
18.64	166.204	18.64	172.935
18.66	167.835	18.66	173.101
18.68	170.027	18.68	174.442
18.7	172.463	18.7	173.613
18.72	175.634	18.72	174.268
18.74	178.939	18.74	171.72
18.76	179.679	18.76	172.119
18.78	181.415	18.78	174.861
18.8	183.767	18.8	174.3
18.82	183.337	18.82	176.557
18.84	185.482	18.84	175.069
18.86	187.675	18.86	176.161
18.88	192.005	18.88	179.7
18.9	197.27	18.9	184.731
18.92	201.198	18.92	188.953
18.94	206.666	18.94	194.465
18.96	211.001	18.96	201.192
18.98	215.824	18.98	205.844
19	219.438	19	208.373
19.02	219.994	19.02	211.465
19.04	221.277	19.04	214.086
19.06	221.951	19.06	213.761
19.08	220.596	19.08	213.301
19.1	217.878	19.1	210.686
19.12	215.815	19.12	205.338
19.14	212.483	19.14	201.211
19.16	208.882	19.16	197.422
19.18	203.927	19.18	192.421
19.2	199.835	19.2	187.389
19.22	194.439	19.22	183.677
19.24	193.376	19.24	180.396
19.26	191.186	19.26	179.239
19.28	191.013	19.28	176.568
19.3	191.127	19.3	177.764
19.32	195.275	19.32	178.517
19.34	200.437	19.34	180.556
19.36	203.108	19.36	184.476
19.38	207.629	19.38	187.09
19.4	212.009	19.4	193.268
19.42	214.73	19.42	198.402
19.44	219.992	19.44	203.499
19.46	225.24	19.46	207.863
19.48	229.037	19.48	212.278
19.5	231.525	19.5	215.186
19.52	233.974	19.52	215.539
19.54	234.208	19.54	217.203
19.56	230.931	19.56	217.251
19.58	229.186	19.58	215.858
19.6	226.053	19.6	216.319
19.62	220.914	19.62	213.411
19.64	213.933	19.64	209.687
19.66	207.842	19.66	205.286
19.68	199.762	19.68	198.927
19.7	193.966	19.7	194.704
19.72	189.066	19.72	191.86
19.74	183.006	19.74	188.603
19.76	177.576	19.76	185.622
19.78	176.301	19.78	182.309
19.8	174.908	19.8	180.83
19.82	173.857	19.82	179.037
19.84	174.423	19.84	178.297
19.86	174.243	19.86	178.087
19.88	173.948	19.88	177.777
19.9	172.35	19.9	177.543
19.92	173.515	19.92	174.852
19.94	172.083	19.94	175.438
19.96	172.227	19.96	176.077
19.98	175.487	19.98	176.368
20	175.855	20	178.228
20.02	177.058	20.02	179.873
20.04	178.993	20.04	181.297
20.06	180.868	20.06	181.77
20.08	179.99	20.08	182.234
20.1	179.307	20.1	182.669
20.12	179.813	20.12	184.023
20.14	180.337	20.14	183.293
20.16	180.735	20.16	182.691
20.18	183.201	20.18	181.454
20.2	184.874	20.2	180.992
20.22	185.254	20.22	181.525
20.24	185.013	20.24	181.151
20.26	185.015	20.26	181.075
20.28	183.686	20.28	179.825
20.3	181.634	20.3	177.191
20.32	181.517	20.32	174.564
20.34	181.661	20.34	175.344
20.36	185.059	20.36	173.916
20.38	185.832	20.38	174.079
20.4	188.09	20.4	173.756
20.42	189.174	20.42	174.2
20.44	190.482	20.44	174.083
20.46	186.245	20.46	175.548
20.48	184.216	20.48	177.882
20.5	181.678	20.5	178.056
20.52	179.853	20.52	177.421
20.54	179.859	20.54	177.984
20.56	180.258	20.56	178.969
20.58	180.896	20.58	177.875
20.6	183.253	20.6	178.421
20.62	183.855	20.62	180.726
20.64	184.879	20.64	182.026
20.66	183.05	20.66	181.297
20.68	181.879	20.68	180.199
20.7	182.132	20.7	179.789
20.72	184.592	20.72	180.558
20.74	189.106	20.74	181.269
20.76	190.287	20.76	182.414
20.78	190.952	20.78	183.273
20.8	193.705	20.8	183.872
20.82	191.316	20.82	184.281
20.84	190.313	20.84	185.98
20.86	186.918	20.86	185.818
20.88	184.772	20.88	185.686
20.9	185.687	20.9	184.068
20.92	185.984	20.92	181.848
20.94	187.922	20.94	181.841
20.96	186.748	20.96	182.252
20.98	187.616	20.98	181.308
21	191.037	21	181.302
21.02	188.474	21.02	184.073
21.04	187.327	21.04	182.085
21.06	185.097	21.06	182.206
21.08	186.88	21.08	182.533
21.1	187.065	21.1	184.822
21.12	189.101	21.12	185.18
21.14	190.209	21.14	186.249
21.16	192.561	21.16	189.691
21.18	194.175	21.18	190.974
21.2	193.908	21.2	191.447
21.22	195.013	21.22	191.878
21.24	197.747	21.24	191.89
21.26	200.441	21.26	192.776
21.28	202.581	21.28	194.944
21.3	207.751	21.3	196.512
21.32	209.513	21.32	196.461
21.34	210.517	21.34	199.533
21.36	209.941	21.36	201.577
21.38	209.786	21.38	200.545
21.4	208.887	21.4	200.948
21.42	205.807	21.42	202.445
21.44	204.618	21.44	201.317
21.46	203.304	21.46	201.559
21.48	202.577	21.48	201.147
21.5	199.376	21.5	201.382
21.52	198.557	21.52	198.051
21.54	197.929	21.54	196.312
21.56	196.825	21.56	195.409
21.58	193.689	21.58	193.751
21.6	193.411	21.6	189.932
21.62	194.499	21.62	187.607
21.64	192.581	21.64	185.207
21.66	191.509	21.66	184.382
21.68	189.678	21.68	184.471
21.7	188.715	21.7	185.308
21.72	189.009	21.72	183.95
21.74	188.08	21.74	186.579
21.76	186.927	21.76	187.51
21.78	187.573	21.78	187.501
21.8	187.138	21.8	189.617
21.82	186.842	21.82	191.096
21.84	187.667	21.84	190.801
21.86	188.844	21.86	190.153
21.88	191.082	21.88	191.461
21.9	191.653	21.9	190.156
21.92	195.013	21.92	188.146
21.94	194.315	21.94	184.708
21.96	192.58	21.96	184.47
21.98	193.63	21.98	184.778
22	193.574	22	183.814
22.02	192.435	22.02	182.947
22.04	192.213	22.04	184.112
22.06	192.969	22.06	186.345
22.08	192.962	22.08	189.121
22.1	192.404	22.1	192.374
22.12	195.491	22.12	194.786
22.14	196.563	22.14	198.798
22.16	196.753	22.16	201.905
22.18	197.425	22.18	202.947
22.2	197.13	22.2	204.506
22.22	197.736	22.22	203.534
22.24	199.754	22.24	200.157
22.26	200.673	22.26	199.675
22.28	203.227	22.28	200.171
22.3	204.422	22.3	197.141
22.32	206.848	22.32	195.991
22.34	206.949	22.34	194.505
22.36	208.161	22.36	195.797
22.38	208.746	22.38	196.459
22.4	209.3	22.4	195.873
22.42	213.211	22.42	197.471
22.44	214.512	22.44	199.244
22.46	216.436	22.46	203.332
22.48	218.013	22.48	207.535
22.5	218.7	22.5	215
22.52	224.308	22.52	221.163
22.54	227.895	22.54	228.167
22.56	233.311	22.56	233.826
22.58	239.615	22.58	236.005
22.6	243.732	22.6	240.449
22.62	246.896	22.62	242.857
22.64	250.466	22.64	243.9
22.66	251.669	22.66	247.287
22.68	254.6	22.68	246.518
22.7	255.16	22.7	243.333
22.72	254.473	22.72	239.611
22.74	253.366	22.74	231.956
22.76	249.457	22.76	226.813
22.78	245.52	22.78	220.205
22.8	239.708	22.8	214.801
22.82	233.799	22.82	210.361
22.84	225.289	22.84	205.108
22.86	219.609	22.86	203.432
22.88	211.976	22.88	202.063
22.9	206.476	22.9	200.789
22.92	205.631	22.92	199.814
22.94	204.9	22.94	199.804
22.96	203.926	22.96	199.532
22.98	201.728	22.98	200.993
23	200.025	23	203.071
23.02	197.843	23.02	201.97
23.04	196.72	23.04	200.303
23.06	197.156	23.06	198.442
23.08	198.183	23.08	195.206
23.1	199.355	23.1	191.296
23.12	200.382	23.12	186.523
23.14	201.206	23.14	185.005
23.16	200.385	23.16	185.946
23.18	197.48	23.18	184.187
23.2	195.659	23.2	185.704
23.22	196.785	23.22	186.468
23.24	196.467	23.24	187.502
23.26	196.225	23.26	188.25
23.28	198.072	23.28	187.434
23.3	200.238	23.3	187.541
23.32	201.162	23.32	188.006
23.34	200.69	23.34	190.122
23.36	200.102	23.36	191.854
23.38	199.86	23.38	193.238
23.4	197.931	23.4	192.379
23.42	196.501	23.42	191.662
23.44	196.163	23.44	192.826
23.46	195.894	23.46	192.857
23.48	194.896	23.48	193.26
23.5	192.44	23.5	191.689
23.52	191.716	23.52	192.153
23.54	188.618	23.54	194.393
23.56	187.641	23.56	195.68
23.58	187.451	23.58	195.09
23.6	188.66	23.6	195.05
23.62	190.01	23.62	193.572
23.64	191.351	23.64	192.707
23.66	193.394	23.66	191.137
23.68	195.326	23.68	190.06
23.7	193.509	23.7	191.147
23.72	192.999	23.72	191.531
23.74	194.806	23.74	193.9
23.76	196.713	23.76	196.06
23.78	195.099	23.78	197.975
23.8	193.484	23.8	199.531
23.82	194.874	23.82	199.363
23.84	193.404	23.84	199.141
23.86	193.157	23.86	199.387
23.88	191.622	23.88	198.365
23.9	190.29	23.9	199.622
23.92	191.518	23.92	199.246
23.94	189.483	23.94	199.792
23.96	190.379	23.96	200.811
23.98	191.823	23.98	199.375
24	191.775	24	198.143
24.02	193.431	24.02	194.733
24.04	194.411	24.04	197.054
24.06	194.676	24.06	197.516
24.08	193.622	24.08	197.076
24.1	195.328	24.1	194.837
24.12	197.231	24.12	194.137
24.14	200.226	24.14	194.196
24.16	198.553	24.16	192.888
24.18	197.603	24.18	189.855
24.2	199.291	24.2	186.197
24.22	200.164	24.22	183.464
24.24	199.687	24.24	181.556
24.26	198.899	24.26	180.087
24.28	197.069	24.28	177.505
24.3	197.497	24.3	179.636
24.32	196.737	24.32	179.845
24.34	194.502	24.34	181.944
24.36	193.325	24.36	183.924
24.38	192.345	24.38	184.841
24.4	191.08	24.4	184.254
24.42	189.617	24.42	185.808
24.44	188.724	24.44	188.067
24.46	189.085	24.46	188.935
24.48	188.412	24.48	187.479
24.5	192.317	24.5	188.152
24.52	194.392	24.52	190.951
24.54	196.801	24.54	193.508
24.56	198.319	24.56	195.091
24.58	202.403	24.58	197.619
24.6	207.492	24.6	199.907
24.62	211.185	24.62	201.761
24.64	214.525	24.64	202.25
24.66	215.987	24.66	199.292
24.68	219.929	24.68	199.367
24.7	221.235	24.7	199.68
24.72	220.016	24.72	199.142
24.74	216.966	24.74	198.824
24.76	215.988	24.76	197.368
24.78	214.065	24.78	196.809
24.8	212.1	24.8	196.414
24.82	207.541	24.82	194.387
24.84	204.937	24.84	192.105
24.86	203	24.86	193.1
24.88	201.756	24.88	192.874
24.9	199.834	24.9	196.186
24.92	197.087	24.92	197.721
24.94	195.337	24.94	198.538
24.96	193.81	24.96	199.997
24.98	193.097	24.98	200.898
25	193.079	25	198.626
25.02	195.037	25.02	195.876
25.04	196.499	25.04	192.785
25.06	197.677	25.06	189.457
25.08	202.281	25.08	187.275
25.1	200.273	25.1	184.01
25.12	199.12	25.12	182.62
25.14	197.152	25.14	181.723
25.16	200.451	25.16	179.213
25.18	199.577	25.18	178.433
25.2	199.698	25.2	178.502
25.22	199.278	25.22	177.598
25.24	200.51	25.24	178.266
25.26	200.664	25.26	181.242
25.28	200.484	25.28	183.766
25.3	197.199	25.3	187.528
25.32	197.058	25.32	191.195
25.34	199.586	25.34	192.588
25.36	199.143	25.36	192.481
25.38	198.014	25.38	193.827
25.4	198.449	25.4	192.647
25.42	202.424	25.42	192.239
25.44	201.26	25.44	189.867
25.46	201.53	25.46	190.073
25.48	202.877	25.48	187.745
25.5	201.213	25.5	186.794
25.52	202.466	25.52	186.502
25.54	201.901	25.54	185.506
25.56	204.339	25.56	187.476
25.58	205.424	25.58	189.374
25.6	208.178	25.6	194.028
25.62	209.462	25.62	198.131
25.64	213.315	25.64	200.603
25.66	215.831	25.66	207.452
25.68	218.361	25.68	213.385
25.7	222.007	25.7	218.828
25.72	226.44	25.72	223.159
25.74	231.769	25.74	222.697
25.76	232.812	25.76	225.877
25.78	235.064	25.78	230.121
25.8	236.069	25.8	231.663
25.82	237.14	25.82	232.34
25.84	233.245	25.84	230.375
25.86	234.393	25.86	231.862
25.88	236.093	25.88	229.228
25.9	233.783	25.9	230.454
25.92	234.88	25.92	231.876
25.94	234.794	25.94	234.744
25.96	239.352	25.96	241.893
25.98	244.406	25.98	245.418
26	251.694	26	256.698
26.02	262.832	26.02	267.057
26.04	275.686	26.04	277.85
26.06	288.998	26.06	294.324
26.08	301.848	26.08	305.822
26.1	316.19	26.1	317.488
26.12	326.138	26.12	325.178
26.14	334.621	26.14	330.991
26.16	338.946	26.16	336.737
26.18	341.705	26.18	336.76
26.2	338.053	26.2	336.711
26.22	334.391	26.22	330.738
26.24	323.274	26.24	318.515
26.26	313.229	26.26	308.348
26.28	300.828	26.28	294.521
26.3	283.012	26.3	282.794
26.32	267.747	26.32	269.295
26.34	252.644	26.34	254.79
26.36	239.239	26.36	240.861
26.38	226.92	26.38	227.231
26.4	220.226	26.4	219.456
26.42	215.578	26.42	210.768
26.44	208.547	26.44	206.76
26.46	205.63	26.46	203.549
26.48	201.447	26.48	198.517
26.5	200.046	26.5	196.698
26.52	197.669	26.52	190.318
26.54	197.959	26.54	187.439
26.56	198.132	26.56	187.567
26.58	199.992	26.58	187.705
26.6	202.442	26.6	189.238
26.62	202.433	26.62	187.506
26.64	201.03	26.64	187.113
26.66	203.76	26.66	188.833
26.68	203.814	26.68	188.408
26.7	202.075	26.7	187.396
26.72	200.545	26.72	186.338
26.74	200.212	26.74	184.666
26.76	199.04	26.76	183.74
26.78	196.527	26.78	183.118
26.8	196.221	26.8	182.962
26.82	193.646	26.82	180.873
26.84	190.754	26.84	181.528
26.86	190.024	26.86	181.206
26.88	188.526	26.88	182.466
26.9	187.604	26.9	181.754
26.92	187.128	26.92	178.624
26.94	186.947	26.94	180.683
26.96	186.409	26.96	181.203
26.98	186.56	26.98	181.467
27	186.46	27	182.02
27.02	183.4	27.02	180.887
27.04	184.575	27.04	180.452
27.06	184.805	27.06	181.489
27.08	182.745	27.08	181.44
27.1	183.143	27.1	181.349
27.12	181.337	27.12	182.817
27.14	181.307	27.14	183.685
27.16	182.201	27.16	184.312
27.18	181	27.18	183.628
27.2	185.534	27.2	182.663
27.22	185.242	27.22	180.688
27.24	187.004	27.24	181.533
27.26	189.082	27.26	181.9
27.28	188.812	27.28	179.751
27.3	188.573	27.3	177.249
27.32	187.418	27.32	175.913
27.34	188.163	27.34	176.382
27.36	189.312	27.36	175.137
27.38	188.861	27.38	174.281
27.4	187.945	27.4	172.601
27.42	186.866	27.42	170.65
27.44	187.124	27.44	169.38
27.46	184.844	27.46	170.982
27.48	183.195	27.48	172.447
27.5	184.043	27.5	173.258
27.52	184.805	27.52	174.381
27.54	186.04	27.54	174.147
27.56	186.757	27.56	175.297
27.58	186.5	27.58	175.765
27.6	186.854	27.6	175.624
27.62	184.365	27.62	176.008
27.64	183.236	27.64	177.063
27.66	184.253	27.66	178.474
27.68	182.634	27.68	176.649
27.7	182.633	27.7	179.518
27.72	182.547	27.72	179.224
27.74	183.427	27.74	179.506
27.76	181.899	27.76	180.015
27.78	183.445	27.78	181.577
27.8	183.272	27.8	183.247
27.82	182.577	27.82	183.889
27.84	183.016	27.84	184.345
27.86	182.491	27.86	186.912
27.88	181.852	27.88	188.723
27.9	182.25	27.9	188.695
27.92	181.178	27.92	184.568
27.94	180.354	27.94	181.724
27.96	178.848	27.96	179.245
27.98	177.495	27.98	176.79
28	178.114	28	173.91
28.02	179.353	28.02	174.764
28.04	180.534	28.04	173.659
28.06	183.474	28.06	172.688
28.08	186.507	28.08	171.006
28.1	186.292	28.1	172.162
28.12	186.293	28.12	169.342
28.14	185.783	28.14	172.493
28.16	188.44	28.16	174.306
28.18	190.913	28.18	177.788
28.2	190.665	28.2	178.997
28.22	191.822	28.22	179.316
28.24	190.501	28.24	180.066
28.26	190.102	28.26	180.906
28.28	186.592	28.28	178.66
28.3	185.99	28.3	178.04
28.32	185.127	28.32	174.425
28.34	184.777	28.34	174.321
28.36	184.796	28.36	175.254
28.38	186.617	28.38	177.581
28.4	186.339	28.4	179.199
28.42	187.43	28.42	184.596
28.44	188.12	28.44	186.715
28.46	189.994	28.46	189.913
28.48	192.948	28.48	193.688
28.5	191.535	28.5	195.555
28.52	196.113	28.52	196.948
28.54	200.822	28.54	201.3
28.56	204.311	28.56	203.093
28.58	206.359	28.58	203.763
28.6	208.962	28.6	203.244
28.62	209.124	28.62	201.224
28.64	208.562	28.64	197.8
28.66	208.243	28.66	194.054
28.68	206.725	28.68	191.031
28.7	208.774	28.7	188.646
28.72	205.819	28.72	183.655
28.74	201.501	28.74	179.277
28.76	198.108	28.76	178.649
28.78	191.574	28.78	176.062
28.8	186.698	28.8	173.516
28.82	185.873	28.82	173.419
28.84	182.248	28.84	170.357
28.86	178.93	28.86	168.559
28.88	177.119	28.88	168.146
28.9	175.738	28.9	166.685
28.92	176.158	28.92	166.389
28.94	177.001	28.94	168.681
28.96	175.376	28.96	171.535
28.98	175.774	28.98	173.353
29	176.509	29	173.445
29.02	176.225	29.02	173.788
29.04	174.387	29.04	175.679
29.06	172.499	29.06	177.337
29.08	174.697	29.08	179.346
29.1	174.907	29.1	176.635
29.12	174.627	29.12	176.275
29.14	173.458	29.14	176.889
29.16	174.854	29.16	177.97
29.18	175.276	29.18	177.534
29.2	179.612	29.2	177.739
29.22	181.231	29.22	174.757
29.24	182.547	29.24	172.374
29.26	182.341	29.26	170.526
29.28	183.517	29.28	169.979
29.3	185.302	29.3	168.41
29.32	184.69	29.32	165.544
29.34	184.897	29.34	167.122
29.36	184.172	29.36	168.29
29.38	184.748	29.38	167.767
29.4	184.348	29.4	167.121
29.42	183.106	29.42	168.779
29.44	179.577	29.44	169.678
29.46	177.818	29.46	167.699
29.48	179.03	29.48	168.625
29.5	178.187	29.5	168.118
29.52	177.528	29.52	170.543
29.54	175.457	29.54	171.84
29.56	174.248	29.56	172.959
29.58	174.093	29.58	174.931
29.6	175.91	29.6	176.403
29.62	176.928	29.62	176.687
29.64	177.633	29.64	177.633
29.66	175.16	29.66	178.788
29.68	173.414	29.68	178.137
29.7	171.729	29.7	175.522
29.72	170.314	29.72	174.15
29.74	170.069	29.74	174.245
29.76	171.065	29.76	174.615
29.78	171.946	29.78	173.68
29.8	172.813	29.8	173.429
29.82	173.856	29.82	172.041
29.84	173.913	29.84	170.383
29.86	175.165	29.86	169.558
29.88	177.921	29.88	171.644
29.9	178.647	29.9	170.681
29.92	179.201	29.92	168.191
29.94	180.207	29.94	168.397
29.96	183.479	29.96	168.275
29.98	187.4	29.98	170.319
30	188.838	30	172.776
30.02	190.708	30.02	174.956
30.04	190.273	30.04	175.512
30.06	191.948	30.06	177.906
30.08	194.461	30.08	179.162
30.1	196.309	30.1	181.762
30.12	200.882	30.12	186.413
30.14	203.132	30.14	188.781
30.16	204.885	30.16	195.783
30.18	208.023	30.18	196.917
30.2	210.339	30.2	196.967
30.22	214.015	30.22	195.449
30.24	214.735	30.24	193.774
30.26	212.145	30.26	193.598
30.28	211.905	30.28	193.762
30.3	209.546	30.3	189.046
30.32	206.666	30.32	186.177
30.34	205.267	30.34	186.889
30.36	203.923	30.36	186.283
30.38	198.3	30.38	184.532
30.4	193.425	30.4	184.342
30.42	188.629	30.42	182.424
30.44	182.18	30.44	180.022
30.46	181.803	30.46	177.774
30.48	177.547	30.48	179.174
30.5	174.432	30.5	179.067
30.52	173.332	30.52	180.687
30.54	172.16	30.54	179.837
30.56	170.411	30.56	179.901
30.58	170.987	30.58	176.673
30.6	171.315	30.6	171.522
30.62	173.359	30.62	168.066
30.64	171.612	30.64	168.134
30.66	170.671	30.66	169.653
30.68	173.899	30.68	168.469
30.7	174.815	30.7	166.696
30.72	176.4	30.72	166.536
30.74	177.557	30.74	168.166
30.76	176.728	30.76	168.458
30.78	175.972	30.78	166.778
30.8	176.186	30.8	166.995
30.82	175.561	30.82	164.464
30.84	176.829	30.84	163.544
30.86	178.825	30.86	163.63
30.88	177.489	30.88	166.637
30.9	179.316	30.9	169.315
30.92	182.315	30.92	173.511
30.94	183.209	30.94	175.947
30.96	187.04	30.96	177.392
30.98	189.841	30.98	184.274
31	195.13	31	186.804
31.02	201.431	31.02	194.532
31.04	204.744	31.04	203.382
31.06	210.383	31.06	207.58
31.08	217.109	31.08	212.955
31.1	220.803	31.1	219.075
31.12	224.341	31.12	224.562
31.14	226.042	31.14	228.435
31.16	227.214	31.16	230.308
31.18	229.126	31.18	229.572
31.2	229.98	31.2	227.476
31.22	229.611	31.22	225.982
31.24	228.456	31.24	224.217
31.26	225.338	31.26	222.666
31.28	221.922	31.28	218.722
31.3	216.491	31.3	213.743
31.32	212.459	31.32	207.616
31.34	205.689	31.34	201.065
31.36	201.842	31.36	194.568
31.38	196.405	31.38	191.006
31.4	192.433	31.4	185.579
31.42	187.032	31.42	183.524
31.44	182.62	31.44	180.895
31.46	180.47	31.46	175.698
31.48	177.188	31.48	175.791
31.5	173.772	31.5	173.983
31.52	171.189	31.52	173.019
31.54	167.257	31.54	171.56
31.56	164.641	31.56	170.431
31.58	166.981	31.58	167.167
31.6	167.534	31.6	166.645
31.62	168.788	31.62	168.059
31.64	170.64	31.64	170.214
31.66	170.25	31.66	170.881
31.68	170.909	31.68	167.919
31.7	172.843	31.7	166.745
31.72	174.805	31.72	165.486
31.74	174.998	31.74	164.445
31.76	175.738	31.76	163.156
31.78	176.762	31.78	161.206
31.8	174.765	31.8	160.588
31.82	173.939	31.82	161.229
31.84	174.241	31.84	159.816
31.86	173.086	31.86	158.884
31.88	170.544	31.88	160.799
31.9	167.321	31.9	160.761
31.92	165.63	31.92	161.009
31.94	165.014	31.94	160.872
31.96	163.654	31.96	159.495
31.98	164.565	31.98	159.113
32	164.261	32	160.503
32.02	164.715	32.02	162.227
32.04	164.549	32.04	163.832
32.06	164.619	32.06	162.432
32.08	165.249	32.08	160.221
32.1	166.113	32.1	161.375
32.12	166.372	32.12	159.155
32.14	166.296	32.14	159.185
32.16	167.973	32.16	157.591
32.18	167.36	32.18	155.212
32.2	166.225	32.2	154.246
32.22	164.486	32.22	154.499
32.24	165.299	32.24	153.469
32.26	165.672	32.26	154.972
32.28	164.948	32.28	155.899
32.3	167.092	32.3	157.351
32.32	168.736	32.32	157.327
32.34	168.662	32.34	157.101
32.36	168.264	32.36	158.537
32.38	170.977	32.38	159.397
32.4	171.886	32.4	156.501
32.42	171.197	32.42	157.591
32.44	171.029	32.44	157.915
32.46	170.818	32.46	157.905
32.48	170.091	32.48	159.629
32.5	170.588	32.5	161.727
32.52	173.935	32.52	160.406
32.54	175.164	32.54	160.691
32.56	177.539	32.56	162.466
32.58	177.418	32.58	163.277
32.6	179.774	32.6	165.81
32.62	184.044	32.62	168.387
32.64	186.208	32.64	171.841
32.66	189.392	32.66	175.794
32.68	191.311	32.68	177.994
32.7	192.747	32.7	179.356
32.72	192.162	32.72	179.227
32.74	190.718	32.74	179.256
32.76	191.713	32.76	178.414
32.78	189.181	32.78	174.399
32.8	184.84	32.8	170.506
32.82	181.623	32.82	170.219
32.84	178.9	32.84	166.703
32.86	174.409	32.86	164.249
32.88	171.668	32.88	162.978
32.9	170.13	32.9	160.186
32.92	168.387	32.92	157.953
32.94	165.908	32.94	156.883
32.96	165.625	32.96	158.895
32.98	164.021	32.98	157.907
33	162.9	33	158.104
33.02	161.563	33.02	158.709
33.04	159.433	33.04	159.498
33.06	159.573	33.06	158.712
33.08	158.872	33.08	156.888
33.1	157.992	33.1	156.014
33.12	156.9	33.12	156.274
33.14	156.084	33.14	155.436
33.16	158.48	33.16	153.51
33.18	157.258	33.18	151.936
33.2	157.05	33.2	152.668
33.22	158.669	33.22	152.312
33.24	162.356	33.24	152.693
33.26	164.913	33.26	154.188
33.28	168.475	33.28	155.631
33.3	171.864	33.3	159.455
33.32	173.694	33.32	161.569
33.34	179.285	33.34	163.684
33.36	184.207	33.36	168.868
33.38	185.585	33.38	171.745
33.4	188.059	33.4	177.276
33.42	190.557	33.42	181.235
33.44	193.775	33.44	185.512
33.46	195.022	33.46	191.406
33.48	197.321	33.48	196.881
33.5	196.728	33.5	201.643
33.52	196.285	33.52	204.637
33.54	194.347	33.54	205.924
33.56	195.261	33.56	205.717
33.58	193.404	33.58	203.507
33.6	191.63	33.6	200.823
33.62	190.998	33.62	196.85
33.64	191.116	33.64	193.523
33.66	185.961	33.66	186.336
33.68	182.262	33.68	180.729
33.7	181.211	33.7	175.967
33.72	177.838	33.72	169.054
33.74	176.623	33.74	162.72
33.76	173.388	33.76	160.131
33.78	169.22	33.78	158.144
33.8	167.981	33.8	156.188
33.82	165.33	33.82	155.565
33.84	162.571	33.84	157.38
33.86	161.36	33.86	157.363
33.88	159.673	33.88	158.01
33.9	157.784	33.9	159.76
33.92	157.96	33.92	160.298
33.94	157.748	33.94	160.635
33.96	160.344	33.96	160.088
33.98	162.285	33.98	159.901
34	162.546	34	158.487
34.02	161.104	34.02	158.028
34.04	162.354	34.04	156.87
34.06	160.303	34.06	154.564
34.08	161.045	34.08	153.718
34.1	161.498	34.1	152.405
34.12	159.457	34.12	151.234
34.14	159.005	34.14	148.558
34.16	157.411	34.16	148.916
34.18	155.452	34.18	149.437
34.2	152.58	34.2	146.414
34.22	149.317	34.22	147.679
34.24	148.831	34.24	146.785
34.26	149.189	34.26	146.122
34.28	148.433	34.28	148.105
34.3	148.876	34.3	148.94
34.32	148.166	34.32	147.456
34.34	146.716	34.34	147.536
34.36	147.637	34.36	147.418
34.38	148.506	34.38	147.5
34.4	148.727	34.4	146.073
34.42	148.352	34.42	146.731
34.44	150.215	34.44	145.457
34.46	150.533	34.46	144.018
34.48	150.35	34.48	142.976
34.5	149.711	34.5	143.336
34.52	151.894	34.52	141.483
34.54	153.959	34.54	140.852
34.56	154.434	34.56	141.168
34.58	154.787	34.58	141.28
34.6	155.28	34.6	140.361
34.62	158.31	34.62	141.663
34.64	160.071	34.64	143.232
34.66	161.143	34.66	143.152
34.68	161.275	34.68	143.915
34.7	160.495	34.7	144.468
34.72	159.001	34.72	145.988
34.74	159.601	34.74	149.316
34.76	162.007	34.76	150.213
34.78	162.43	34.78	151.277
34.8	163.151	34.8	154.286
34.82	161.07	34.82	156.366
34.84	160.254	34.84	156.98
34.86	160.164	34.86	157.126
34.88	158.656	34.88	161.367
34.9	159.156	34.9	163.115
34.92	162.014	34.92	161.376
34.94	162.018	34.94	159.72
34.96	163.071	34.96	158.629
34.98	162.994	34.98	157.158
35	162.285	35	154.513
35.02	162.333	35.02	150.756
35.04	160.277	35.04	149.084
35.06	160.843	35.06	146.417
35.08	160.427	35.08	143.302
35.1	159.735	35.1	142.978
35.12	159.17	35.12	142.141
35.14	159.303	35.14	140.615
35.16	159.292	35.16	139.61
35.18	158.003	35.18	140.235
35.2	154.806	35.2	140.565
35.22	154.662	35.22	140.259
35.24	154.281	35.24	142.036
35.26	155.965	35.26	144.754
35.28	154.763	35.28	146.649
35.3	155.653	35.3	146.169
35.32	153.873	35.32	144.057
35.34	153.125	35.34	143.153
35.36	154.394	35.36	143.771
35.38	153.58	35.38	142.534
35.4	152.877	35.4	141.809
35.42	151.606	35.42	141.268
35.44	149.854	35.44	141.566
35.46	150.693	35.46	142.067
35.48	150.339	35.48	140.58
35.5	149.675	35.5	142.524
35.52	148.357	35.52	141.152
35.54	147.519	35.54	139.195
35.56	145.282	35.56	139.005
35.58	144.75	35.58	138.451
35.6	143.727	35.6	136.787
35.62	144.375	35.62	138.127
35.64	145.086	35.64	139.509
35.66	145.476	35.66	138.011
35.68	142.9	35.68	134.995
35.7	141.173	35.7	133.272
35.72	139.281	35.72	132.251
35.74	142.278	35.74	132.892
35.76	144.823	35.76	132.753
35.78	145.458	35.78	133.328
35.8	144.64	35.8	135.662
35.82	144.791	35.82	135.229
35.84	145.642	35.84	136.857
35.86	146.788	35.86	140.825
35.88	147.451	35.88	143.531
35.9	151.003	35.9	148.576
35.92	153.616	35.92	151.119
35.94	154.738	35.94	155.47
35.96	156.8	35.96	161.306
35.98	162.706	35.98	166.79
36	165.211	36	171.486
36.02	168.801	36.02	176.223
36.04	174.469	36.04	178.574
36.06	177.035	36.06	178.611
36.08	177.721	36.08	177.865
36.1	179.795	36.1	177.002
36.12	182.938	36.12	178.241
36.14	184.054	36.14	175.269
36.16	183.842	36.16	170.828
36.18	180.67	36.18	166.285
36.2	176.521	36.2	162.181
36.22	171.808	36.22	156.531
36.24	167.752	36.24	154.544
36.26	162.364	36.26	151.377
36.28	158.59	36.28	148.048
36.3	155.694	36.3	146.283
36.32	150.192	36.32	142.656
36.34	145.705	36.34	143.255
36.36	142.924	36.36	142.356
36.38	141.828	36.38	143.311
36.4	140.208	36.4	143.403
36.42	140.488	36.42	143.4
36.44	141.56	36.44	142.755
36.46	142.478	36.46	141.76
36.48	141.847	36.48	139.991
36.5	142.682	36.5	141.657
36.52	143.468	36.52	140.768
36.54	144.877	36.54	139.357
36.56	144.142	36.56	138.904
36.58	143.674	36.58	137.895
36.6	144.873	36.6	135.935
36.62	144.577	36.62	134.313
36.64	145.109	36.64	134.565
36.66	144.672	36.66	133.132
36.68	143.698	36.68	131.962
36.7	140.494	36.7	131.779
36.72	137.598	36.72	128.504
36.74	135.082	36.74	128.225
36.76	133.068	36.76	128.638
36.78	132.818	36.78	128.99
36.8	132.911	36.8	130.309
36.82	133.442	36.82	132.882
36.84	134.432	36.84	133.534
36.86	134.81	36.86	135.263
36.88	134.674	36.88	137.188
36.9	134.557	36.9	139.038
36.92	135.691	36.92	139.309
36.94	136.207	36.94	141.569
36.96	136.993	36.96	140.776
36.98	141.524	36.98	141.33
37	143.907	37	141.514
37.02	145.104	37.02	142.657
37.04	146.38	37.04	143.086
37.06	146.534	37.06	141.163
37.08	145.016	37.08	137.243
37.1	144.338	37.1	135.625
37.12	144.758	37.12	132.192
37.14	145.469	37.14	133.373
37.16	148.285	37.16	133.751
37.18	148.254	37.18	131.84
37.2	150.575	37.2	132.365
37.22	151.236	37.22	132.644
37.24	151.554	37.24	131.35
37.26	150.744	37.26	132.567
37.28	149.022	37.28	132.752
37.3	145.391	37.3	131.257
37.32	143.242	37.32	131.971
37.34	141.592	37.34	131.52
37.36	142.415	37.36	130.348
37.38	141.72	37.38	132.152
37.4	141.753	37.4	131.444
37.42	141.567	37.42	131.222
37.44	139.266	37.44	130.694
37.46	137.922	37.46	127.48
37.48	137.336	37.48	125.47
37.5	136.754	37.5	125.612
37.52	138.204	37.52	125.596
37.54	138.278	37.54	126.487
37.56	138.001	37.56	124.879
37.58	137.492	37.58	124.91
37.6	139.415	37.6	125.178
37.62	138.965	37.62	125.102
37.64	138.555	37.64	125.784
37.66	138.8	37.66	128.728
37.68	138.305	37.68	130.135
37.7	139.049	37.7	131.09
37.72	141.25	37.72	133.066
37.74	142.025	37.74	134.109
37.76	144.71	37.76	136.25
37.78	146.625	37.78	141.181
37.8	151.362	37.8	143.239
37.82	155.21	37.82	148.057
37.84	157.653	37.84	149.636
37.86	163.474	37.86	149.841
37.88	166.768	37.88	150.642
37.9	170.965	37.9	150.083
37.92	174.812	37.92	151.497
37.94	175.65	37.94	152.276
37.96	175.52	37.96	152.962
37.98	176.58	37.98	152.838
38	174.827	38	149.529
38.02	172.855	38.02	148.952
38.04	170.556	38.04	148.343
38.06	168.34	38.06	147.578
38.08	164.544	38.08	145.108
38.1	159.761	38.1	143.067
38.12	155.259	38.12	139.891
38.14	147.42	38.14	138.782
38.16	142.913	38.16	136.552
38.18	137.262	38.18	134.879
38.2	133.498	38.2	131.382
38.22	131.328	38.22	129.461
38.24	129.07	38.24	125.714
38.26	127.607	38.26	124
38.28	126.998	38.28	120.942
38.3	127.374	38.3	118.929
38.32	126.072	38.32	119.342
38.34	126.357	38.34	119.575
38.36	126.054	38.36	120.693
38.38	127.9	38.38	118.689
38.4	127.806	38.4	118.405
38.42	129.836	38.42	120.552
38.44	131.602	38.44	121.751
38.46	132.667	38.46	123.129
38.48	132.688	38.48	122.993
38.5	132.505	38.5	123.651
38.52	133.034	38.52	122.008
38.54	130.811	38.54	121.564
38.56	130.507	38.56	118.839
38.58	128.428	38.58	118.941
38.6	127.266	38.6	118.109
38.62	126.302	38.62	118.289
38.64	126.391	38.64	118.08
38.66	126.853	38.66	117.676
38.68	129.187	38.68	116.326
38.7	127.351	38.7	115.346
38.72	127.121	38.72	114.381
38.74	126.864	38.74	115.114
38.76	125.462	38.76	115.247
38.78	126.467	38.78	115.019
38.8	126.112	38.8	115.567
38.82	127.024	38.82	117.245
38.84	126.114	38.84	117.414
38.86	126.456	38.86	118.844
38.88	124.92	38.88	118.631
38.9	125.69	38.9	118.575
38.92	125.761	38.92	118.279
38.94	127.514	38.94	118.795
38.96	126.039	38.96	120.287
38.98	124.489	38.98	121.864
39	124.794	39	121.669
39.02	126.028	39.02	122.148
39.04	129.646	39.04	120.451
39.06	128.525	39.06	120.994
39.08	129.21	39.08	122.007
39.1	127.863	39.1	121.853
39.12	126.608	39.12	121.376
39.14	125.072	39.14	122.694
39.16	125.842	39.16	122.146
39.18	126.867	39.18	122.315
39.2	126.19	39.2	122.673
39.22	126.807	39.22	123.925
39.24	127.509	39.24	123.007
39.26	128.865	39.26	123.924
39.28	128.613	39.28	122.986
39.3	130.331	39.3	122.383
39.32	130.301	39.32	122.084
39.34	130.631	39.34	122.18
39.36	128.374	39.36	122.385
39.38	127.901	39.38	122.161
39.4	129.398	39.4	122.781
39.42	129.748	39.42	122.062
39.44	129.79	39.44	122.484
39.46	129.172	39.46	123.317
39.48	130.685	39.48	123.867
39.5	128.029	39.5	122.734
39.52	126.935	39.52	121.04
39.54	127.431	39.54	119.095
39.56	128.692	39.56	118.607
39.58	128.325	39.58	117.742
39.6	128.876	39.6	119.267
39.62	130.57	39.62	117.813
39.64	131.842	39.64	118.069
39.66	134.098	39.66	118.096
39.68	134.975	39.68	118.322
39.7	135.672	39.7	119.407
39.72	137.386	39.72	119.652
39.74	136.955	39.74	122.217
39.76	137.029	39.76	124.881
39.78	137.801	39.78	127.489
39.8	139.26	39.8	130.942
39.82	140.344	39.82	133.79
39.84	142.493	39.84	138.387
39.86	144.973	39.86	139.56
39.88	145.956	39.88	141.064
39.9	145.441	39.9	140.723
39.92	148.851	39.92	140.736
39.94	150.983	39.94	141.882
39.96	151.852	39.96	143.177
39.98	151.707	39.98	143.617
40	152.958	40	143.729
40.02	151.317	40.02	143.743
40.04	152.193	40.04	143.81
40.06	152.931	40.06	140.405
40.08	149.66	40.08	137.945
40.1	147.854	40.1	137.302
40.12	145.634	40.12	134.962
40.14	140.578	40.14	133.876
40.16	136.528	40.16	131.257
40.18	134.495	40.18	128.792
40.2	130.896	40.2	127.217
40.22	129.112	40.22	125.715
40.24	128.663	40.24	125.414
40.26	127.896	40.26	123.784
40.28	128.252	40.28	120.993
40.3	127.626	40.3	119.344
40.32	129.853	40.32	119.294
40.34	129.29	40.34	119.505
40.36	128.73	40.36	120.785
40.38	130.554	40.38	121.394
40.4	131.117	40.4	121.773
40.42	130.496	40.42	123.114
40.44	131.827	40.44	120.982
40.46	130.663	40.46	120.63
40.48	130.119	40.48	120.488
40.5	127.785	40.5	121.055
40.52	124.669	40.52	119.407
40.54	124.649	40.54	118.337
40.56	124.827	40.56	116.989
40.58	126.345	40.58	117.102
40.6	125.908	40.6	114.639
40.62	127.507	40.62	114.797
40.64	128.292	40.64	114.456
40.66	127.878	40.66	114.033
40.68	127.432	40.68	112.202
40.7	128.048	40.7	113.18
40.72	128.726	40.72	115.262
40.74	129.592	40.74	116.513
40.76	131.833	40.76	119.808
40.78	133.061	40.78	120.638
40.8	130.601	40.8	122.481
40.82	131.026	40.82	123.019
40.84	130.384	40.84	123.735
40.86	130.892	40.86	125.052
40.88	132.298	40.88	125.331
40.9	130.302	40.9	126.198
40.92	130.71	40.92	126.707
40.94	133.199	40.94	128.296
40.96	132.994	40.96	129.47
40.98	133.93	40.98	129.211
41	135.844	41	125.456
41.02	137.179	41.02	126.059
41.04	138.621	41.04	126.019
41.06	140.369	41.06	128.212
41.08	143.424	41.08	128.593
41.1	146.285	41.1	131.107
41.12	147.855	41.12	134.418
41.14	149.709	41.14	137.367
41.16	150.623	41.16	142.042
41.18	150.983	41.18	144.685
41.2	152.086	41.2	146.429
41.22	154.507	41.22	148.821
41.24	154.304	41.24	149.547
41.26	154.969	41.26	151.192
41.28	153.957	41.28	152.971
41.3	150.495	41.3	151.74
41.32	147.431	41.32	149.037
41.34	144.915	41.34	148.78
41.36	143.207	41.36	146.373
41.38	141.375	41.38	141.181
41.4	139.544	41.4	136.161
41.42	135.612	41.42	134.184
41.44	134.927	41.44	131.949
41.46	133.013	41.46	129.8
41.48	131.991	41.48	128.441
41.5	130.214	41.5	128.216
41.52	129.224	41.52	128.16
41.54	128.362	41.54	126.84
41.56	128.526	41.56	126.65
41.58	128.903	41.58	125.374
41.6	130.816	41.6	123.752
41.62	131.118	41.62	124.354
41.64	129.711	41.64	123.62
41.66	131.878	41.66	125.082
41.68	130.93	41.68	124.336
41.7	130.533	41.7	122.493
41.72	129.992	41.72	121.391
41.74	128.65	41.74	122.48
41.76	127.335	41.76	120.729
41.78	124.967	41.78	119.949
41.8	123.322	41.8	119.717
41.82	122.578	41.82	118.755
41.84	122.057	41.84	117.877
41.86	119.643	41.86	117.677
41.88	119.402	41.88	117.984
41.9	119.311	41.9	116.789
41.92	118.968	41.92	116.325
41.94	119.796	41.94	115.916
41.96	120.724	41.96	115.884
41.98	121.933	41.98	115.499
42	124.558	42	115.076
42.02	123.859	42.02	115.773
42.04	122.833	42.04	115.792
42.06	124.929	42.06	115.787
42.08	124.321	42.08	114.855
42.1	124.868	42.1	115.591
42.12	124.896	42.12	114.27
42.14	124.823	42.14	114.552
42.16	125.418	42.16	114.169
42.18	125.747	42.18	114.885
42.2	126.088	42.2	113.661
42.22	125.514	42.22	113.246
42.24	124.587	42.24	114.965
42.26	124.043	42.26	115.243
42.28	125.941	42.28	115.021
42.3	127.096	42.3	115.34
42.32	127.687	42.32	116.029
42.34	127.517	42.34	117.31
42.36	126.861	42.36	117.87
42.38	125.718	42.38	119.053
42.4	126.289	42.4	119.089
42.42	125.656	42.42	119.523
42.44	125.562	42.44	118.823
42.46	125.892	42.46	118.849
42.48	126.173	42.48	119.267
42.5	126.79	42.5	118.551
42.52	127.921	42.52	118.337
42.54	128.254	42.54	120.029
42.56	128.559	42.56	119.302
42.58	127.392	42.58	119.144
42.6	127.995	42.6	119.052
42.62	128.071	42.62	120.057
42.64	127.433	42.64	121.098
42.66	126.716	42.66	120.538
42.68	125.746	42.68	119.877
42.7	122.646	42.7	118.295
42.72	121.092	42.72	119.528
42.74	121.659	42.74	121.694
42.76	120.788	42.76	123.546
42.78	120.314	42.78	125.2
42.8	122.585	42.8	125.728
42.82	123.562	42.82	125.323
42.84	126.103	42.84	125.233
42.86	126.889	42.86	126.001
42.88	128.305	42.88	125.623
42.9	131.209	42.9	125.439
42.92	130.72	42.92	126.638
42.94	132.021	42.94	126.731
[truncated: 855 more rows]

## Sheet: Figure5e
Pristine		CLIP-MOF		Standard diffraction patterns
2θ (degree)	Intensity	2θ (degree)	Intensity	2θ (degree)	Intensity
3	1172	3	1318	5.815	88047500
3.01	1154	3.01	1242	6.716	3412550000
3.02	1265	3.02	1302	9.503	1060990000
3.03	1179	3.03	1252	11.148	67813600
3.04	1183	3.04	1209	11.645	3767030000
3.05	1144	3.05	1183	13.454	430619000
3.06	1143	3.06	1151	14.668	172638000
3.07	1162	3.07	1140	15.051	127172000
3.08	1059	3.08	1128	16.497	226263000
3.09	1091	3.09	1153	17.505	3.27462e+06
3.1	1058	3.1	1119	17.505	285763000
3.11	1060	3.11	1103	19.071	270176000
3.12	1051	3.12	1123	19.954	57431.1
3.13	1031	3.13	1018	20.24	82808900
3.14	1019	3.14	1057	20.24	102758000
3.15	997	3.15	1034	21.347	90537100
3.16	982	3.16	1110	22.143	14233600
3.17	1020	3.17	1075	22.402	48699200
3.18	957	3.18	1005	23.412	182811000
3.19	948	3.19	985	24.144	1.02962e+06
3.2	1011	3.2	973	24.144	94597200
3.21	967	3.21	980	24.383	31921900
3.22	930	3.22	1016	25.318	3.70349e+06
3.23	942	3.23	936	25.999	11996300
3.24	928	3.24	976	25.999	183165000
3.25	1008	3.25	909	27.099	13040.7
3.26	885	3.26	923	27.739	77529600
3.27	851	3.27	972	27.949	298230
3.28	923	3.28	928	27.949	6154920
3.29	865	3.29	894	28.777	57863400
3.3	863	3.3	919	28.777	351986
3.31	861	3.31	890	29.383	13108200
3.32	862	3.32	893	29.383	123074000
3.33	860	3.33	899	29.583	1.58409e+06
3.34	806	3.34	867	30.37	9860246
3.35	850	3.35	888	30.948	2.37835e+06
3.36	839	3.36	878	30.948	27115600
3.37	824	3.37	857	31.138	30380600
3.38	825	3.38	890	31.891	41162400
3.39	797	3.39	828	32.444	2435899
3.4	848	3.4	839	33.349	11605100
3.41	772	3.41	824	33.882	10156800
3.42	803	3.42	811	33.882	8652274
3.43	795	3.43	839	34.057	17445400
3.44	779	3.44	831	34.057	21408600
3.45	756	3.45	835	34.753	1491442
3.46	743	3.46	894	34.753	8.36479e+06
3.47	785	3.47	828	35.267	49215700
3.48	774	3.48	788	35.267	101136000
3.49	791	3.49	793	35.437	24134700
3.5	785	3.5	787	35.437	13827100
3.51	745	3.51	754	36.607	1.78315e+06
3.52	743	3.52	750	36.771	15962000
3.53	721	3.53	786	36.771	816.56
3.54	738	3.54	715	37.423	242807
3.55	738	3.55	790	37.905	387463
3.56	741	3.56	738	37.905	41424100
3.57	709	3.57	786	38.698	1.76527e+06
3.58	720	3.58	730	39.167	4608.14
3.59	714	3.59	718	39.167	59234500
3.6	701	3.6	686	39.167	99979600
3.61	668	3.61	709	39.323	68295100
3.62	714	3.62	736	39.323	3.06449e+06
3.63	737	3.63	762	39.939	7.01086e+06
3.64	728	3.64	726	39.939	8061308
3.65	699	3.65	752	40.396	29250500
3.66	713	3.66	746	40.396	13924400
3.67	667	3.67	685	40.548	13436500
3.68	685	3.68	733	41.149	4.67117e+06
3.69	686	3.69	698	41.149	2366497
3.7	692	3.7	707	41.595	1.90874e+06
3.71	627	3.71	720	41.595	109996000
3.72	666	3.72	724	41.743	880982
3.73	688	3.73	686	42.33	31599100
3.74	706	3.74	700	42.33	22245000
3.75	696	3.75	683	42.766	37197400
3.76	680	3.76	678	42.766	30150400
3.77	651	3.77	700	43.484	12266700
3.78	693	3.78	719	43.911	17299300
3.79	698	3.79	691	44.053	5.04799e+06
3.8	667	3.8	701	44.053	6.97567e+06
3.81	663	3.81	671	44.053	19322900
3.82	651	3.82	695	44.615	973701
3.83	625	3.83	714	45.033	5492825
3.84	699	3.84	670	45.033	1.14654e+06
3.85	683	3.85	677	45.033	768333
3.86	605	3.86	682	45.033	1.83711e+06
3.87	635	3.87	675	45.172	651003
3.88	636	3.88	628	45.724	871013
3.89	640	3.89	652	46.134	9870613
3.9	646	3.9	647	46.134	67215400
3.91	646	3.91	637	46.134	16981600
3.92	671	3.92	670	46.27	853324
3.93	660	3.93	698	46.27	696409
3.94	658	3.94	623	46.812	38687400
3.95	626	3.95	659	47.215	726583
3.96	676	3.96	616	47.215	104601000
3.97	653	3.97	659	47.881	10944700
3.98	615	3.98	662	48.277	10988000
3.99	583	3.99	644	48.277	6172468
4	618	4	653	48.409	10454100
4.01	626	4.01	667	48.409	4.3109e+06
4.02	638	4.02	682	48.932	5495092
4.03	671	4.03	616	48.932	3.42758e+06
4.04	626	4.04	648	48.932	2.79563e+06
4.05	664	4.05	668	49.322	10391700
4.06	648	4.06	601	49.322	8075049
4.07	623	4.07	661	49.452	1.18987e+06
4.08	639	4.08	616	49.452	2.56797e+06
4.09	638	4.09	612	49.967	8735569
4.1	630	4.1	608	50.351	5.01625e+06
4.11	606	4.11	617	50.351	13901800
4.12	608	4.12	612	50.478	16385400
4.13	657	4.13	612	50.478	3.90242e+06
4.14	628	4.14	621	50.986	6643139
4.15	620	4.15	582	50.986	8.06159e+06
4.16	637	4.16	598	50.986	4.14504e+06
4.17	625	4.17	622	51.365	2327.1
4.18	645	4.18	657	51.365	5.50046e+06
4.19	587	4.19	615	51.365	22971800
4.2	589	4.2	623	51.991	1.72828e+06
4.21	553	4.21	620	52.364	336709
4.22	603	4.22	662	52.364	2.44322e+06
4.23	616	4.23	636	52.364	7634549
4.24	611	4.24	618	52.488	14870300
4.25	589	4.25	580	52.488	1.08496e+06
4.26	545	4.26	607	52.982	2.67897e+06
4.27	569	4.27	645	53.35	488260
4.28	584	4.28	579	53.473	10234800
4.29	579	4.29	613	53.473	2.26679e+06
4.3	566	4.3	556	54.324	198768
4.31	593	4.31	616	54.324	3.9199e+06
4.32	584	4.32	583	54.324	193629
4.33	542	4.33	630	54.324	5.88988e+06
4.34	545	4.34	620	54.445	3.97533e+06
4.35	585	4.35	601	54.445	41.11
4.36	564	4.36	602	54.927	543291
4.37	546	4.37	575	54.927	390935
4.38	559	4.38	567	55.286	158739
4.39	566	4.39	551	55.286	4.01411e+06
4.4	574	4.4	620	55.286	16732000
4.41	563	4.41	579	55.286	3.9215e+06
4.42	604	4.42	572	55.882	1.50329e+06
4.43	570	4.43	579	56.237	482118
4.44	582	4.44	564	56.237	261236
4.45	593	4.45	590	56.356	9465109
4.46	601	4.46	556	56.356	5.17443e+06
4.47	598	4.47	552	56.356	3.53034e+06
4.48	562	4.48	583	56.826	17329400
4.49	555	4.49	607	56.826	10789600
4.5	606	4.5	594	56.826	3.01594e+06
4.51	560	4.51	586	57.178	5.03061e+06
4.52	584	4.52	560	57.178	3148496
4.53	573	4.53	579	57.295	2680.18
4.54	583	4.54	538	57.761	2.05348e+06
4.55	589	4.55	563	57.761	755748
4.56	585	4.56	572	58.109	748947
4.57	570	4.57	568	58.109	2830319
4.58	578	4.58	548	58.109	13863100
4.59	610	4.59	574	58.224	10500.3
4.6	564	4.6	554	58.224	1.10829e+06
4.61	530	4.61	575	58.686	612532
4.62	556	4.62	593	59.03	2.01895e+06
4.63	523	4.63	538	59.03	382025
4.64	556	4.64	546	59.602	664661
4.65	548	4.65	549	59.602	995405
4.66	556	4.66	524	59.943	862039
4.67	551	4.67	549	59.943	875821
4.68	523	4.68	532	59.943	9666810
4.69	548	4.69	592	60.056	4.06779e+06
4.7	534	4.7	581	60.056	20979300
4.71	540	4.71	588	60.509	7934611
4.72	567	4.72	520	60.509	13300200
4.73	543	4.73	578	60.509	2.67535e+06
4.74	572	4.74	516	60.847	274579
4.75	533	4.75	504	60.847	5349903
4.76	525	4.76	577	60.847	3.20976e+06
4.77	520	4.77	540	60.847	6844516
4.78	563	4.78	571	60.959	5380736
4.79	527	4.79	600	60.959	6.09444e+06
4.8	530	4.8	549	61.408	904621
4.81	517	4.81	586	61.743	3678956
4.82	522	4.82	551	61.743	207977
4.83	473	4.83	544	61.855	3.89995e+06
4.84	511	4.84	553	61.855	3.06196e+06
4.85	525	4.85	528	62.3	12044500
4.86	548	4.86	537	62.632	1.32451e+06
4.87	547	4.87	542	62.632	110272
4.88	543	4.88	517	62.632	1.02035e+06
4.89	526	4.89	540	63.184	3.75388e+06
4.9	534	4.9	561	63.514	360830
4.91	533	4.91	553	63.514	560838
4.92	523	4.92	567	63.514	2.67227e+06
4.93	529	4.93	573	63.624	2.24441e+06
4.94	538	4.94	524	63.624	11255500
4.95	511	4.95	561	63.624	91518.1
4.96	503	4.96	527	63.624	2756359
4.97	538	4.97	509	64.062	1.92478e+06
4.98	524	4.98	547	64.062	228390
4.99	498	4.99	556	64.389	4429753
5	523	5	550	64.389	2.05838e+06
5.01	525	5.01	530	64.498	313577
5.02	521	5.02	515	64.498	104649
5.03	540	5.03	524	64.933	1.41381e+06
5.04	507	5.04	495	65.258	8882.06
5.05	501	5.05	517	65.258	109849
5.06	556	5.06	561	65.258	1.731e+06
5.07	533	5.07	560	65.258	77573.8
5.08	531	5.08	549	65.366	5880857
5.09	541	5.09	531	65.366	2.28023e+06
5.1	532	5.1	552	65.798	6020442
5.11	563	5.11	572	65.798	5222581
5.12	527	5.12	482	65.798	235703
5.13	521	5.13	507	66.121	3.83705e+06
5.14	508	5.14	529	66.121	174061
5.15	482	5.15	512	66.121	659078
5.16	479	5.16	509	66.657	4.57489e+06
5.17	534	5.17	551	66.978	410952
5.18	530	5.18	496	66.978	3.0827e+06
5.19	526	5.19	494	67.084	2965360
5.2	499	5.2	504	67.084	1.69295e+06
5.21	490	5.21	503	67.084	1103118
5.22	496	5.22	506	67.084	86608.4
5.23	496	5.23	519	67.511	793156
5.24	532	5.24	479	67.511	185735
5.25	510	5.25	523	67.511	113815
5.26	519	5.26	499	67.829	1.10519e+06
5.27	508	5.27	564	67.829	1.07221e+06
5.28	499	5.28	534	67.829	923434
5.29	546	5.29	534	67.829	297272
5.3	489	5.3	530	67.935	1.95981e+06
5.31	492	5.31	495	68.676	2.64432e+06
5.32	533	5.32	519	68.676	288619
5.33	489	5.33	500	68.676	1.22651e+06
5.34	503	5.34	509	68.676	447563
5.35	524	5.35	499	68.781	3.01082e+06
5.36	534	5.36	505	69.202	129892
5.37	502	5.37	498	69.202	971060
5.38	503	5.38	505	69.517	329123
5.39	480	5.39	514	69.517	839011
5.4	518	5.4	506	70.041	7786.17
5.41	505	5.41	504	70.354	6.11358e+06
5.42	481	5.42	502	70.354	4096922
5.43	518	5.43	516	70.354	1.75582e+06
5.44	487	5.44	511	70.354	59675.7
5.45	472	5.45	496	70.459	861339
5.46	501	5.46	496	70.459	1343346
5.47	522	5.47	496	70.875	661140
5.48	467	5.48	550	70.875	31730.5
5.49	517	5.49	497	70.875	14702600
5.5	504	5.5	516	71.187	505191
5.51	477	5.51	507	71.187	44598.4
5.52	488	5.52	491	71.187	58367.9
5.53	508	5.53	525	71.187	615962
5.54	520	5.54	511	71.291	88614.9
5.55	521	5.55	507	71.291	2369641
5.56	510	5.56	528	71.291	1439787
5.57	472	5.57	512	71.705	397799
5.58	484	5.58	523	71.705	3.2063e+06
5.59	504	5.59	494	72.016	98493
5.6	514	5.6	523	72.119	1.6971e+06
5.61	485	5.61	508	72.119	422.35
5.62	508	5.62	487	72.119	20382800
5.63	484	5.63	513	72.119	1.87856e+06
5.64	451	5.64	491	72.531	2.34682e+06
5.65	481	5.65	501	72.531	4927244
5.66	506	5.66	540	72.84	1139254
5.67	478	5.67	505	72.84	2.80705e+06
5.68	497	5.68	517	72.84	396329
5.69	494	5.69	477	72.84	466299
5.7	465	5.7	483	73.354	85.65
5.71	512	5.71	505	73.354	998496
5.72	504	5.72	509	73.661	1.50751e+06
5.73	515	5.73	499	73.661	4.49452e+06
5.74	495	5.74	497	73.661	2.26974e+06
5.75	462	5.75	544	73.661	1735.33
5.76	478	5.76	502	73.661	195336
5.77	522	5.77	469	73.764	873237
5.78	449	5.78	482	73.764	45627.5
5.79	446	5.79	481	74.173	3965125
5.8	506	5.8	536	74.173	81646.6
5.81	488	5.81	496	74.479	353406
5.82	500	5.82	509	74.581	2.94662e+06
5.83	510	5.83	523	74.581	620286
5.84	460	5.84	511	74.988	53440.3
5.85	483	5.85	530	74.988	1.83102e+06
5.86	465	5.86	515	75.293	194632
5.87	457	5.87	521	75.293	320138
5.88	516	5.88	523	75.395	225805
5.89	513	5.89	528	75.395	1.39432e+06
5.9	505	5.9	549	75.801	1.5971e+06
5.91	456	5.91	518	75.801	5458153
5.92	495	5.92	482	75.801	1.00971e+06
5.93	473	5.93	463	76.105	244998
5.94	474	5.94	507	76.105	1111501
5.95	481	5.95	494	76.105	80826.8
5.96	475	5.96	470	76.913	511834
5.97	478	5.97	472	76.913	152537
5.98	479	5.98	467	76.913	4402.66
5.99	454	5.99	453	76.913	187563
6	477	6	490	77.014	53788.3
6.01	486	6.01	475	77.014	5211.71
6.02	487	6.02	475	77.014	3.07911e+06
6.03	477	6.03	485	77.417	1457636
6.04	460	6.04	474	77.417	26790
6.05	454	6.05	462	77.417	16016
6.06	462	6.06	457	77.719	1.8279e+06
6.07	444	6.07	467	77.719	494649
6.08	442	6.08	452	77.719	76277.5
6.09	447	6.09	483	77.719	2.23497e+06
6.1	498	6.1	473	77.719	749089
6.11	476	6.11	463	77.719	509204
6.12	429	6.12	474	77.82	207977
6.13	457	6.13	451	78.221	247391
6.14	458	6.14	422	78.221	969713
6.15	470	6.15	452	78.523	1.65746e+06
6.16	469	6.16	522	78.523	7875096
6.17	452	6.17	471	78.523	704566
6.18	462	6.18	470	78.523	28199
6.19	488	6.19	465	78.623	426797
6.2	440	6.2	469	78.623	136786
6.21	492	6.21	456	78.623	1.2525e+06
6.22	439	6.22	444	79.023	87330.4
6.23	468	6.23	455	79.023	2.50093e+06
6.24	495	6.24	471	79.324	1.93543e+06
6.25	456	6.25	496	79.324	12156.8
6.26	473	6.26	498	79.324	511973
6.27	460	6.27	465	79.823	1.56644e+06
6.28	469	6.28	469	80.123	98298.9
6.29	423	6.29	491	80.123	168931
6.3	480	6.3	459	80.222	305040
6.31	488	6.31	458	80.222	1.32452e+06
6.32	457	6.32	454	80.222	11563.1
6.33	477	6.33	480	80.621	1.35078e+06
6.34	461	6.34	491	80.621	76631.4
6.35	472	6.35	472	80.621	1588404
6.36	452	6.36	476	80.92	777380
6.37	476	6.37	464	80.92	313730
6.38	501	6.38	503	80.92	402685
6.39	447	6.39	488	80.92	1.47747e+06
6.4	504	6.4	492	80.92	798001
6.41	492	6.41	461	81.019	584115
6.42	468	6.42	471	81.019	2715580
6.43	529	6.43	494	81.715	5.32256e+06
6.44	499	6.44	513	81.715	6046.92
6.45	483	6.45	503	81.814	265879
6.46	530	6.46	477	81.814	468440
6.47	521	6.47	461	81.814	466866
6.48	473	6.48	449	81.814	139001
6.49	479	6.49	480	82.211	34952.6
6.5	444	6.5	483	82.211	17094.5
6.51	507	6.51	494	82.211	5925.81
6.52	475	6.52	469	82.509	1.88937e+06
6.53	477	6.53	457	82.509	101795
6.54	481	6.54	518	82.509	10060.8
6.55	485	6.55	506	83.004	13870
6.56	501	6.56	522	83.301	1.11413e+06
6.57	512	6.57	484	83.301	112996
6.58	509	6.58	492	83.301	174137
6.59	504	6.59	471	83.4	172360
6.6	523	6.6	497	83.4	35459.2
6.61	510	6.61	504	83.4	4.08762e+06
6.62	528	6.62	523	83.4	490462
6.63	502	6.63	534	83.796	317809
6.64	505	6.64	492	83.796	1.58201e+06
6.65	526	6.65	490	84.092	781926
6.66	553	6.66	524	84.092	2.11281e+06
6.67	509	6.67	537	84.092	96882.8
6.68	573	6.68	516	84.191	1071.78
6.69	555	6.69	547	84.191	16858.5
6.7	546	6.7	547	84.191	820737
6.71	599	6.71	527	84.586	42935.4
6.72	565	6.72	546	84.586	24048.9
6.73	602	6.73	606	84.882	99530.3
6.74	632	6.74	546	84.882	307194
6.75	581	6.75	563	84.882	199273
6.76	561	6.76	534	84.882	11071.7
6.77	557	6.77	570	84.882	1212026
6.78	551	6.78	561	84.882	12081.7
6.79	593	6.79	558	84.981	462258
6.8	545	6.8	556	85.375	3403.65
6.81	596	6.81	537	85.375	1.21917e+06
6.82	529	6.82	493	85.375	3.72677e+06
6.83	477	6.83	512	85.375	627034
6.84	508	6.84	494	85.671	233465
6.85	476	6.85	481	85.671	4.97925e+06
6.86	472	6.86	502	85.671	804.68
6.87	468	6.87	506	85.671	35413.8
6.88	515	6.88	490	85.671	52694.1
6.89	456	6.89	485	86.163	228632
6.9	463	6.9	451	86.163	1.35017e+06
6.91	466	6.91	460	86.459	435267
6.92	471	6.92	462	86.459	667926
6.93	470	6.93	417	86.557	44384.9
6.94	459	6.94	472	86.557	1.193e+06
6.95	464	6.95	450	86.557	1.04379e+06
6.96	458	6.96	467	86.951	41812.9
6.97	435	6.97	404	86.951	442626
6.98	441	6.98	458	87.246	1.5104e+06
6.99	458	6.99	437	87.246	952720
7	474	7	441	87.345	143395
7.01	459	7.01	430	87.345	9985.77
7.02	426	7.02	450	87.738	10.62
7.03	429	7.03	488	88.033	11933.4
7.04	445	7.04	448	88.033	204403
7.05	470	7.05	437	88.033	228720
7.06	435	7.06	448	88.033	87573.4
7.07	439	7.07	432	88.033	104443
7.08	438	7.08	393	88.132	163252
7.09	408	7.09	400	88.132	1914.76
7.1	433	7.1	433	88.525	476405
7.11	433	7.11	436	88.82	642391
7.12	440	7.12	468	88.82	812297
7.13	414	7.13	492	88.82	43680.5
7.14	419	7.14	421	89.311	363747
7.15	413	7.15	447	89.311	492517
7.16	410	7.16	426	89.606	982216
7.17	450	7.17	403	89.606	2.78297e+06
7.18	419	7.18	440	89.606	210892
7.19	450	7.19	406	89.606	482795
7.2	442	7.2	421	89.606	27422.7
7.21	427	7.21	397	89.704	250109
7.22	462	7.22	443	89.704	1.18161e+06
7.23	398	7.23	444	89.704	345248
7.24	433	7.24	442
7.25	438	7.25	447
7.26	411	7.26	427
7.27	439	7.27	432
7.28	425	7.28	438
7.29	425	7.29	444
7.3	443	7.3	437
7.31	422	7.31	438
7.32	416	7.32	452
7.33	424	7.33	436
7.34	425	7.34	408
7.35	401	7.35	414
7.36	444	7.36	425
7.37	431	7.37	429
7.38	444	7.38	429
7.39	442	7.39	456
7.4	403	7.4	427
7.41	416	7.41	432
7.42	456	7.42	436
7.43	436	7.43	412
7.44	424	7.44	414
7.45	422	7.45	393
7.46	466	7.46	384
7.47	456	7.47	408
7.48	440	7.48	453
7.49	416	7.49	424
7.5	454	7.5	407
7.51	459	7.51	461
7.52	412	7.52	443
7.53	438	7.53	444
7.54	430	7.54	440
7.55	432	7.55	402
7.56	425	7.56	412
7.57	419	7.57	404
7.58	393	7.58	413
7.59	407	7.59	429
7.6	395	7.6	424
7.61	435	7.61	417
7.62	442	7.62	441
7.63	446	7.63	434
7.64	401	7.64	397
7.65	428	7.65	398
7.66	428	7.66	414
7.67	409	7.67	432
7.68	401	7.68	433
7.69	432	7.69	407
7.7	413	7.7	426
7.71	434	7.71	401
7.72	442	7.72	442
7.73	430	7.73	441
7.74	395	7.74	441
7.75	394	7.75	410
7.76	421	7.76	410
7.77	427	7.77	441
7.78	403	7.78	416
7.79	436	7.79	411
7.8	426	7.8	405
7.81	394	7.81	412
7.82	407	7.82	435
7.83	409	7.83	401
7.84	412	7.84	398
7.85	397	7.85	453
7.86	403	7.86	424
7.87	472	7.87	413
7.88	410	7.88	403
7.89	386	7.89	435
7.9	434	7.9	405
7.91	424	7.91	411
7.92	405	7.92	452
7.93	410	7.93	451
7.94	434	7.94	422
7.95	418	7.95	418
7.96	411	7.96	416
7.97	407	7.97	443
7.98	411	7.98	409
7.99	421	7.99	459
8	397	8	442
8.01	424	8.01	475
8.02	435	8.02	415
8.03	377	8.03	410
8.04	412	8.04	444
8.05	441	8.05	410
8.06	404	8.06	404
8.07	429	8.07	427
8.08	418	8.08	402
8.09	427	8.09	399
8.1	399	8.1	392
8.11	420	8.11	442
8.12	396	8.12	420
8.13	416	8.13	426
8.14	447	8.14	411
8.15	419	8.15	418
8.16	389	8.16	398
8.17	401	8.17	437
8.18	422	8.18	409
8.19	418	8.19	393
8.2	386	8.2	421
8.21	424	8.21	448
8.22	379	8.22	447
8.23	441	8.23	408
8.24	399	8.24	420
8.25	392	8.25	389
8.26	415	8.26	396
8.27	424	8.27	384
8.28	398	8.28	394
8.29	415	8.29	415
8.3	431	8.3	408
8.31	390	8.31	400
8.32	420	8.32	405
8.33	394	8.33	392
8.34	421	8.34	453
8.35	383	8.35	421
8.36	437	8.36	403
8.37	420	8.37	385
8.38	397	8.38	407
8.39	429	8.39	395
8.4	444	8.4	395
8.41	420	8.41	405
8.42	397	8.42	401
8.43	402	8.43	417
8.44	410	8.44	434
8.45	441	8.45	419
8.46	389	8.46	411
8.47	405	8.47	412
8.48	423	8.48	387
8.49	391	8.49	416
8.5	411	8.5	413
8.51	397	8.51	420
8.52	412	8.52	391
8.53	447	8.53	404
8.54	412	8.54	381
8.55	382	8.55	408
8.56	411	8.56	409
8.57	438	8.57	428
8.58	444	8.58	410
8.59	413	8.59	403
8.6	426	8.6	476
8.61	436	8.61	423
8.62	388	8.62	407
8.63	400	8.63	422
8.64	385	8.64	391
8.65	379	8.65	419
8.66	399	8.66	395
8.67	422	8.67	415
8.68	394	8.68	425
8.69	429	8.69	385
8.7	392	8.7	401
8.71	415	8.71	385
8.72	382	8.72	384
8.73	398	8.73	394
8.74	412	8.74	412
8.75	412	8.75	426
8.76	388	8.76	416
8.77	378	8.77	399
8.78	396	8.78	406
8.79	391	8.79	395
8.8	415	8.8	399
8.81	396	8.81	410
8.82	377	8.82	417
8.83	388	8.83	410
8.84	373	8.84	413
8.85	398	8.85	405
8.86	419	8.86	416
8.87	430	8.87	388
8.88	409	8.88	390
8.89	388	8.89	382
8.9	410	8.9	378
8.91	409	8.91	413
8.92	414	8.92	417
8.93	392	8.93	396
8.94	425	8.94	397
8.95	400	8.95	410
8.96	400	8.96	409
8.97	425	8.97	410
8.98	396	8.98	414
8.99	441	8.99	401
9	417	9	410
9.01	409	9.01	409
9.02	432	9.02	406
9.03	402	9.03	410
9.04	427	9.04	406
9.05	418	9.05	375
9.06	413	9.06	404
9.07	378	9.07	412
9.08	400	9.08	418
9.09	406	9.09	422
9.1	446	9.1	413
9.11	409	9.11	424
9.12	453	9.12	409
9.13	408	9.13	422
9.14	449	9.14	433
9.15	440	9.15	415
9.16	469	9.16	382
9.17	413	9.17	434
9.18	481	9.18	461
9.19	447	9.19	458
9.2	443	9.2	435
9.21	480	9.21	462
9.22	421	9.22	453
9.23	446	9.23	443
9.24	468	9.24	430
9.25	457	9.25	485
9.26	492	9.26	454
9.27	458	9.27	437
9.28	457	9.28	452
9.29	449	9.29	467
9.3	479	9.3	430
9.31	498	9.31	457
9.32	514	9.32	500
9.33	506	9.33	474
9.34	491	9.34	494
9.35	465	9.35	489
9.36	534	9.36	489
9.37	533	9.37	512
9.38	525	9.38	529
9.39	528	9.39	539
9.4	543	9.4	536
9.41	546	9.41	543
9.42	593	9.42	561
9.43	586	9.43	595
9.44	602	9.44	586
9.45	616	9.45	621
9.46	634	9.46	596
9.47	704	9.47	651
9.48	701	9.48	672
9.49	777	9.49	667
9.5	766	9.5	738
9.51	820	9.51	723
9.52	837	9.52	752
9.53	823	9.53	787
9.54	812	9.54	854
9.55	854	9.55	798
9.56	796	9.56	803
9.57	776	9.57	773
9.58	726	9.58	767
9.59	732	9.59	760
9.6	649	9.6	641
9.61	622	9.61	627
9.62	587	9.62	592
9.63	508	9.63	611
9.64	478	9.64	535
9.65	479	9.65	522
9.66	454	9.66	499
9.67	467	9.67	496
9.68	476	9.68	473
9.69	451	9.69	421
9.7	467	9.7	450
9.71	415	9.71	466
9.72	411	9.72	449
9.73	402	9.73	405
9.74	437	9.74	424
9.75	396	9.75	430
9.76	428	9.76	446
9.77	412	9.77	426
9.78	390	9.78	405
9.79	421	9.79	402
9.8	435	9.8	429
9.81	438	9.81	404
9.82	415	9.82	439
9.83	432	9.83	386
9.84	394	9.84	409
9.85	410	9.85	393
9.86	400	9.86	376
9.87	385	9.87	439
9.88	401	9.88	417
9.89	398	9.89	397
9.9	395	9.9	387
9.91	379	9.91	430
9.92	428	9.92	414
9.93	420	9.93	434
9.94	418	9.94	408
9.95	417	9.95	373
9.96	373	9.96	402
9.97	410	9.97	376
9.98	395	9.98	368
9.99	394	9.99	396
10	390	10	400
10.01	383	10.01	388
10.02	405	10.02	404
10.03	403	10.03	385
10.04	430	10.04	445
10.05	400	10.05	402
10.06	407	10.06	392
10.07	391	10.07	400
10.08	380	10.08	352
10.09	399	10.09	397
10.1	395	10.1	396
10.11	421	10.11	394
10.12	396	10.12	399
10.13	412	10.13	396
10.14	398	10.14	394
10.15	385	10.15	390
10.16	422	10.16	415
10.17	376	10.17	408
10.18	377	10.18	434
10.19	364	10.19	433
10.2	405	10.2	421
10.21	383	10.21	419
10.22	382	10.22	406
10.23	414	10.23	419
10.24	385	10.24	396
10.25	361	10.25	401
10.26	413	10.26	408
10.27	385	10.27	416
10.28	407	10.28	404
10.29	366	10.29	439
10.3	386	10.3	406
10.31	414	10.31	424
10.32	406	10.32	449
10.33	361	10.33	386
10.34	378	10.34	365
10.35	375	10.35	367
10.36	395	10.36	371
10.37	368	10.37	355
10.38	382	10.38	371
10.39	417	10.39	418
10.4	394	10.4	383
10.41	395	10.41	390
10.42	445	10.42	394
10.43	393	10.43	424
10.44	383	10.44	389
10.45	396	10.45	411
10.46	387	10.46	435
10.47	404	10.47	419
10.48	425	10.48	406
10.49	414	10.49	396
10.5	414	10.5	387
10.51	419	10.51	387
10.52	403	10.52	383
10.53	407	10.53	404
10.54	401	10.54	359
10.55	399	10.55	380
10.56	389	10.56	391
10.57	364	10.57	456
10.58	406	10.58	423
10.59	407	10.59	408
10.6	384	10.6	403
10.61	418	10.61	412
10.62	419	10.62	379
10.63	406	10.63	374
10.64	394	10.64	363
10.65	423	10.65	434
10.66	384	10.66	397
10.67	383	10.67	418
10.68	377	10.68	388
10.69	403	10.69	392
10.7	419	10.7	389
10.71	394	10.71	453
10.72	381	10.72	382
10.73	382	10.73	377
10.74	392	10.74	390
10.75	412	10.75	359
10.76	379	10.76	415
10.77	414	10.77	387
10.78	369	10.78	410
10.79	395	10.79	359
10.8	387	10.8	409
10.81	396	10.81	424
10.82	415	10.82	393
10.83	437	10.83	394
10.84	417	10.84	371
10.85	410	10.85	399
10.86	405	10.86	425
10.87	390	10.87	394
10.88	416	10.88	380
10.89	405	10.89	388
10.9	410	10.9	397
10.91	416	10.91	406
10.92	391	10.92	405
10.93	389	10.93	401
10.94	428	10.94	362
10.95	397	10.95	393
10.96	389	10.96	440
10.97	392	10.97	401
10.98	439	10.98	405
10.99	432	10.99	384
11	403	11	431
11.01	389	11.01	394
11.02	406	11.02	381
11.03	413	11.03	386
11.04	402	11.04	408
11.05	385	11.05	430
11.06	409	11.06	454
11.07	397	11.07	420
11.08	390	11.08	431
11.09	417	11.09	416
11.1	424	11.1	417
11.11	401	11.11	420
11.12	439	11.12	458
11.13	438	11.13	425
11.14	427	11.14	403
11.15	427	11.15	458
11.16	416	11.16	444
11.17	413	11.17	433
11.18	423	11.18	456
11.19	424	11.19	434
11.2	445	11.2	455
11.21	478	11.21	399
11.22	453	11.22	458
11.23	466	11.23	465
11.24	444	11.24	425
11.25	460	11.25	462
11.26	431	11.26	516
11.27	455	11.27	479
11.28	460	11.28	452
11.29	508	11.29	484
11.3	464	11.3	468
11.31	466	11.31	466
11.32	487	11.32	462
11.33	476	11.33	492
11.34	502	11.34	549
11.35	517	11.35	518
11.36	530	11.36	534
11.37	513	11.37	559
11.38	530	11.38	507
11.39	504	11.39	487
11.4	507	11.4	538
11.41	538	11.41	540
11.42	518	11.42	560
11.43	533	11.43	540
11.44	543	11.44	537
11.45	525	11.45	515
11.46	579	11.46	554
11.47	564	11.47	585
11.48	621	11.48	601
11.49	638	11.49	617
11.5	632	11.5	646
11.51	667	11.51	640
11.52	767	11.52	645
11.53	744	11.53	678
11.54	744	11.54	749
11.55	789	11.55	766
11.56	829	11.56	784
11.57	825	11.57	812
11.58	878	11.58	840
11.59	914	11.59	854
11.6	973	11.6	913
11.61	1078	11.61	1025
11.62	1146	11.62	1115
11.63	1220	11.63	1132
11.64	1360	11.64	1225
11.65	1353	11.65	1321
11.66	1476	11.66	1393
11.67	1589	11.67	1465
11.68	1574	11.68	1515
11.69	1634	11.69	1579
11.7	1648	11.7	1663
11.71	1489	11.71	1566
11.72	1378	11.72	1491
11.73	1360	11.73	1381
11.74	1267	11.74	1335
11.75	1137	11.75	1241
11.76	1006	11.76	1164
11.77	905	11.77	999
11.78	789	11.78	908
11.79	721	11.79	838
11.8	670	11.8	771
11.81	618	11.81	689
11.82	589	11.82	649
11.83	583	11.83	583
11.84	594	11.84	602
11.85	540	11.85	570
11.86	499	11.86	512
11.87	493	11.87	517
11.88	468	11.88	505
11.89	425	11.89	454
11.9	455	11.9	461
11.91	428	11.91	480
11.92	422	11.92	466
11.93	407	11.93	430
11.94	437	11.94	452
11.95	435	11.95	433
11.96	455	11.96	424
11.97	418	11.97	418
11.98	431	11.98	422
11.99	417	11.99	444
12	387	12	435
12.01	423	12.01	428
12.02	397	12.02	434
12.03	399	12.03	441
12.04	417	12.04	409
12.05	387	12.05	439
12.06	402	12.06	414
12.07	413	12.07	410
12.08	425	12.08	425
12.09	386	12.09	414
12.1	380	12.1	424
12.11	380	12.11	391
12.12	413	12.12	379
12.13	410	12.13	413
12.14	391	12.14	413
12.15	414	12.15	406
12.16	386	12.16	393
12.17	407	12.17	407
12.18	386	12.18	411
12.19	395	12.19	422
12.2	406	12.2	357
12.21	392	12.21	391
12.22	447	12.22	378
12.23	436	12.23	392
12.24	398	12.24	392
12.25	387	12.25	417
12.26	410	12.26	421
12.27	398	12.27	386
12.28	385	12.28	421
12.29	368	12.29	416
12.3	403	12.3	403
12.31	392	12.31	382
12.32	391	12.32	389
12.33	369	12.33	404
12.34	407	12.34	434
12.35	409	12.35	382
12.36	400	12.36	388
12.37	395	12.37	440
12.38	379	12.38	402
12.39	394	12.39	412
12.4	396	12.4	377
12.41	389	12.41	384
12.42	419	12.42	411
12.43	393	12.43	371
12.44	416	12.44	386
12.45	397	12.45	368
12.46	401	12.46	419
12.47	422	12.47	405
12.48	412	12.48	395
12.49	428	12.49	372
12.5	404	12.5	377
12.51	393	12.51	408
12.52	414	12.52	382
12.53	402	12.53	406
12.54	384	12.54	374
12.55	370	12.55	384
12.56	412	12.56	373
12.57	378	12.57	416
12.58	390	12.58	378
12.59	402	12.59	391
12.6	403	12.6	393
12.61	407	12.61	381
12.62	396	12.62	414
12.63	423	12.63	376
12.64	396	12.64	419
12.65	396	12.65	408
12.66	376	12.66	444
12.67	398	12.67	395
12.68	377	12.68	390
12.69	363	12.69	386
12.7	395	12.7	420
12.71	409	12.71	418
12.72	387	12.72	407
12.73	379	12.73	421
12.74	416	12.74	425
12.75	413	12.75	409
12.76	408	12.76	394
12.77	403	12.77	399
12.78	408	12.78	383
12.79	411	12.79	409
12.8	403	12.8	399
12.81	404	12.81	396
12.82	411	12.82	426
12.83	380	12.83	437
12.84	394	12.84	407
12.85	416	12.85	393
12.86	386	12.86	421
12.87	420	12.87	389
12.88	401	12.88	394
12.89	421	12.89	387
12.9	421	12.9	413
12.91	403	12.91	400
12.92	373	12.92	403
12.93	389	12.93	399
12.94	407	12.94	410
12.95	406	12.95	403
12.96	419	12.96	423
12.97	409	12.97	412
12.98	434	12.98	432
12.99	419	12.99	395
13	410	13	387
13.01	377	13.01	419
13.02	397	13.02	415
13.03	398	13.03	425
13.04	411	13.04	378
13.05	435	13.05	427
13.06	422	13.06	403
13.07	446	13.07	408
13.08	404	13.08	417
13.09	450	13.09	440
13.1	415	13.1	415
13.11	413	13.11	432
13.12	437	13.12	421
13.13	463	13.13	412
13.14	409	13.14	432
13.15	414	13.15	446
13.16	418	13.16	415
13.17	417	13.17	444
13.18	414	13.18	468
13.19	431	13.19	433
13.2	438	13.2	445
13.21	481	13.21	457
13.22	449	13.22	437
13.23	454	13.23	409
13.24	432	13.24	464
13.25	438	13.25	435
13.26	488	13.26	449
13.27	499	13.27	429
13.28	454	13.28	445
13.29	454	13.29	443
13.3	456	13.3	438
13.31	464	13.31	446
13.32	448	13.32	457
13.33	502	13.33	472
13.34	468	13.34	474
13.35	469	13.35	459
13.36	508	13.36	459
13.37	520	13.37	503
13.38	501	13.38	514
13.39	546	13.39	494
13.4	538	13.4	536
13.41	550	13.41	533
13.42	585	13.42	573
13.43	567	13.43	507
13.44	549	13.44	538
13.45	585	13.45	598
13.46	638	13.46	600
13.47	644	13.47	617
13.48	648	13.48	616
13.49	678	13.49	657
13.5	666	13.5	646
13.51	675	13.51	636
13.52	643	13.52	636
13.53	622	13.53	620
13.54	616	13.54	689
13.55	617	13.55	623
13.56	573	13.56	617
13.57	576	13.57	624
13.58	545	13.58	568
13.59	549	13.59	564
13.6	607	13.6	544
13.61	542	13.61	541
13.62	539	13.62	547
13.63	508	13.63	500
13.64	473	13.64	517
13.65	498	13.65	480
13.66	460	13.66	496
13.67	488	13.67	474
13.68	490	13.68	475
13.69	463	13.69	500
13.7	458	13.7	493
13.71	476	13.71	502
13.72	484	13.72	466
13.73	489	13.73	489
13.74	482	13.74	500
13.75	465	13.75	470
13.76	520	13.76	465
13.77	506	13.77	498
13.78	462	13.78	470
13.79	477	13.79	468
13.8	483	13.8	444
13.81	474	13.81	477
13.82	458	13.82	498
13.83	504	13.83	473
13.84	471	13.84	485
13.85	466	13.85	462
13.86	468	13.86	497
13.87	463	13.87	480
13.88	533	13.88	490
13.89	463	13.89	483
13.9	481	13.9	506
13.91	449	13.91	488
13.92	454	13.92	455
13.93	457	13.93	486
13.94	470	13.94	462
13.95	451	13.95	479
13.96	474	13.96	484
13.97	489	13.97	445
13.98	501	13.98	482
13.99	503	13.99	516
14	503	14	477
14.01	500	14.01	482
14.02	455	14.02	525
14.03	506	14.03	471
14.04	476	14.04	474
14.05	492	14.05	484
14.06	515	14.06	498
14.07	459	14.07	505
14.08	487	14.08	491
14.09	458	14.09	494
14.1	493	14.1	492
14.11	498	14.11	469
14.12	468	14.12	492
14.13	508	14.13	457
14.14	483	14.14	501
14.15	495	14.15	442
14.16	474	14.16	482
14.17	538	14.17	530
14.18	492	14.18	494
14.19	484	14.19	486
14.2	514	14.2	518
14.21	495	14.21	496
14.22	508	14.22	524
14.23	526	14.23	495
14.24	500	14.24	507
14.25	494	14.25	523
14.26	467	14.26	511
14.27	501	14.27	479
14.28	516	14.28	507
14.29	508	14.29	485
14.3	510	14.3	516
14.31	479	14.31	532
14.32	517	14.32	495
14.33	501	14.33	523
14.34	515	14.34	538
14.35	510	14.35	495
14.36	502	14.36	485
14.37	532	14.37	522
14.38	515	14.38	500
14.39	527	14.39	519
14.4	530	14.4	511
14.41	562	14.41	505
14.42	543	14.42	519
14.43	508	14.43	505
14.44	490	14.44	525
14.45	506	14.45	535
14.46	539	14.46	556
14.47	524	14.47	540
14.48	546	14.48	485
14.49	521	14.49	528
14.5	547	14.5	556
14.51	506	14.51	496
14.52	517	14.52	545
14.53	548	14.53	516
14.54	522	14.54	511
14.55	545	14.55	515
14.56	536	14.56	527
14.57	572	14.57	554
14.58	532	14.58	524
14.59	582	14.59	551
14.6	584	14.6	560
14.61	586	14.61	497
14.62	547	14.62	552
14.63	600	14.63	553
14.64	591	14.64	567
14.65	526	14.65	559
14.66	600	14.66	578
14.67	593	14.67	566
14.68	579	14.68	551
14.69	632	14.69	560
14.7	588	14.7	626
14.71	593	14.71	612
14.72	582	14.72	577
14.73	619	14.73	604
14.74	604	14.74	620
14.75	618	14.75	567
14.76	628	14.76	602
14.77	571	14.77	606
14.78	592	14.78	594
14.79	600	14.79	551
14.8	602	14.8	570
14.81	608	14.81	569
14.82	554	14.82	580
14.83	569	14.83	560
14.84	541	14.84	554
14.85	538	14.85	554
14.86	571	14.86	590
14.87	572	14.87	563
14.88	560	14.88	577
14.89	531	14.89	567
14.9	568	14.9	532
14.91	563	14.91	551
14.92	572	14.92	570
14.93	576	14.93	541
14.94	573	14.94	569
14.95	579	14.95	531
14.96	560	14.96	557
14.97	550	14.97	597
14.98	623	14.98	566
14.99	609	14.99	606
15	597	15	608
15.01	622	15.01	576
15.02	615	15.02	578
15.03	619	15.03	593
15.04	640	15.04	634
15.05	626	15.05	610
15.06	635	15.06	607
15.07	610	15.07	588
15.08	646	15.08	610
15.09	628	15.09	632
15.1	648	15.1	601
15.11	679	15.11	613
15.12	631	15.12	621
15.13	630	15.13	618
15.14	650	15.14	638
15.15	649	15.15	632
15.16	589	15.16	593
15.17	617	15.17	631
15.18	597	15.18	618
15.19	622	15.19	606
15.2	602	15.2	575
15.21	579	15.21	557
15.22	568	15.22	577
15.23	579	15.23	572
15.24	607	15.24	585
15.25	590	15.25	566
15.26	558	15.26	577
15.27	567	15.27	576
15.28	578	15.28	569
15.29	584	15.29	550
15.3	559	15.3	605
15.31	552	15.31	596
15.32	544	15.32	574
15.33	515	15.33	550
15.34	567	15.34	548
15.35	562	15.35	506
15.36	572	15.36	571
15.37	556	15.37	584
15.38	561	15.38	579
15.39	560	15.39	595
15.4	556	15.4	567
15.41	580	15.41	567
15.42	575	15.42	582
15.43	582	15.43	543
15.44	575	15.44	580
15.45	591	15.45	584
15.46	600	15.46	566
15.47	570	15.47	549
15.48	605	15.48	572
15.49	621	15.49	557
15.5	602	15.5	576
15.51	584	15.51	576
15.52	574	15.52	566
15.53	589	15.53	565
15.54	585	15.54	610
15.55	585	15.55	613
15.56	612	15.56	566
15.57	601	15.57	544
15.58	593	15.58	587
15.59	595	15.59	594
15.6	592	15.6	613
15.61	634	15.61	598
15.62	589	15.62	620
15.63	571	15.63	581
15.64	615	15.64	588
15.65	589	15.65	597
15.66	550	15.66	583
15.67	563	15.67	578
15.68	615	15.68	583
15.69	579	15.69	616
15.7	584	15.7	626
15.71	607	15.71	537
15.72	611	15.72	593
15.73	567	15.73	598
15.74	581	15.74	580
15.75	605	15.75	590
15.76	601	15.76	611
15.77	558	15.77	626
15.78	558	15.78	586
15.79	593	15.79	614
15.8	587	15.8	577
15.81	644	15.81	591
15.82	594	15.82	601
15.83	615	15.83	614
15.84	616	15.84	627
15.85	619	15.85	598
15.86	571	15.86	589
15.87	620	15.87	615
15.88	606	15.88	603
15.89	591	15.89	585
15.9	650	15.9	640
15.91	604	15.91	628
15.92	603	15.92	613
15.93	572	15.93	582
15.94	621	15.94	602
15.95	633	15.95	609
15.96	607	15.96	618
15.97	582	15.97	590
15.98	600	15.98	635
15.99	576	15.99	627
16	615	16	604
16.01	640	16.01	605
16.02	656	16.02	632
16.03	642	16.03	654
16.04	627	16.04	581
16.05	615	16.05	613
16.06	613	16.06	591
16.07	643	16.07	621
16.08	652	16.08	630
16.09	598	16.09	621
16.1	637	16.1	602
16.11	614	16.11	628
16.12	596	16.12	629
16.13	595	16.13	610
16.14	606	16.14	620
16.15	659	16.15	610
16.16	594	16.16	617
16.17	610	16.17	611
16.18	667	16.18	633
16.19	582	16.19	612
16.2	590	16.2	621
16.21	636	16.21	659
16.22	596	16.22	655
16.23	637	16.23	652
16.24	644	16.24	695
16.25	635	16.25	624
16.26	616	16.26	623
16.27	632	16.27	646
16.28	669	16.28	648
16.29	576	16.29	616
16.3	632	16.3	615
16.31	644	16.31	623
16.32	669	16.32	668
16.33	675	16.33	655
16.34	690	16.34	658
16.35	629	16.35	635
16.36	619	16.36	655
16.37	645	16.37	572
16.38	648	16.38	698
16.39	658	16.39	635
16.4	662	16.4	683
16.41	651	16.41	648
16.42	652	16.42	678
16.43	648	16.43	641
16.44	673	16.44	701
16.45	725	16.45	681
16.46	706	16.46	673
16.47	671	16.47	681
16.48	702	16.48	729
16.49	704	16.49	742
16.5	743	16.5	726
16.51	754	16.51	741
16.52	775	16.52	769
16.53	765	16.53	780
16.54	794	16.54	798
16.55	785	16.55	810
16.56	829	16.56	767
16.57	806	16.57	693
16.58	809	16.58	728
16.59	771	16.59	808
16.6	736	16.6	782
16.61	761	16.61	774
16.62	708	16.62	787
16.63	686	16.63	780
16.64	726	16.64	710
16.65	691	16.65	701
16.66	698	16.66	724
16.67	689	16.67	708
16.68	659	16.68	710
16.69	657	16.69	696
16.7	654	16.7	726
16.71	599	16.71	669
16.72	666	16.72	655
16.73	669	16.73	663
16.74	651	16.74	666
16.75	640	16.75	633
16.76	663	16.76	685
16.77	634	16.77	696
16.78	661	16.78	661
16.79	693	16.79	671
16.8	650	16.8	669
16.81	626	16.81	653
16.82	648	16.82	648
16.83	705	16.83	663
16.84	624	16.84	660
16.85	677	16.85	676
16.86	631	16.86	668
16.87	632	16.87	645
16.88	636	16.88	676
16.89	656	16.89	622
16.9	650	16.9	675
16.91	653	16.91	666
16.92	656	16.92	688
16.93	649	16.93	660
16.94	683	16.94	654
16.95	686	16.95	667
16.96	644	16.96	658
16.97	657	16.97	672
16.98	684	16.98	644
16.99	677	16.99	647
17	684	17	664
17.01	658	17.01	661
17.02	651	17.02	661
17.03	649	17.03	700
17.04	665	17.04	647
17.05	661	17.05	662
17.06	630	17.06	671
17.07	673	17.07	668
17.08	639	17.08	690
17.09	685	17.09	690
17.1	673	17.1	676
17.11	689	17.11	629
17.12	632	17.12	632
17.13	638	17.13	650
17.14	674	17.14	666
17.15	659	17.15	675
17.16	663	17.16	698
17.17	677	17.17	659
17.18	665	17.18	648
17.19	679	17.19	680
17.2	651	17.2	674
17.21	684	17.21	688
17.22	709	17.22	670
17.23	699	17.23	683
17.24	654	17.24	678
17.25	678	17.25	732
17.26	671	17.26	691
17.27	681	17.27	713
17.28	661	17.28	700
17.29	736	17.29	720
17.3	703	17.3	672
17.31	716	17.31	656
17.32	694	17.32	677
17.33	693	17.33	691
17.34	668	17.34	676
17.35	656	17.35	693
17.36	682	17.36	718
17.37	668	17.37	675
17.38	713	17.38	685
17.39	697	17.39	716
17.4	713	17.4	752
17.41	697	17.41	739
17.42	719	17.42	739
17.43	736	17.43	718
17.44	745	17.44	757
17.45	758	17.45	762
17.46	735	17.46	748
17.47	781	17.47	795
17.48	813	17.48	715
17.49	800	17.49	784
17.5	826	17.5	792
17.51	840	17.51	795
17.52	825	17.52	808
17.53	878	17.53	845
17.54	903	17.54	858
17.55	906	17.55	885
17.56	876	17.56	920
17.57	942	17.57	896
17.58	917	17.58	890
17.59	920	17.59	885
17.6	902	17.6	923
17.61	822	17.61	873
17.62	843	17.62	878
17.63	836	17.63	871
17.64	837	17.64	771
17.65	800	17.65	821
17.66	799	17.66	813
17.67	786	17.67	801
17.68	779	17.68	758
17.69	742	17.69	768
17.7	758	17.7	791
17.71	721	17.71	778
17.72	756	17.72	717
17.73	773	17.73	720
17.74	695	17.74	738
17.75	715	17.75	733
17.76	681	17.76	723
17.77	708	17.77	737
17.78	695	17.78	724
17.79	697	17.79	710
17.8	706	17.8	697
17.81	692	17.81	732
17.82	709	17.82	700
17.83	715	17.83	665
17.84	698	17.84	702
17.85	677	17.85	720
17.86	698	17.86	747
17.87	673	17.87	745
17.88	681	17.88	711
17.89	703	17.89	683
17.9	727	17.9	695
17.91	673	17.91	708
17.92	680	17.92	685
17.93	695	17.93	722
17.94	709	17.94	696
17.95	694	17.95	699
17.96	724	17.96	666
17.97	739	17.97	719
17.98	688	17.98	702
17.99	726	17.99	693
18	680	18	695
18.01	653	18.01	677
18.02	652	18.02	673
18.03	703	18.03	692
18.04	650	18.04	666
18.05	698	18.05	711
18.06	710	18.06	665
18.07	721	18.07	702
18.08	711	18.08	708
18.09	693	18.09	695
18.1	742	18.1	680
18.11	724	18.11	696
18.12	701	18.12	711
18.13	693	18.13	706
18.14	698	18.14	668
18.15	666	18.15	709
18.16	690	18.16	719
18.17	696	18.17	690
18.18	714	18.18	694
18.19	733	18.19	717
18.2	681	18.2	699
18.21	677	18.21	729
18.22	697	18.22	737
18.23	676	18.23	745
18.24	670	18.24	715
18.25	714	18.25	678
18.26	691	18.26	724
18.27	697	18.27	697
18.28	666	18.28	746
18.29	709	18.29	721
18.3	698	18.3	687
18.31	702	18.31	733
18.32	694	18.32	729
18.33	726	18.33	715
18.34	711	18.34	719
18.35	704	18.35	716
18.36	700	18.36	759
18.37	726	18.37	712
18.38	685	18.38	690
18.39	703	18.39	736
18.4	746	18.4	734
18.41	746	18.41	724
18.42	730	18.42	763
18.43	714	18.43	702
18.44	723	18.44	761
18.45	705	18.45	756
18.46	736	18.46	701
18.47	694	18.47	715
18.48	662	18.48	715
18.49	735	18.49	686
18.5	711	18.5	746
18.51	697	18.51	738
18.52	719	18.52	659
18.53	698	18.53	715
18.54	742	18.54	766
18.55	707	18.55	761
18.56	743	18.56	695
18.57	723	18.57	740
18.58	769	18.58	741
18.59	717	18.59	754
18.6	686	18.6	737
18.61	738	18.61	707
18.62	725	18.62	712
18.63	730	18.63	755
18.64	705	18.64	707
18.65	696	18.65	743
18.66	736	18.66	724
18.67	711	18.67	721
18.68	722	18.68	799
18.69	736	18.69	709
18.7	699	18.7	706
18.71	686	18.71	731
18.72	712	18.72	725
18.73	671	18.73	767
18.74	711	18.74	750
18.75	727	18.75	782
18.76	763	18.76	744
18.77	743	18.77	722
18.78	735	18.78	746
18.79	726	18.79	705
18.8	744	18.8	741
18.81	729	18.81	776
18.82	706	18.82	795
18.83	752	18.83	730
18.84	747	18.84	720
18.85	718	18.85	743
18.86	718	18.86	770
18.87	734	18.87	750
18.88	765	18.88	726
18.89	713	18.89	752
18.9	738	18.9	782
18.91	750	18.91	755
18.92	725	18.92	772
18.93	717	18.93	744
18.94	729	18.94	753
18.95	740	18.95	802
18.96	760	18.96	780
18.97	754	18.97	789
18.98	791	18.98	809
18.99	770	18.99	791
19	765	19	790
19.01	769	19.01	797
19.02	836	19.02	829
19.03	816	19.03	800
19.04	846	19.04	860
19.05	841	19.05	810
19.06	826	19.06	844
19.07	917	19.07	865
19.08	869	19.08	853
19.09	883	19.09	895
19.1	923	19.1	899
19.11	922	19.11	929
19.12	895	19.12	905
19.13	972	19.13	905
19.14	995	19.14	912
19.15	944	19.15	934
19.16	905	19.16	975
19.17	928	19.17	953
19.18	895	19.18	912
19.19	878	19.19	914
19.2	832	19.2	939
19.21	820	19.21	915
19.22	872	19.22	970
19.23	827	19.23	903
19.24	826	19.24	824
19.25	819	19.25	832
19.26	812	19.26	816
19.27	792	19.27	779
19.28	770	19.28	809
19.29	793	19.29	827
19.3	790	19.3	830
19.31	751	19.31	737
19.32	770	19.32	772
19.33	769	19.33	816
19.34	775	19.34	736
19.35	789	19.35	757
19.36	742	19.36	743
19.37	761	19.37	781
19.38	789	19.38	776
19.39	754	19.39	769
19.4	726	19.4	763
19.41	770	19.41	764
19.42	782	19.42	786
19.43	814	19.43	770
19.44	741	19.44	794
19.45	728	19.45	770
19.46	735	19.46	789
19.47	751	19.47	747
19.48	711	19.48	790
19.49	744	19.49	725
19.5	741	19.5	738
19.51	730	19.51	735
19.52	709	19.52	762
19.53	752	19.53	769
19.54	741	19.54	748
19.55	750	19.55	745
19.56	760	19.56	725
19.57	764	19.57	749
19.58	712	19.58	770
19.59	696	19.59	754
19.6	772	19.6	722
19.61	782	19.61	724
19.62	774	19.62	771
19.63	727	19.63	772
19.64	732	19.64	756
19.65	736	19.65	744
19.66	706	19.66	765
19.67	751	19.67	753
19.68	761	19.68	751
19.69	742	19.69	789
19.7	731	19.7	763
19.71	746	19.71	782
19.72	686	19.72	743
19.73	737	19.73	754
19.74	727	19.74	789
19.75	742	19.75	806
19.76	738	19.76	750
19.77	722	19.77	737
19.78	794	19.78	754
19.79	756	19.79	809
19.8	796	19.8	827
19.81	760	19.81	794
19.82	806	19.82	774
19.83	742	19.83	737
19.84	787	19.84	782
19.85	766	19.85	747
19.86	762	19.86	779
19.87	772	19.87	734
19.88	784	19.88	812
19.89	784	19.89	746
19.9	736	19.9	788
19.91	776	19.91	722
19.92	799	19.92	750
19.93	788	19.93	751
19.94	761	19.94	797
19.95	732	19.95	757
19.96	763	19.96	739
19.97	731	19.97	795
19.98	753	19.98	791
19.99	749	19.99	800
20	771	20	788
20.01	704	20.01	771
20.02	763	20.02	763
20.03	765	20.03	820
20.04	769	20.04	778
20.05	781	20.05	806
20.06	735	20.06	792
20.07	790	20.07	778
20.08	790	20.08	801
20.09	758	20.09	792
20.1	717	20.1	792
20.11	759	20.11	763
20.12	763	20.12	744
20.13	765	20.13	759
20.14	806	20.14	790
20.15	788	20.15	784
20.16	834	20.16	759
20.17	739	20.17	760
20.18	745	20.18	777
20.19	788	20.19	828
20.2	791	20.2	831
20.21	739	20.21	778
20.22	789	20.22	789
20.23	790	20.23	847
20.24	832	20.24	797
20.25	853	20.25	787
20.26	849	20.26	846
20.27	788	20.27	809
20.28	829	20.28	865
20.29	866	20.29	871
20.3	884	20.3	830
20.31	848	20.31	888
20.32	793	20.32	845
20.33	901	20.33	851
20.34	839	20.34	867
20.35	815	20.35	854
20.36	862	20.36	873
20.37	833	20.37	881
20.38	826	20.38	880
20.39	848	20.39	843
20.4	814	20.4	796
20.41	745	20.41	853
20.42	766	20.42	834
20.43	831	20.43	788
20.44	784	20.44	802
20.45	791	20.45	788
20.46	772	20.46	766
20.47	795	20.47	810
20.48	811	20.48	848
20.49	808	20.49	817
20.5	753	20.5	807
20.51	799	20.51	815
20.52	757	20.52	807
20.53	755	20.53	793
20.54	743	20.54	754
20.55	741	20.55	769
20.56	772	20.56	788
20.57	807	20.57	734
20.58	737	20.58	743
20.59	758	20.59	756
20.6	758	20.6	800
20.61	747	20.61	743
20.62	748	20.62	782
20.63	763	20.63	779
20.64	766	20.64	787
20.65	758	20.65	762
20.66	779	20.66	766
20.67	751	20.67	753
20.68	768	20.68	744
20.69	816	20.69	814
20.7	734	20.7	801
20.71	740	20.71	784
20.72	749	20.72	800
20.73	751	20.73	740
20.74	745	20.74	849
20.75	762	20.75	748
20.76	746	20.76	726
20.77	779	20.77	777
20.78	750	20.78	781
20.79	753	20.79	768
20.8	747	20.8	784
20.81	752	20.81	779
20.82	771	20.82	797
20.83	756	20.83	777
20.84	759	20.84	793
20.85	762	20.85	776
20.86	797	20.86	797
20.87	766	20.87	788
20.88	729	20.88	827
20.89	767	20.89	759
20.9	768	20.9	840
20.91	776	20.91	740
20.92	731	20.92	730
20.93	715	20.93	802
20.94	740	20.94	798
20.95	753	20.95	797
20.96	765	20.96	802
20.97	763	20.97	805
20.98	784	20.98	782
20.99	788	20.99	830
21	783	21	806
21.01	776	21.01	771
21.02	720	21.02	764
21.03	765	21.03	782
21.04	731	21.04	773
21.05	805	21.05	740
21.06	779	21.06	771
21.07	775	21.07	771
21.08	789	21.08	762
21.09	766	21.09	792
21.1	774	21.1	792
21.11	802	21.11	833
21.12	817	21.12	863
21.13	759	21.13	786
21.14	756	21.14	769
21.15	766	21.15	780
21.16	781	21.16	738
21.17	744	21.17	782
21.18	785	21.18	794
21.19	741	21.19	761
21.2	768	21.2	787
21.21	775	21.21	782
21.22	768	21.22	803
21.23	748	21.23	791
21.24	794	21.24	776
21.25	765	21.25	789
21.26	752	21.26	781
21.27	798	21.27	767
21.28	765	21.28	797
21.29	760	21.29	776
21.3	757	21.3	777
21.31	793	21.31	785
21.32	755	21.32	789
21.33	782	21.33	816
21.34	760	21.34	763
21.35	823	21.35	770
21.36	795	21.36	788
21.37	734	21.37	771
21.38	770	21.38	813
21.39	799	21.39	827
21.4	773	21.4	803
21.41	722	21.41	761
21.42	765	21.42	783
21.43	778	21.43	797
21.44	789	21.44	775
21.45	741	21.45	776
21.46	789	21.46	828
21.47	750	21.47	786
21.48	835	21.48	768
21.49	772	21.49	771
21.5	760	21.5	783
21.51	769	21.51	831
21.52	811	21.52	769
21.53	770	21.53	766
21.54	800	21.54	806
21.55	827	21.55	795
21.56	802	21.56	811
21.57	797	21.57	748
21.58	765	21.58	793
21.59	784	21.59	785
21.6	797	21.6	762
21.61	771	21.61	743
21.62	760	21.62	779
21.63	758	21.63	728
21.64	740	21.64	829
21.65	767	21.65	792
21.66	743	21.66	750
21.67	779	21.67	768
21.68	804	21.68	750
21.69	770	21.69	847
21.7	775	21.7	755
21.71	797	21.71	809
21.72	766	21.72	817
21.73	742	21.73	796
21.74	777	21.74	772
21.75	755	21.75	802
21.76	747	21.76	749
21.77	762	21.77	813
21.78	785	21.78	733
21.79	789	21.79	816
21.8	767	21.8	809
21.81	805	21.81	770
21.82	773	21.82	769
21.83	748	21.83	794
21.84	726	21.84	763
21.85	811	21.85	777
21.86	789	21.86	848
21.87	700	21.87	815
21.88	745	21.88	814
21.89	750	21.89	769
21.9	765	21.9	807
21.91	762	21.91	766
21.92	730	21.92	794
21.93	801	21.93	796
21.94	759	21.94	787
21.95	790	21.95	753
21.96	769	21.96	763
21.97	779	21.97	747
21.98	757	21.98	737
21.99	781	21.99	765
22	793	22	800
22.01	768	22.01	803
22.02	761	22.02	766
22.03	760	22.03	799
22.04	776	22.04	808
22.05	759	22.05	799
22.06	798	22.06	819
22.07	767	22.07	795
22.08	760	22.08	812
22.09	793	22.09	750
22.1	781	22.1	827
22.11	787	22.11	757
22.12	799	22.12	772
22.13	790	22.13	797
22.14	784	22.14	821
22.15	844	22.15	829
22.16	756	22.16	765
22.17	788	22.17	866
22.18	745	22.18	799
22.19	752	22.19	821
22.2	827	22.2	784
22.21	780	22.21	748
22.22	788	22.22	742
22.23	785	22.23	773
22.24	753	22.24	801
22.25	766	22.25	823
22.26	758	22.26	866
22.27	773	22.27	842
22.28	819	22.28	740
22.29	807	22.29	746
22.3	736	22.3	752
22.31	771	22.31	814
22.32	755	22.32	827
22.33	742	22.33	796
22.34	773	22.34	858
22.35	774	22.35	857
22.36	742	22.36	752
22.37	839	22.37	762
22.38	814	22.38	840
22.39	815	22.39	800
22.4	778	22.4	757
22.41	716	22.41	779
22.42	816	22.42	778
22.43	762	22.43	810
22.44	751	22.44	773
22.45	796	22.45	810
22.46	787	22.46	789
22.47	774	22.47	753
22.48	731	22.48	794
22.49	787	22.49	739
22.5	782	22.5	765
22.51	721	22.51	790
22.52	817	22.52	795
22.53	784	22.53	790
22.54	772	22.54	797
22.55	769	22.55	817
22.56	767	22.56	820
22.57	759	22.57	804
22.58	754	22.58	798
22.59	818	22.59	823
22.6	785	22.6	811
22.61	805	22.61	773
22.62	792	22.62	796
22.63	787	22.63	819
22.64	799	22.64	833
22.65	785	22.65	841
22.66	751	22.66	804
22.67	811	22.67	793
22.68	808	22.68	816
22.69	793	22.69	786
22.7	764	22.7	807
22.71	771	22.71	845
22.72	804	22.72	814
22.73	772	22.73	781
22.74	755	22.74	773
22.75	821	22.75	812
22.76	820	22.76	819
22.77	774	22.77	807
22.78	791	22.78	819
22.79	802	22.79	797
22.8	804	22.8	806
22.81	835	22.81	820
22.82	814	22.82	825
22.83	782	22.83	802
22.84	737	22.84	799
22.85	761	22.85	818
22.86	743	22.86	806
22.87	753	22.87	794
22.88	799	22.88	778
22.89	822	22.89	754
22.9	826	22.9	779
22.91	797	22.91	811
22.92	807	22.92	838
22.93	805	22.93	808
22.94	860	22.94	742
22.95	843	22.95	736
22.96	756	22.96	785
22.97	798	22.97	795
[truncated: 2,705 more rows]

## Sheet: Figure5f
Calculated		Experiment		Difference		Bragg positions
2θ (degree)	Intensity	2θ (degree)	Intensity	2θ (degree)	Intensity	2θ (degree)	Intensity
5	1765	5	1727.71	5	37.292	7.413	0
5.01	1703	5.01	1726.13	5.01	-23.1343	10.491	0
5.02	1746	5.02	1724.57	5.02	21.4335	12.858	0
5.03	1820	5.03	1723	5.03	96.9954	14.858	0
5.04	1708	5.04	1721.45	5.04	-13.4486	16.623	0
5.05	1804	5.05	1719.9	5.05	84.1016	18.223	0
5.06	1694	5.06	1718.35	5.06	-24.354	19.697	0
5.07	1720	5.07	1716.82	5.07	3.18452	21.072	0
5.08	1748	5.08	1715.28	5.08	32.7171	22.366	0
5.09	1684	5.09	1713.76	5.09	-29.7561	22.366	0
5.1	1699	5.1	1712.24	5.1	-13.2352	23.593	0
5.11	1615	5.11	1710.72	5.11	-95.7202	24.762	0
5.12	1743	5.12	1709.21	5.12	33.7891	25.882	0
5.13	1691	5.13	1707.71	5.13	-16.7076	26.958	0
5.14	1788	5.14	1706.21	5.14	81.79	26.958	0
5.15	1728	5.15	1704.72	5.15	23.2817	29	0
5.16	1750	5.16	1703.23	5.16	46.7676	29.973	0
5.17	1761	5.17	1701.75	5.17	59.2477	30.918	0
5.18	1635	5.18	1700.28	5.18	-65.2781	30.918	0
5.19	1750	5.19	1698.81	5.19	51.1903	31.838	0
5.2	1678	5.2	1697.35	5.2	-19.3472	31.838	0
5.21	1694	5.21	1695.89	5.21	-1.89052	32.734	0
5.22	1725	5.22	1694.44	5.22	30.5602	32.734	0
5.23	1687	5.23	1692.99	5.23	-5.99499	33.61	0
5.24	1720	5.24	1691.56	5.24	28.4438	34.465	0
5.25	1690	5.25	1690.12	5.25	-0.12346	35.303	0
5.26	1650	5.26	1688.7	5.26	-38.6969	36.123	0
5.27	1733	5.27	1687.28	5.27	45.7235	36.928	0
5.28	1702	5.28	1685.86	5.28	16.1375	37.718	0
5.29	1750	5.29	1684.46	5.29	65.5449	37.718	0
5.3	1665	5.3	1683.05	5.3	-18.0546	37.718	0
5.31	1699	5.31	1681.66	5.31	17.3387	38.494	0
5.32	1708	5.32	1680.28	5.32	27.7241	39.257	0
5.33	1661	5.33	1678.9	5.33	-17.8997	39.257	0
5.34	1648	5.34	1677.54	5.34	-29.5358	39.257	0
5.35	1671	5.35	1676.19	5.35	-5.19068	40.008	0
5.36	1760	5.36	1674.85	5.36	85.1507	40.747	0
5.37	1674	5.37	1673.52	5.37	0.47722	42.193	0
5.38	1667	5.38	1672.16	5.38	-5.15579	42.193	0
5.39	1634	5.39	1670.79	5.39	-36.7921	42.901	0
5.4	1696	5.4	1669.43	5.4	26.5662	43.6	0
5.41	1672	5.41	1668.08	5.41	3.91922	43.6	0
5.42	1603	5.42	1666.73	5.42	-63.7331	43.6	0
5.43	1682	5.43	1665.39	5.43	16.6094	44.291	0
5.44	1586	5.44	1664.05	5.44	-78.0535	44.291	0
5.45	1649	5.45	1662.72	5.45	-13.7217	44.972	0
5.46	1670	5.46	1661.4	5.46	8.60473	45.646	0
5.47	1652	5.47	1660.07	5.47	-8.07413	45.646	0
5.48	1613	5.48	1658.76	5.48	-45.7583	46.312	0
5.49	1603	5.49	1657.45	5.49	-54.4479	46.312	0
5.5	1617	5.5	1656.14	5.5	-39.1428	46.312	0
5.51	1652	5.51	1654.84	5.51	-2.84308	46.971	0
5.52	1650	5.52	1653.55	5.52	-3.54875	47.622	0
5.53	1660	5.53	1652.26	5.53	7.74018	48.267	0
5.54	1685	5.54	1650.98	5.54	34.0237	48.906	0
5.55	1582	5.55	1649.7	5.55	-67.6982	48.906	0
5.56	1623	5.56	1648.43	5.56	-25.4256	49.538	0
5.57	1599	5.57	1647.16	5.57	-48.1585	50.165	0
5.58	1642	5.58	1645.9	5.58	-3.89682	50.165	0
5.59	1632	5.59	1644.64	5.59	-12.6407	50.165	0
5.6	1705	5.6	1643.39	5.6	61.6099	50.786	0
5.61	1629	5.61	1642.15	5.61	-13.1451	51.401	0
5.62	1631	5.62	1640.91	5.62	-9.9057	51.401	0
5.63	1632	5.63	1639.67	5.63	-7.67193	51.401	0
5.64	1646	5.64	1638.44	5.64	7.55618	52.617	0
5.65	1547	5.65	1637.22	5.65	-90.2214	52.617	0
5.66	1543	5.66	1636	5.66	-93.0047	53.217	0
5.67	1661	5.67	1634.79	5.67	26.2062	53.812	0
5.68	1591	5.68	1633.59	5.68	-42.5887	53.812	0
5.69	1562	5.69	1632.39	5.69	-70.3895	53.812	0
5.7	1603	5.7	1631.2	5.7	-28.1962	54.404	0
5.71	1610	5.71	1630.01	5.71	-20.0088	54.404	0
5.72	1627	5.72	1628.83	5.72	-1.82738	54.99	0
5.73	1593	5.73	1627.65	5.73	-34.652	54.99	0
5.74	1605	5.74	1626.48	5.74	-21.4827	55.573	0
5.75	1612	5.75	1625.32	5.75	-13.3196	55.573	0
5.76	1651	5.76	1624.16	5.76	26.8373	56.152	0
5.77	1610	5.77	1623.01	5.77	-13.0121	56.152	0
5.78	1532	5.78	1621.87	5.78	-89.8677	56.726	0
5.79	1528	5.79	1620.73	5.79	-92.7298	56.726	0
5.8	1579	5.8	1619.6	5.8	-40.5983	57.297	0
5.81	1574	5.81	1618.47	5.81	-44.4734	57.297	0
5.82	1562	5.82	1617.36	5.82	-55.3551	57.297	0
5.83	1589	5.83	1616.24	5.83	-27.2434	58.429	0
5.84	1558	5.84	1615.14	5.84	-57.1385	58.429	0
5.85	1604	5.85	1614.04	5.85	-10.0405	58.429	0
5.86	1639	5.86	1612.95	5.86	26.0507	58.989	0
5.87	1584	5.87	1611.87	5.87	-27.8652	58.989	0
5.88	1616	5.88	1610.79	5.88	5.21177	59.546	0
5.89	1593	5.89	1609.72	5.89	-16.7184	59.546	0
5.9	1541	5.9	1608.66	5.9	-67.656	60.1	0
5.91	1551	5.91	1607.6	5.91	-56.6009	60.651	0
5.92	1527	5.92	1606.55	5.92	-79.5533	60.651	0
5.93	1558	5.93	1605.51	5.93	-47.5134	60.651	0
5.94	1612	5.94	1604.48	5.94	7.51871	61.744	0
5.95	1637	5.95	1603.46	5.95	33.543	61.744	0
5.96	1519	5.96	1602.44	5.96	-83.4407	61.744	0
5.97	1510	5.97	1601.43	5.97	-91.4326	62.286	0
5.98	1599	5.98	1600.43	5.98	-1.4327	62.826	0
5.99	1534	5.99	1599.44	5.99	-65.4412	62.826	0
6	1567	6	1598.46	6	-31.4583	63.363	0
6.01	1561	6.01	1597.48	6.01	-36.4841	63.363	0
6.02	1629	6.02	1596.52	6.02	32.4811	63.898	0
6.03	1562	6.03	1595.56	6.03	-33.5626	63.898	0
6.04	1495	6.04	1594.62	6.04	-99.6156	63.898	0
6.05	1489	6.05	1593.68	6.05	-104.678	63.898	0
6.06	1547	6.06	1592.75	6.06	-45.7499	64.43	0
6.07	1549	6.07	1591.83	6.07	-42.8317	64.43	0
6.08	1535	6.08	1590.92	6.08	-55.9235	64.96	0
6.09	1568	6.09	1590.03	6.09	-22.0254	64.96	0
6.1	1547	6.1	1589.14	6.1	-42.1379	65.487	0
6.11	1552	6.11	1588.26	6.11	-36.261	66.012	0
6.12	1503	6.12	1587.39	6.12	-84.395	66.535	0
6.13	1546	6.13	1586.54	6.13	-40.5402	66.535	0
6.14	1536	6.14	1585.7	6.14	-49.6969	67.056	0
6.15	1601	6.15	1584.87	6.15	16.1347	67.056	0
6.16	1577	6.16	1584.05	6.16	-7.04575	67.056	0
6.17	1607	6.17	1583.24	6.17	23.7614	67.056	0
6.18	1529	6.18	1582.44	6.18	-53.444	67.056	0
6.19	1512	6.19	1581.66	6.19	-69.6625	67.576	0
6.2	1566	6.2	1580.89	6.2	-14.8943	68.093	0
6.21	1559	6.21	1580.14	6.21	-21.1399	68.093	0
6.22	1516	6.22	1579.4	6.22	-63.3997	68.093	0
6.23	1531	6.23	1578.67	6.23	-47.674	68.608	0
6.24	1522	6.24	1577.96	6.24	-55.9634	68.608	0
6.25	1577	6.25	1577.27	6.25	-0.26818	69.121	0
6.26	1550	6.26	1576.59	6.26	-26.589	69.121	0
6.27	1505	6.27	1575.93	6.27	-70.9262	70.143	0
6.28	1533	6.28	1575.28	6.28	-42.2806	70.143	0
6.29	1528	6.29	1574.65	6.29	-46.6525	70.651	0
6.3	1532	6.3	1574.04	6.3	-42.0427	71.158	0
6.31	1531	6.31	1573.45	6.31	-42.4518	71.158	0
6.32	1504	6.32	1572.88	6.32	-68.8804	71.158	0
6.33	1542	6.33	1572.33	6.33	-30.3294	71.158	0
6.34	1594	6.34	1571.8	6.34	22.2005	71.664	0
6.35	1566	6.35	1571.29	6.35	-5.29154	71.664	0
6.36	1498	6.36	1570.81	6.36	-72.8064	71.664	0
6.37	1516	6.37	1570.35	6.37	-54.3451	72.167	0
6.38	1550	6.38	1569.91	6.38	-19.9085	72.167	0
6.39	1552	6.39	1569.5	6.39	-17.4979	72.167	0
6.4	1569	6.4	1569.11	6.4	-0.11424	72.67	0
6.41	1584	6.41	1568.76	6.41	15.2411	73.171	0
6.42	1512	6.42	1568.43	6.42	-56.4333	73.171	0
6.43	1554	6.43	1568.14	6.43	-14.1387	73.171	0
6.44	1561	6.44	1567.88	6.44	-6.87675	73.171	0
6.45	1508	6.45	1567.65	6.45	-59.6492	73.67	0
6.46	1536	6.46	1567.46	6.46	-31.4578	74.169	0
6.47	1538	6.47	1567.3	6.47	-29.3046	74.169	0
6.48	1497	6.48	1567.19	6.48	-70.1917	74.169	0
6.49	1543	6.49	1567.12	6.49	-24.1217	74.666	0
6.5	1542	6.5	1567.1	6.5	-25.0972	75.162	0
6.51	1516	6.51	1567.12	6.51	-51.1211	75.162	0
6.52	1571	6.52	1567.2	6.52	3.80329	75.162	0
6.53	1561	6.53	1567.33	6.53	-6.3279	75.657	0
6.54	1588	6.54	1567.52	6.54	20.481	75.657	0
6.55	1627	6.55	1567.77	6.55	59.2251	76.151	0
6.56	1625	6.56	1568.1	6.56	56.8985	76.151	0
6.57	1573	6.57	1568.51	6.57	4.49433	76.151	0
6.58	1612	6.58	1569	6.58	43.0042	76.643	0
6.59	1619	6.59	1569.58	6.59	49.418	77.135	0
6.6	1687	6.6	1570.28	6.6	116.724	77.135	0
6.61	1642	6.61	1571.09	6.61	70.9055	77.135	0
6.62	1662	6.62	1572.05	6.62	89.9452	78.116	0
6.63	1629	6.63	1573.18	6.63	55.8193	78.605	0
6.64	1613	6.64	1574.5	6.64	38.4989	79.093	0
6.65	1651	6.65	1576.05	6.65	74.9484	79.093	0
6.66	1670	6.66	1577.88	6.66	92.1245	79.093	0
6.67	1658	6.67	1580.03	6.67	77.9746	79.093	0
6.68	1603	6.68	1582.56	6.68	20.436	79.093	0
6.69	1628	6.69	1585.57	6.69	42.4348	79.093	0
6.7	1621	6.7	1589.11	6.7	31.8855	79.58	0
6.71	1712	6.71	1593.31	6.71	118.691	79.58	0
6.72	1698	6.72	1598.26	6.72	99.7423	80.067	0
6.73	1577	6.73	1604.08	6.73	-27.0789	80.067	0
6.74	1654	6.74	1610.9	6.74	43.1006	80.067	0
6.75	1668	6.75	1618.85	6.75	49.1491	80.067	0
6.76	1684	6.76	1628.07	6.76	55.9335	80.553	0
6.77	1685	6.77	1638.68	6.77	46.324	80.553	0
6.78	1719	6.78	1650.8	6.78	68.1995	80.553	0
6.79	1766	6.79	1664.55	6.79	101.453	81.038	0
6.8	1836	6.8	1680	6.8	155.997	81.038	0
6.81	1749	6.81	1697.23	6.81	51.7654	81.522	0
6.82	1745	6.82	1716.28	6.82	28.7153	81.522	0
6.83	1786	6.83	1737.17	6.83	48.8252	82.006	0
6.84	1817	6.84	1759.91	6.84	57.091	82.006	0
6.85	1791	6.85	1784.48	6.85	6.52183	82.006	0
6.86	1865	6.86	1810.87	6.86	54.1344	82.006	0
6.87	1977	6.87	1839.05	6.87	137.949	82.006	0
6.88	2040	6.88	1869.02	6.88	170.983	82.49	0
6.89	1928	6.89	1900.75	6.89	27.2494	82.972	0
6.9	1962	6.9	1934.25	6.9	27.7534	82.972	0
6.91	2008	6.91	1969.51	6.91	38.4877	83.455	0
6.92	1992	6.92	2006.57	6.92	-14.568	83.455	0
6.93	2069	6.93	2045.45	6.93	23.5506	83.936	0
6.94	2109	6.94	2086.21	6.94	22.7897	83.936	0
6.95	2085	6.95	2128.92	6.95	-43.9188	84.418	0
6.96	2209	6.96	2173.64	6.96	35.3609	84.418	0
6.97	2203	6.97	2220.5	6.97	-17.495	84.418	0
6.98	2239	6.98	2269.61	6.98	-30.6138	84.899	0
6.99	2283	6.99	2321.15	6.99	-38.1453	84.899	0
7	2383	7	2375.26	7	7.73517	84.899	0
7.01	2494	7.01	2432.18	7.01	61.8244	85.86	0
7.02	2507	7.02	2492.11	7.02	14.8872	85.86	0
7.03	2539	7.03	2555.35	7.03	-16.3483	85.86	0
7.04	2602	7.04	2622.2	7.04	-20.1959	86.34	0
7.05	2698	7.05	2693.02	7.05	4.98114	86.82	0
7.06	2789	7.06	2768.24	7.06	20.7625	86.82	0
7.07	2943	7.07	2848.34	7.07	94.6615	86.82	0
7.08	2830	7.08	2933.89	7.08	-103.885	87.299	0
7.09	2965	7.09	3025.53	7.09	-60.5288	87.299	0
7.1	3044	7.1	3123.98	7.1	-79.983	87.778	0
7.11	3118	7.11	3230.1	7.11	-112.098	87.778	0
7.12	3322	7.12	3344.81	7.12	-22.8078	87.778	0
7.13	3456	7.13	3469.12	7.13	-13.1236	87.778	0
7.14	3491	7.14	3604.11	7.14	-113.111	87.778	0
7.15	3599	7.15	3750.84	7.15	-151.842	88.258	0
7.16	3933	7.16	3910.27	7.16	22.7256	88.737	0
7.17	4092	7.17	4083.23	7.17	8.76765	88.737	0
7.18	4185	7.18	4270.19	7.18	-85.1936	88.737	0
7.19	4404	7.19	4471.14	7.19	-67.1373	88.737	0
7.2	4637	7.2	4685.35	7.2	-48.3482	88.737	0
7.21	4840	7.21	4911.21	7.21	-71.2127	89.216	0
7.22	5078	7.22	5146.02	7.22	-68.024	89.216	0
7.23	5403	7.23	5385.82	7.23	17.1774	89.695	0
7.24	5690	7.24	5625.3	7.24	64.7049	89.695	0
7.25	6011	7.25	5857.76	7.25	153.244
7.26	6181	7.26	6075.23	7.26	105.774
7.27	6353	7.27	6268.63	7.27	84.3718
7.28	6561	7.28	6428.1	7.28	132.897
7.29	6642	7.29	6543.48	7.29	98.5218
7.3	6674	7.3	6604.95	7.3	69.0477
7.31	6554	7.31	6604.05	7.31	-50.0468
7.32	6512	7.32	6534.86	7.32	-22.859
7.33	6299	7.33	6395.43	7.33	-96.4306
7.34	6093	7.34	6188.76	7.34	-95.7555
7.35	5895	7.35	5922.99	7.35	-27.9901
7.36	5615	7.36	5610.39	7.36	4.61417
7.37	5216	7.37	5265.46	7.37	-49.4607
7.38	4822	7.38	4903.05	7.38	-81.0475
7.39	4423	7.39	4536.79	7.39	-113.793
7.4	4154	7.4	4178.28	7.4	-24.2812
7.41	3725	7.41	3836.68	7.41	-111.675
7.42	3427	7.42	3518.68	7.42	-91.6814
7.43	3144	7.43	3228.71	7.43	-84.7059
7.44	2860	7.44	2969.11	7.44	-109.112
7.45	2777	7.45	2740.54	7.45	36.4608
7.46	2637	7.46	2542.25	7.46	94.7501
7.47	2434	7.47	2372.48	7.47	61.5164
7.48	2298	7.48	2228.79	7.48	69.2083
7.49	2231	7.49	2108.34	7.49	122.663
7.5	2109	7.5	2008.14	7.5	100.861
7.51	2118	7.51	1925.27	7.51	192.729
7.52	1998	7.52	1856.99	7.52	141.013
7.53	1986	7.53	1800.81	7.53	185.19
7.54	1972	7.54	1754.57	7.54	217.43
7.55	1920	7.55	1716.41	7.55	203.588
7.56	1865	7.56	1684.79	7.56	180.205
7.57	1914	7.57	1658.42	7.57	255.576
7.58	1881	7.58	1636.21	7.58	244.792
7.59	1901	7.59	1617.35	7.59	283.649
7.6	1806	7.6	1601.18	7.6	204.817
7.61	1772	7.61	1587.17	7.61	184.826
7.62	1777	7.62	1574.9	7.62	202.096
7.63	1817	7.63	1564.04	7.63	252.958
7.64	1734	7.64	1554.33	7.64	179.67
7.65	1690	7.65	1545.56	7.65	144.437
7.66	1687	7.66	1537.58	7.66	149.419
7.67	1636	7.67	1530.26	7.67	105.742
7.68	1646	7.68	1523.49	7.68	122.506
7.69	1659	7.69	1517.21	7.69	141.792
7.7	1568	7.7	1511.34	7.7	56.6615
7.71	1617	7.71	1505.83	7.71	111.168
7.72	1589	7.72	1500.65	7.72	88.3531
7.73	1600	7.73	1495.75	7.73	104.252
7.74	1671	7.74	1491.11	7.74	179.894
7.75	1601	7.75	1486.7	7.75	114.304
7.76	1574	7.76	1482.5	7.76	91.5024
7.77	1563	7.77	1478.49	7.77	84.5086
7.78	1578	7.78	1474.66	7.78	103.338
7.79	1574	7.79	1470.99	7.79	103.006
7.8	1538	7.8	1467.48	7.8	70.5232
7.81	1600	7.81	1464.1	7.81	135.902
7.82	1575	7.82	1460.85	7.82	114.153
7.83	1592	7.83	1457.72	7.83	134.285
7.84	1518	7.84	1454.69	7.84	63.3056
7.85	1571	7.85	1451.78	7.85	119.223
7.86	1518	7.86	1448.96	7.86	69.0439
7.87	1584	7.87	1446.23	7.87	137.775
7.88	1553	7.88	1443.58	7.88	109.421
7.89	1469	7.89	1441.01	7.89	27.9882
7.9	1471	7.9	1438.52	7.9	32.4812
7.91	1506	7.91	1436.1	7.91	69.9043
7.92	1478	7.92	1433.74	7.92	44.2618
7.93	1513	7.93	1431.44	7.93	81.5574
7.94	1523	7.94	1429.21	7.94	93.7947
7.95	1549	7.95	1427.02	7.95	121.977
7.96	1470	7.96	1424.89	7.96	45.107
7.97	1455	7.97	1422.81	7.97	32.1878
7.98	1518	7.98	1420.78	7.98	97.2221
7.99	1457	7.99	1418.79	7.99	38.2121
8	1496	8	1416.84	8	79.1601
8.01	1404	8.01	1414.93	8.01	-10.9318
8.02	1465	8.02	1413.06	8.02	51.9384
8.03	1462	8.03	1411.23	8.03	50.7726
8.04	1485	8.04	1409.43	8.04	75.5723
8.05	1435	8.05	1407.66	8.05	27.3392
8.06	1464	8.06	1405.93	8.06	58.0749
8.07	1429	8.07	1404.22	8.07	24.7807
8.08	1512	8.08	1402.54	8.08	109.458
8.09	1424	8.09	1400.89	8.09	23.1078
8.1	1431	8.1	1399.27	8.1	31.7315
8.11	1481	8.11	1397.67	8.11	83.3301
8.12	1395	8.12	1396.1	8.12	-1.09526
8.13	1367	8.13	1394.54	8.13	-27.5437
8.14	1380	8.14	1393.01	8.14	-13.0144
8.15	1334	8.15	1391.51	8.15	-57.5063
8.16	1415	8.16	1390.02	8.16	24.9812
8.17	1377	8.17	1388.55	8.17	-11.5509
8.18	1446	8.18	1387.1	8.18	58.8979
8.19	1441	8.19	1385.67	8.19	55.3285
8.2	1366	8.2	1384.26	8.2	-18.2586
8.21	1423	8.21	1382.86	8.21	40.1373
8.22	1385	8.22	1381.48	8.22	3.51679
8.23	1411	8.23	1380.12	8.23	30.8804
8.24	1406	8.24	1378.77	8.24	27.2286
8.25	1418	8.25	1377.44	8.25	40.562
8.26	1412	8.26	1376.12	8.26	35.8811
8.27	1467	8.27	1374.81	8.27	92.1862
8.28	1393	8.28	1373.52	8.28	19.4778
8.29	1371	8.29	1372.24	8.29	-1.24357
8.3	1433	8.3	1370.98	8.3	62.0224
8.31	1382	8.31	1369.72	8.31	12.276
8.32	1379	8.32	1368.48	8.32	10.5177
8.33	1343	8.33	1367.25	8.33	-24.2521
8.34	1363	8.34	1366.03	8.34	-3.03322
8.35	1387	8.35	1364.83	8.35	22.1747
8.36	1388	8.36	1363.63	8.36	24.3721
8.37	1378	8.37	1362.44	8.37	15.559
8.38	1310	8.38	1361.26	8.38	-51.2641
8.39	1319	8.39	1360.1	8.39	-41.097
8.4	1270	8.4	1358.94	8.4	-88.9395
8.41	1335	8.41	1357.79	8.41	-22.7912
8.42	1349	8.42	1356.65	8.42	-7.6521
8.43	1344	8.43	1355.52	8.43	-11.5218
8.44	1362	8.44	1354.4	8.44	7.59982
8.45	1324	8.45	1353.29	8.45	-29.287
8.46	1348	8.46	1352.18	8.46	-4.18204
8.47	1312	8.47	1351.09	8.47	-39.0853
8.48	1331	8.48	1350	8.48	-18.9965
8.49	1301	8.49	1348.92	8.49	-47.9157
8.5	1378	8.5	1347.84	8.5	30.1574
8.51	1318	8.51	1346.78	8.51	-28.777
8.52	1286	8.52	1345.72	8.52	-59.7189
8.53	1304	8.53	1344.67	8.53	-40.6681
8.54	1335	8.54	1343.62	8.54	-8.62452
8.55	1307	8.55	1342.59	8.55	-35.588
8.56	1345	8.56	1341.56	8.56	3.44151
8.57	1300	8.57	1340.54	8.57	-40.5359
8.58	1263	8.58	1339.52	8.58	-76.5201
8.59	1329	8.59	1338.51	8.59	-9.51104
8.6	1307	8.6	1337.51	8.6	-30.5087
8.61	1311	8.61	1336.51	8.61	-25.5131
8.62	1236	8.62	1335.52	8.62	-99.5243
8.63	1315	8.63	1334.54	8.63	-19.5422
8.64	1297	8.64	1333.57	8.64	-36.5671
8.65	1326	8.65	1332.6	8.65	-6.59908
8.66	1285	8.66	1331.64	8.66	-46.6388
8.67	1293	8.67	1330.69	8.67	-37.6871
8.68	1279	8.68	1329.75	8.68	-50.7463
8.69	1358	8.69	1328.83	8.69	29.1721
8.7	1312	8.7	1327.92	8.7	-15.9151
8.71	1287	8.71	1326.97	8.71	-39.9709
8.72	1302	8.72	1326.03	8.72	-24.0319
8.73	1282	8.73	1325.1	8.73	-43.098
8.74	1301	8.74	1324.17	8.74	-23.1692
8.75	1327	8.75	1323.25	8.75	3.75463
8.76	1339	8.76	1322.33	8.76	16.6735
8.77	1242	8.77	1321.41	8.77	-79.4125
8.78	1290	8.78	1320.5	8.78	-30.5033
8.79	1263	8.79	1319.6	8.79	-56.599
8.8	1203	8.8	1318.7	8.8	-115.699
8.81	1256	8.81	1317.8	8.81	-61.8046
8.82	1272	8.82	1316.91	8.82	-44.9145
8.83	1298	8.83	1316.03	8.83	-18.0291
8.84	1226	8.84	1315.15	8.84	-89.1483
8.85	1251	8.85	1314.27	8.85	-63.2722
8.86	1209	8.86	1313.4	8.86	-104.401
8.87	1335	8.87	1312.53	8.87	22.4663
8.88	1273	8.88	1311.67	8.88	-38.6713
8.89	1224	8.89	1310.81	8.89	-86.8136
8.9	1266	8.9	1309.96	8.9	-43.9606
8.91	1240	8.91	1309.11	8.91	-69.1122
8.92	1285	8.92	1308.27	8.92	-23.2685
8.93	1241	8.93	1307.43	8.93	-66.4295
8.94	1266	8.94	1306.6	8.94	-40.5952
8.95	1287	8.95	1305.77	8.95	-18.7657
8.96	1294	8.96	1304.94	8.96	-10.9408
8.97	1280	8.97	1304.12	8.97	-24.1208
8.98	1271	8.98	1303.31	8.98	-32.3055
8.99	1303	8.99	1302.5	8.99	0.50491
9	1211	9	1301.69	9	-90.6895
9.01	1282	9.01	1300.89	9.01	-18.8889
9.02	1253	9.02	1300.09	9.02	-47.0931
9.03	1301	9.03	1299.3	9.03	1.69757
9.04	1223	9.04	1298.52	9.04	-75.5168
9.05	1316	9.05	1297.74	9.05	18.2636
9.06	1286	9.06	1296.96	9.06	-10.9613
9.07	1245	9.07	1296.19	9.07	-51.1917
9.08	1230	9.08	1295.43	9.08	-65.4276
9.09	1243	9.09	1294.67	9.09	-51.6692
9.1	1225	9.1	1293.92	9.1	-68.9167
9.11	1283	9.11	1293.17	9.11	-10.1701
9.12	1267	9.12	1292.43	9.12	-25.4299
9.13	1260	9.13	1291.7	9.13	-31.6961
9.14	1246	9.14	1290.97	9.14	-44.9693
9.15	1215	9.15	1290.25	9.15	-75.2499
9.16	1229	9.16	1289.54	9.16	-60.5389
9.17	1217	9.17	1288.84	9.17	-71.838
9.18	1277	9.18	1288.15	9.18	-11.1517
9.19	1260	9.19	1287.5	9.19	-27.5035
9.2	1247	9.2	1286.81	9.2	-39.8121
9.21	1238	9.21	1286.12	9.21	-48.1182
9.22	1242	9.22	1285.43	9.22	-43.4308
9.23	1191	9.23	1284.75	9.23	-93.7501
9.24	1213	9.24	1284.08	9.24	-71.0763
9.25	1178	9.25	1283.41	9.25	-105.41
9.26	1208	9.26	1282.75	9.26	-74.7503
9.27	1169	9.27	1282.1	9.27	-113.099
9.28	1173	9.28	1281.45	9.28	-108.455
9.29	1253	9.29	1280.82	9.29	-27.8195
9.3	1287	9.3	1280.19	9.3	6.80689
9.31	1228	9.31	1279.58	9.31	-51.5764
9.32	1197	9.32	1278.97	9.32	-81.9702
9.33	1286	9.33	1278.38	9.33	7.62338
9.34	1200	9.34	1277.8	9.34	-77.8002
9.35	1198	9.35	1277.26	9.35	-79.2644
9.36	1206	9.36	1276.69	9.36	-70.6887
9.37	1182	9.37	1276.11	9.37	-94.1136
9.38	1198	9.38	1275.55	9.38	-77.5488
9.39	1223	9.39	1275	9.39	-51.9951
9.4	1229	9.4	1274.45	9.4	-45.4547
9.41	1194	9.41	1273.94	9.41	-79.9354
9.42	1249	9.42	1273.41	9.42	-24.4064
9.43	1203	9.43	1272.89	9.43	-69.8883
9.44	1219	9.44	1272.38	9.44	-53.3816
9.45	1189	9.45	1271.89	9.45	-82.8868
9.46	1156	9.46	1271.4	9.46	-115.404
9.47	1189	9.47	1270.93	9.47	-81.9348
9.48	1196	9.48	1270.48	9.48	-74.4786
9.49	1169	9.49	1270.04	9.49	-101.036
9.5	1188	9.5	1269.61	9.5	-81.609
9.51	1197	9.51	1269.2	9.51	-72.1969
9.52	1258	9.52	1268.8	9.52	-10.801
9.53	1281	9.53	1268.42	9.53	12.5778
9.54	1171	9.54	1268.06	9.54	-97.0615
9.55	1206	9.55	1267.72	9.55	-61.7202
9.56	1198	9.56	1267.4	9.56	-69.3999
9.57	1196	9.57	1267.1	9.57	-71.1031
9.58	1171	9.58	1266.84	9.58	-95.8351
9.59	1181	9.59	1266.62	9.59	-85.6204
9.6	1228	9.6	1266.38	9.6	-38.3788
9.61	1177	9.61	1266.15	9.61	-89.152
9.62	1199	9.62	1265.95	9.62	-66.9501
9.63	1220	9.63	1265.77	9.63	-45.7746
9.64	1287	9.64	1265.63	9.64	21.3729
9.65	1199	9.65	1265.51	9.65	-66.5093
9.66	1198	9.66	1265.42	9.66	-67.423
9.67	1160	9.67	1265.37	9.67	-105.37
9.68	1165	9.68	1265.35	9.68	-100.353
9.69	1124	9.69	1265.37	9.69	-141.374
9.7	1190	9.7	1265.44	9.7	-75.4361
9.71	1198	9.71	1265.54	9.71	-67.5419
9.72	1201	9.72	1265.69	9.72	-64.695
9.73	1191	9.73	1265.9	9.73	-74.8989
9.74	1214	9.74	1266.16	9.74	-52.1581
9.75	1200	9.75	1266.48	9.75	-66.4773
9.76	1225	9.76	1266.86	9.76	-41.8621
9.77	1171	9.77	1267.32	9.77	-96.3191
9.78	1208	9.78	1267.86	9.78	-59.856
9.79	1226	9.79	1268.48	9.79	-42.4818
9.8	1148	9.8	1269.21	9.8	-121.207
9.81	1200	9.81	1270.05	9.81	-70.0461
9.82	1229	9.82	1271.01	9.82	-42.0138
9.83	1249	9.83	1272.13	9.83	-23.13
9.84	1277	9.84	1273.42	9.84	3.58158
9.85	1236	9.85	1274.91	9.85	-38.9076
9.86	1278	9.86	1276.63	9.86	1.36774
9.87	1174	9.87	1278.63	9.87	-104.634
9.88	1305	9.88	1280.96	9.88	24.0389
9.89	1321	9.89	1283.67	9.89	37.3286
9.9	1252	9.9	1286.83	9.9	-34.8307
9.91	1257	9.91	1290.51	9.91	-33.5142
9.92	1259	9.92	1294.81	9.92	-35.8058
9.93	1246	9.93	1299.8	9.93	-53.7979
9.94	1321	9.94	1305.59	9.94	15.4102
9.95	1258	9.95	1312.29	9.95	-54.2863
9.96	1343	9.96	1320	9.96	23.005
9.97	1366	9.97	1328.82	9.97	37.1771
9.98	1358	9.98	1338.87	9.98	19.1275
9.99	1311	9.99	1350.24	9.99	-39.2386
10	1373	10	1363.01	10	9.99442
10.01	1450	10.01	1377.25	10.01	72.7539
10.02	1406	10.02	1393.02	10.02	12.9775
10.03	1352	10.03	1410.39	10.03	-58.3896
10.04	1414	10.04	1429.4	10.04	-15.3989
10.05	1430	10.05	1450.1	10.05	-20.1036
10.06	1418	10.06	1472.57	10.06	-54.5665
10.07	1461	10.07	1496.87	10.07	-35.8692
10.08	1474	10.08	1523.03	10.08	-49.0306
10.09	1556	10.09	1551.19	10.09	4.8075
10.1	1589	10.1	1581.49	10.1	7.5122
10.11	1586	10.11	1614.07	10.11	-28.074
10.12	1632	10.12	1649.14	10.12	-17.1419
10.13	1684	10.13	1686.92	10.13	-2.91897
10.14	1688	10.14	1727.67	10.14	-39.6719
10.15	1718	10.15	1771.71	10.15	-53.7073
10.16	1764	10.16	1819.37	10.16	-55.3687
10.17	1756	10.17	1871.03	10.17	-115.029
10.18	1899	10.18	1927.08	10.18	-28.0771
10.19	1894	10.19	1987.89	10.19	-93.8936
10.2	2042	10.2	2053.82	10.2	-11.8194
10.21	2057	10.21	2125.11	10.21	-68.1096
10.22	2098	10.22	2201.88	10.22	-103.878
10.23	2249	10.23	2284.03	10.23	-35.0313
10.24	2339	10.24	2371.19	10.24	-32.1935
10.25	2504	10.25	2462.63	10.25	41.3668
10.26	2425	10.26	2557.19	10.26	-132.192
10.27	2664	10.27	2653.23	10.27	10.7742
10.28	2768	10.28	2748.56	10.28	19.4373
10.29	2884	10.29	2840.49	10.29	43.5127
10.3	2957	10.3	2925.75	10.3	31.2494
10.31	3040	10.31	3000.61	10.31	39.3888
10.32	3104	10.32	3061.05	10.32	42.9541
10.33	3128	10.33	3102.77	10.33	25.2265
10.34	3152	10.34	3121.77	10.34	30.2314
10.35	3187	10.35	3114.77	10.35	72.2259
10.36	3079	10.36	3079.98	10.36	-0.98138
10.37	3072	10.37	3017.64	10.37	54.3629
10.38	2984	10.38	2930.28	10.38	53.7206
10.39	2845	10.39	2822.42	10.39	22.585
10.4	2670	10.4	2699.74	10.4	-29.743
10.41	2571	10.41	2568.26	10.41	2.74484
10.42	2404	10.42	2433.52	10.42	-29.5204
10.43	2356	10.43	2300.27	10.43	55.7344
10.44	2209	10.44	2172.21	10.44	36.7884
10.45	2024	10.45	2052.07	10.45	-28.0713
10.46	2042	10.46	1941.64	10.46	100.365
10.47	1853	10.47	1841.9	10.47	11.1032
10.48	1814	10.48	1753.2	10.48	60.8043
10.49	1709	10.49	1675.36	10.49	33.6407
10.5	1602	10.5	1607.84	10.5	-5.83914
10.51	1686	10.51	1549.83	10.51	136.166
10.52	1567	10.52	1500.39	10.52	66.606
10.53	1493	10.53	1458.51	10.53	34.4903
10.54	1480	10.54	1423.18	10.54	56.8248
10.55	1401	10.55	1393.44	10.55	7.56369
10.56	1367	10.56	1368.42	10.56	-1.41996
10.57	1334	10.57	1347.35	10.57	-13.3491
10.58	1353	10.58	1329.54	10.58	23.4551
10.59	1334	10.59	1314.43	10.59	19.5742
10.6	1308	10.6	1301.56	10.6	6.44469
10.61	1276	10.61	1290.49	10.61	-14.4903
10.62	1263	10.62	1280.95	10.62	-17.9523
10.63	1299	10.63	1272.64	10.63	26.3641
10.64	1325	10.64	1265.32	10.64	59.6769
10.65	1278	10.65	1258.84	10.65	19.1623
10.66	1267	10.66	1253.04	10.66	13.9621
10.67	1240	10.67	1247.81	10.67	-7.8094
10.68	1220	10.68	1243.06	10.68	-23.0605
10.69	1305	10.69	1238.72	10.69	66.2826
10.7	1232	10.7	1234.72	10.7	-2.72062
10.71	1200	10.71	1231.02	10.71	-31.0219
10.72	1173	10.72	1227.58	10.72	-54.5821
10.73	1196	10.73	1224.37	10.73	-28.3692
10.74	1228	10.74	1221.36	10.74	6.64338
10.75	1190	10.75	1218.52	10.75	-28.5224
10.76	1185	10.76	1215.85	10.76	-30.848
10.77	1171	10.77	1213.32	10.77	-42.3177
10.78	1188	10.78	1210.92	10.78	-22.918
10.79	1160	10.79	1208.64	10.79	-48.6374
10.8	1130	10.8	1206.47	10.8	-76.4658
10.81	1244	10.81	1204.39	10.81	39.6056
10.82	1217	10.82	1202.42	10.82	14.5848
10.83	1210	10.83	1200.52	10.83	9.47868
10.84	1161	10.84	1198.71	10.84	-37.7064
10.85	1176	10.85	1196.96	10.85	-20.9647
10.86	1150	10.86	1195.29	10.86	-45.2914
10.87	1170	10.87	1193.68	10.87	-23.6817
10.88	1173	10.88	1192.13	10.88	-19.1314
10.89	1187	10.89	1190.64	10.89	-3.63689
10.9	1171	10.9	1189.19	10.9	-18.1946
10.91	1141	10.91	1187.8	10.91	-46.8015
10.92	1160	10.92	1186.45	10.92	-26.4547
10.93	1175	10.93	1185.15	10.93	-10.1516
10.94	1146	10.94	1183.89	10.94	-37.8899
10.95	1189	10.95	1182.67	10.95	6.33251
10.96	1134	10.96	1181.48	10.96	-47.4826
10.97	1096	10.97	1180.33	10.97	-84.3335
10.98	1143	10.98	1179.22	10.98	-36.2191
10.99	1117	10.99	1178.14	10.99	-61.1387
11	1155	11	1177.09	11	-22.0927
11.01	1181	11.01	1176.09	11.01	4.91338
11.02	1148	11.02	1175.13	11.02	-27.1287
11.03	1137	11.03	1174.15	11.03	-37.1476
11.04	1126	11.04	1173.19	11.04	-47.1923
11.05	1105	11.05	1172.26	11.05	-67.2631
11.06	1117	11.06	1171.37	11.06	-54.3669
11.07	1131	11.07	1170.48	11.07	-39.4782
11.08	1108	11.08	1169.61	11.08	-61.6056
11.09	1091	11.09	1168.75	11.09	-77.7531
11.1	1110	11.1	1167.92	11.1	-57.92
11.11	1196	11.11	1167.11	11.11	28.8945
11.12	1161	11.12	1166.31	11.12	-5.30926
11.13	1163	11.13	1165.53	11.13	-2.5306
11.14	1162	11.14	1164.77	11.14	-2.76906
11.15	1087	11.15	1164.02	11.15	-77.0242
11.16	1165	11.16	1163.3	11.16	1.70442
11.17	1148	11.17	1162.58	11.17	-14.5829
11.18	1118	11.18	1161.89	11.18	-43.8858
11.19	1129	11.19	1161.2	11.19	-32.204
11.2	1194	11.2	1160.54	11.2	33.4626
11.21	1149	11.21	1159.89	11.21	-10.886
11.22	1153	11.22	1159.25	11.22	-6.25016
11.23	1179	11.23	1158.63	11.23	20.3685
11.24	1084	11.24	1158.04	11.24	-74.0373
11.25	1127	11.25	1157.44	11.25	-30.4362
11.26	1169	11.26	1156.85	11.26	12.1519
11.27	1113	11.27	1156.27	11.27	-43.2732
11.28	1125	11.28	1155.71	11.28	-30.7113
11.29	1136	11.29	1155.16	11.29	-19.1627
11.3	1146	11.3	1154.63	11.3	-8.6279
11.31	1156	11.31	1154.11	11.31	1.89188
11.32	1152	11.32	1153.59	11.32	-1.59475
11.33	1112	11.33	1153.09	11.33	-41.0933
11.34	1126	11.34	1152.6	11.34	-26.604
11.35	1146	11.35	1152.13	11.35	-6.12688
11.36	1113	11.36	1151.66	11.36	-38.6619
11.37	1135	11.37	1151.21	11.37	-16.2089
11.38	1067	11.38	1150.77	11.38	-83.7682
11.39	1127	11.39	1150.34	11.39	-23.3395
11.4	1083	11.4	1149.92	11.4	-66.9231
11.41	1081	11.41	1149.52	11.41	-68.519
11.42	1146	11.42	1149.13	11.42	-3.12731
11.43	1078	11.43	1148.75	11.43	-70.7482
11.44	1133	11.44	1148.38	11.44	-15.3818
11.45	1102	11.45	1148.03	11.45	-46.0286
11.46	1184	11.46	1147.69	11.46	36.311
11.47	1137	11.47	1147.36	11.47	-10.3645
11.48	1189	11.48	1147.06	11.48	41.9368
11.49	1147	11.49	1146.76	11.49	0.23956
11.5	1101	11.5	1146.47	11.5	-45.4658
11.51	1102	11.51	1146.18	11.51	-44.1842
11.52	1118	11.52	1145.92	11.52	-27.9158
11.53	1083	11.53	1145.66	11.53	-62.6608
11.54	1091	11.54	1145.42	11.54	-54.4193
11.55	1140	11.55	1145.19	11.55	-5.19164
11.56	1106	11.56	1144.98	11.56	-38.978
11.57	1176	11.57	1144.78	11.57	31.2213
11.58	1094	11.58	1144.59	11.58	-50.5939
11.59	1118	11.59	1144.42	11.59	-26.4239
11.6	1125	11.6	1144.27	11.6	-19.2691
11.61	1128	11.61	1144.13	11.61	-16.1298
11.62	1094	11.62	1144.01	11.62	-50.0063
11.63	1103	11.63	1143.9	11.63	-40.899
11.64	1103	11.64	1143.81	11.64	-40.8082
11.65	1092	11.65	1143.73	11.65	-51.7345
11.66	1111	11.66	1143.68	11.66	-32.6782
11.67	1046	11.67	1143.64	11.67	-97.6397
11.68	1104	11.68	1143.62	11.68	-39.6197
11.69	1102	11.69	1143.62	11.69	-41.6186
11.7	1064	11.7	1143.64	11.7	-79.6369
11.71	1090	11.71	1143.68	11.71	-53.6752
11.72	1121	11.72	1143.73	11.72	-22.7343
11.73	1083	11.73	1143.81	11.73	-60.8146
11.74	1100	11.74	1143.92	11.74	-43.917
11.75	1140	11.75	1144.04	11.75	-4.04206
11.76	1098	11.76	1144.19	11.76	-46.1906
11.77	1056	11.77	1144.36	11.77	-88.3635
11.78	1113	11.78	1144.56	11.78	-31.5616
11.79	1073	11.79	1144.79	11.79	-71.7858
11.8	1120	11.8	1145.04	11.8	-25.0371
11.81	1073	11.81	1145.32	11.81	-72.3166
11.82	1082	11.82	1145.63	11.82	-63.6254
11.83	1088	11.83	1145.96	11.83	-57.9646
11.84	1057	11.84	1146.34	11.84	-89.3356
11.85	1095	11.85	1146.74	11.85	-51.7397
11.86	1179	11.86	1147.18	11.86	31.8218
11.87	1162	11.87	1147.65	11.87	14.3472
11.88	1083	11.88	1148.17	11.88	-65.165
11.89	1100	11.89	1148.72	11.89	-48.7167
11.9	1096	11.9	1149.31	11.9	-53.3096
11.91	1091	11.91	1149.95	11.91	-58.9458
11.92	1118	11.92	1150.63	11.92	-32.6273
11.93	1111	11.93	1151.36	11.93	-40.3566
11.94	1128	11.94	1152.14	11.94	-24.1359
11.95	1122	11.95	1152.97	11.95	-30.968
11.96	1075	11.96	1153.86	11.96	-78.8556
11.97	1144	11.97	1154.8	11.97	-10.8019
11.98	1136	11.98	1155.81	11.98	-19.8101
11.99	1067	11.99	1156.88	11.99	-89.8836
12	1159	12	1158.03	12	0.97356
12.01	1119	12.01	1159.24	12.01	-40.2426
12.02	1144	12.02	1160.54	12.02	-16.5365
12.03	1172	12.03	1161.91	12.03	10.0869
12.04	1201	12.04	1163.38	12.04	37.6223
12.05	1174	12.05	1164.94	12.05	9.06423
12.06	1074	12.06	1166.59	12.06	-92.5938
12.07	1137	12.07	1168.36	12.07	-31.3584
12.08	1078	12.08	1170.24	12.08	-92.2371
12.09	1178	12.09	1172.24	12.09	5.76182
12.1	1126	12.1	1174.37	12.1	-48.3705
12.11	1135	12.11	1176.64	12.11	-41.6441
12.12	1157	12.12	1179.07	12.12	-22.07
12.13	1197	12.13	1181.66	12.13	15.3395
12.14	1172	12.14	1184.43	12.14	-12.4294
12.15	1232	12.15	1187.39	12.15	44.6078
12.16	1250	12.16	1190.57	12.16	59.4335
12.17	1323	12.17	1193.97	12.17	129.028
12.18	1276	12.18	1197.63	12.18	78.3667
12.19	1202	12.19	1201.58	12.19	0.42422
12.2	1204	12.2	1205.83	12.2	-1.83164
12.21	1242	12.21	1210.44	12.21	31.5619
12.22	1262	12.22	1215.44	12.22	46.5603
12.23	1262	12.23	1220.89	12.23	41.1107
12.24	1240	12.24	1226.85	12.24	13.1492
12.25	1303	12.25	1233.4	12.25	69.5991
12.26	1307	12.26	1240.63	12.26	66.3686
12.27	1315	12.27	1248.65	12.27	66.3488
12.28	1331	12.28	1257.58	12.28	73.4217
12.29	1354	12.29	1267.61	12.29	86.3876
12.3	1374	12.3	1278.93	12.3	95.0731
12.31	1356	12.31	1291.72	12.31	64.2774
12.32	1361	12.32	1306.24	12.32	54.7551
12.33	1392	12.33	1322.77	12.33	69.228
12.34	1373	12.34	1341.61	12.34	31.3855
12.35	1390	12.35	1363.11	12.35	26.8859
12.36	1383	12.36	1387.64	12.36	-4.63996
12.37	1477	12.37	1415.58	12.37	61.4181
12.38	1490	12.38	1447.34	12.38	42.6577
12.39	1596	12.39	1483.33	12.39	112.675
12.4	1588	12.4	1523.93	12.4	64.0749
12.41	1595	12.41	1569.52	12.41	25.479
12.42	1674	12.42	1620.47	12.42	53.5272
12.43	1634	12.43	1677.13	12.43	-43.1277
12.44	1719	12.44	1739.83	12.44	-20.8325
12.45	1816	12.45	1808.96	12.45	7.04482
12.46	1831	12.46	1884.88	12.46	-53.8821
12.47	1967	12.47	1968.01	12.47	-1.00539
12.48	2047	12.48	2058.87	12.48	-11.8673
12.49	2123	12.49	2158.04	12.49	-35.0425
12.5	2191	12.5	2266.18	12.5	-75.1786
12.51	2333	12.51	2383.99	12.51	-50.9866
12.52	2441	12.52	2512.22	12.52	-71.2167
12.53	2571	12.53	2651.62	12.53	-80.6156
12.54	2732	12.54	2802.86	12.54	-70.8621
12.55	2897	12.55	2966.48	12.55	-69.4789
12.56	3061	12.56	3142.72	12.56	-81.7191
12.57	3337	12.57	3331.43	12.57	5.56861
12.58	3511	12.58	3531.91	12.58	-20.9072
12.59	3689	12.59	3742.72	12.59	-53.7192
12.6	4027	12.6	3961.56	12.6	65.4393
12.61	4209	12.61	4185.1	12.61	23.9041
12.62	4320	12.62	4408.83	12.62	-88.831
12.63	4602	12.63	4627.01	12.63	-25.0145
12.64	4815	12.64	4832.58	12.64	-17.5813
12.65	4995	12.65	5017.17	12.65	-22.1723
12.66	5253	12.66	5171.3	12.66	81.7007
12.67	5308	12.67	5284.78	12.67	23.2154
12.68	5262	12.68	5347.65	12.68	-85.6468
12.69	5330	12.69	5351.54	12.69	-21.5387
12.7	5220	12.7	5291.59	12.7	-71.585
12.71	5215	12.71	5167.9	12.71	47.0979
12.72	4944	12.72	4986.31	12.72	-42.3101
12.73	4792	12.73	4757.35	12.73	34.6483
12.74	4547	12.74	4494.24	12.74	52.7638
12.75	4309	12.75	4210.65	12.75	98.3467
12.76	3971	12.76	3919.14	12.76	51.8625
12.77	3644	12.77	3630.19	12.77	13.8064
12.78	3278	12.78	3352	12.78	-74.0023
12.79	3076	12.79	3090.47	12.79	-14.4684
12.8	2917	12.8	2849.44	12.8	67.5551
12.81	2544	12.81	2631.04	12.81	-87.0413
12.82	2466	12.82	2435.96	12.82	30.0392
12.83	2293	12.83	2263.83	12.83	29.1685
12.84	2117	12.84	2113.51	12.84	3.49005
12.85	2022	12.85	1983.35	12.85	38.6549
12.86	1837	12.86	1871.4	12.86	-34.3972
12.87	1838	12.87	1775.61	12.87	62.3897
12.88	1736	12.88	1693.94	12.88	42.057
12.89	1697	12.89	1624.47	12.89	72.5349
12.9	1588	12.9	1565.38	12.9	22.6234
12.91	1541	12.91	1515.05	12.91	25.9547
12.92	1505	12.92	1472.11	12.92	32.8903
12.93	1512	12.93	1435.36	12.93	76.635
12.94	1478	12.94	1403.79	12.94	74.214
12.95	1473	12.95	1376.51	12.95	96.4903
12.96	1499	12.96	1352.82	12.96	146.184
12.97	1462	12.97	1332.11	12.97	129.894
12.98	1433	12.98	1313.89	12.98	119.112
12.99	1367	12.99	1297.76	12.99	69.2448
13	1401	13	1283.38	13	117.624
13.01	1377	13.01	1270.48	13.01	106.522
13.02	1332	13.02	1258.84	13.02	73.1602
13.03	1290	13.03	1248.28	13.03	41.7216
13.04	1322	13.04	1238.65	13.04	83.355
13.05	1295	13.05	1229.82	13.05	65.1828
13.06	1254	13.06	1221.69	13.06	32.3062
13.07	1316	13.07	1214.19	13.07	101.809
13.08	1271	13.08	1207.24	13.08	63.7617
13.09	1281	13.09	1200.78	13.09	80.2228
13.1	1221	13.1	1194.76	13.1	26.2424
13.11	1244	13.11	1189.14	13.11	54.8626
13.12	1280	13.12	1183.88	13.12	96.1192
13.13	1254	13.13	1178.96	13.13	75.04
13.14	1270	13.14	1174.37	13.14	95.6301
13.15	1229	13.15	1170	13.15	58.9993
13.16	1228	13.16	1165.88	13.16	62.1196
13.17	1214	13.17	1161.99	13.17	52.008
13.18	1216	13.18	1158.32	13.18	57.6821
13.19	1225	13.19	1154.84	13.19	70.158
13.2	1199	13.2	1151.55	13.2	47.4502
13.21	1177	13.21	1148.43	13.21	28.5716
13.22	1233	13.22	1145.47	13.22	87.5342
13.23	1167	13.23	1142.65	13.23	24.3488
13.24	1172	13.24	1139.97	13.24	32.0254
13.25	1170	13.25	1137.43	13.25	32.5728
13.26	1165	13.26	1135	13.26	29.9995
13.27	1205	13.27	1132.69	13.27	72.313
13.28	1189	13.28	1130.48	13.28	58.5203
13.29	1196	13.29	1128.37	13.29	67.6278
13.3	1156	13.3	1126.36	13.3	29.6415
13.31	1171	13.31	1124.43	13.31	46.5667
13.32	1217	13.32	1122.59	13.32	94.4086
13.33	1183	13.33	1120.83	13.33	62.1717
13.34	1199	13.34	1119.14	13.34	79.8605
13.35	1156	13.35	1117.52	13.35	38.479
13.36	1121	13.36	1115.97	13.36	5.03098
13.37	1120	13.37	1114.48	13.37	5.51994
13.38	1131	13.38	1113.05	13.38	17.9492
13.39	1223	13.39	1111.68	13.39	111.322
13.4	1114	13.4	1110.36	13.4	3.64213
13.41	1146	13.41	1109.09	13.41	36.9138
13.42	1181	13.42	1107.86	13.42	73.1435
13.43	1202	13.43	1106.69	13.43	95.3088
13.44	1201	13.44	1105.57	13.44	95.4258
13.45	1121	13.45	1104.5	13.45	16.4987
13.46	1142	13.46	1103.47	13.46	38.5283
13.47	1211	13.47	1102.49	13.47	108.51
13.48	1123	13.48	1101.53	13.48	21.4651
13.49	1142	13.49	1100.61	13.49	41.3857
13.5	1081	13.5	1099.73	13.5	-18.7288
13.51	1115	13.51	1098.88	13.51	16.1227
13.52	1150	13.52	1098.06	13.52	51.9416
13.53	1157	13.53	1097.27	13.53	59.7289
13.54	1154	13.54	1096.51	13.54	57.4857
13.55	1148	13.55	1095.79	13.55	52.2131
13.56	1160	13.56	1095.09	13.56	64.9119
13.57	1134	13.57	1094.42	13.57	39.5831
13.58	1131	13.58	1093.77	13.58	37.2275
13.59	1112	13.59	1093.15	13.59	18.8458
13.6	1099	13.6	1092.56	13.6	6.43877
13.61	1182	13.61	1091.99	13.61	90.0071
13.62	1169	13.62	1091.45	13.62	77.5515
13.63	1098	13.63	1090.93	13.63	7.07254
13.64	1166	13.64	1090.43	13.64	75.5709
13.65	1160	13.65	1089.95	13.65	70.0471
13.66	1104	13.66	1089.5	13.66	14.5018
13.67	1085	13.67	1089.06	13.67	-4.06423
13.68	1176	13.68	1088.65	13.68	87.35
13.69	1162	13.69	1088.25	13.69	73.7461
13.7	1135	13.7	1087.87	13.7	47.1283
13.71	1112	13.71	1087.5	13.71	24.5005
13.72	1167	13.72	1087.17	13.72	79.8321
13.73	1116	13.73	1086.87	13.73	29.1299
13.74	1144	13.74	1086.59	13.74	57.407
13.75	1190	13.75	1086.34	13.75	103.663
13.76	1152	13.76	1086.1	13.76	65.8954
13.77	1155	13.77	1085.89	13.77	69.1126
13.78	1175	13.78	1085.69	13.78	89.3115
13.79	1129	13.79	1085.51	13.79	43.4905
13.8	1139	13.8	1085.35	13.8	53.6494
13.81	1154	13.81	1085.21	13.81	68.7883
13.82	1159	13.82	1085.09	13.82	73.907
13.83	1132	13.83	1084.99	13.83	47.0053
13.84	1091	13.84	1084.92	13.84	6.08297
13.85	1122	13.85	1084.86	13.85	37.1399
13.86	1097	13.86	1084.82	13.86	12.1756
13.87	1085	13.87	1084.81	13.87	0.18995
13.88	1131	13.88	1084.82	13.88	46.1825
13.89	1077	13.89	1084.85	13.89	-7.84731
13.9	1127	13.9	1084.9	13.9	42.1002
13.91	1084	13.91	1084.98	13.91	-0.97559
13.92	1089	13.92	1085.08	13.92	3.92475
13.93	1095	13.93	1085.2	13.93	9.80055
13.94	1089	13.94	1085.35	13.94	3.65108
13.95	1123	13.95	1085.52	13.95	37.4755
13.96	1120	13.96	1085.73	13.96	34.273
13.97	1104	13.97	1085.96	13.97	18.0424
13.98	1141	13.98	1086.22	13.98	54.7826
13.99	1144	13.99	1086.51	13.99	57.4925
14	1130	14	1086.83	14	43.1707
14.01	1104	14.01	1087.18	14.01	16.8157
14.02	1085	14.02	1087.57	14.02	-2.57384
14.03	1117	14.03	1088	14.03	29.0002
14.04	1111	14.04	1088.46	14.04	22.536
14.05	1073	14.05	1088.97	14.05	-15.9684
14.06	1107	14.06	1089.52	14.06	17.4846
14.07	1138	14.07	1090.11	14.07	47.8926
14.08	1159	14.08	1090.75	14.08	68.2528
14.09	1114	14.09	1091.44	14.09	22.5622
14.1	1191	14.1	1092.18	14.1	98.8174
14.11	1137	14.11	1092.99	14.11	44.0148
14.12	1113	14.12	1093.85	14.12	19.15
14.13	1186	14.13	1094.78	14.13	91.2183
14.14	1159	14.14	1095.79	14.14	63.2143
14.15	1099	14.15	1096.87	14.15	2.13155
14.16	1129	14.16	1098.04	14.16	30.9616
14.17	1122	14.17	1099.31	14.17	22.6888
14.18	1078	14.18	1100.69	14.18	-22.6903
14.19	1104	14.19	1102.14	14.19	1.86294
14.2	1151	14.2	1103.7	14.2	47.2986
14.21	1124	14.21	1105.4	14.21	18.6041
14.22	1152	14.22	1107.24	14.22	44.7649
14.23	1126	14.23	1109.24	14.23	16.7636
14.24	1147	14.24	1111.42	14.24	35.5797
14.25	1125	14.25	1113.81	14.25	11.1889
14.26	1125	14.26	1116.44	14.26	8.56196
14.27	1119	14.27	1119.34	14.27	-0.33604
14.28	1094	14.28	1122.55	14.28	-28.5466
14.29	1111	14.29	1126.12	14.29	-15.1191
14.3	1192	14.3	1130.11	14.3	61.8883
14.31	1225	14.31	1134.59	14.31	90.4079
14.32	1187	14.32	1139.63	14.32	47.3654
14.33	1191	14.33	1145.33	14.33	45.6658
14.34	1215	14.34	1151.84	14.34	63.161
14.35	1216	14.35	1159.24	14.35	56.763
14.36	1205	14.36	1167.66	14.36	37.3362
14.37	1232	14.37	1177.27	14.37	54.7302
14.38	1279	14.38	1188.23	14.38	90.7691
14.39	1234	14.39	1200.68	14.39	33.3235
14.4	1197	14.4	1214.78	14.4	-17.7756
14.41	1262	14.41	1230.73	14.41	31.2716
14.42	1255	14.42	1248.71	14.42	6.28854
14.43	1270	14.43	1268.9	14.43	1.10204
14.44	1287	14.44	1291.46	14.44	-4.46072
14.45	1270	14.45	1316.58	14.45	-46.5753
14.46	1331	14.46	1344.42	14.46	-13.4217
14.47	1373	14.47	1375.19	14.47	-2.18669
14.48	1412	14.48	1409.06	14.48	2.93641
14.49	1435	14.49	1446.25	14.49	-11.2477
14.5	1551	14.5	1486.93	14.5	64.0729
14.51	1463	14.51	1531.27	14.51	-68.2667
14.52	1596	14.52	1579.39	14.52	16.6131
14.53	1604	14.53	1631.33	14.53	-27.3347
14.54	1669	14.54	1687.05	14.54	-18.0481
14.55	1771	14.55	1746.32	14.55	24.6835
14.56	1815	14.56	1808.74	14.56	6.26381
14.57	1839	14.57	1873.66	14.57	-34.6643
14.58	1955	14.58	1940.17	14.58	14.8276
14.59	1973	14.59	2007	14.59	-34.0004
14.6	2139	14.6	2072.52	14.6	66.485
14.61	2087	14.61	2134.67	14.61	-47.6749
14.62	2206	14.62	2191.02	14.62	14.9811
14.63	2249	14.63	2238.71	14.63	10.2859
14.64	2283	14.64	2274.62	14.64	8.37788
14.65	2331	14.65	2295.68	14.65	35.3196
14.66	2223	14.66	2299.37	14.66	-76.3743
14.67	2191	14.67	2284.27	14.67	-93.2711
14.68	2227	14.68	2250.52	14.68	-23.5247
14.69	2188	14.69	2199.99	14.69	-11.9894
14.7	2198	14.7	2135.86	14.7	62.1365
14.71	2117	14.71	2062.03	14.71	54.9659
14.72	2048	14.72	1982.43	14.72	65.5727
14.73	1936	14.73	1900.57	14.73	35.4298
14.74	1877	14.74	1819.38	14.74	57.616
14.75	1817	14.75	1741.13	14.75	75.8698
14.76	1696	14.76	1667.44	14.76	28.5632
14.77	1629	14.77	1599.36	14.77	29.6365
14.78	1565	14.78	1537.49	14.78	27.5117
14.79	1454	14.79	1482	14.79	-28.0026
14.8	1448	14.8	1432.81	14.8	15.1948
14.81	1451	14.81	1389.59	14.81	61.4118
14.82	1318	14.82	1351.91	14.82	-33.9098
14.83	1282	14.83	1319.25	14.83	-37.2539
14.84	1213	14.84	1291.08	14.84	-78.0754
14.85	1253	14.85	1266.83	14.85	-13.8333
14.86	1240	14.86	1246.01	14.86	-6.01332
14.87	1272	14.87	1228.14	14.87	43.8582
14.88	1266	14.88	1212.79	14.88	53.2074
14.89	1191	14.89	1199.59	14.89	-8.58978
14.9	1217	14.9	1188.21	14.9	28.7937
14.91	1177	14.91	1178.36	14.91	-1.36107
14.92	1183	14.92	1169.81	14.92	13.1854
14.93	1173	14.93	1162.36	14.93	10.6356
14.94	1191	14.94	1155.84	14.94	35.1598
14.95	1179	14.95	1150.1	14.95	28.9003
14.96	1168	14.96	1145.02	14.96	22.9761
14.97	1103	14.97	1140.51	14.97	-37.5141
14.98	1120	14.98	1136.49	14.98	-16.4884
14.99	1150	14.99	1132.88	14.99	17.1211
15	1191	15	1129.63	15	61.3708
15.01	1136	15.01	1126.69	15.01	9.30757
15.02	1061	15.02	1124.03	15.02	-63.0298
15.03	1084	15.03	1121.61	15.03	-37.6087
15.04	1088	15.04	1119.4	15.04	-31.402
15.05	1097	15.05	1117.39	15.05	-20.3865
15.06	1142	15.06	1115.54	15.06	26.4571
15.07	1126	15.07	1113.85	15.07	12.1458
15.08	1110	15.08	1112.31	15.08	-2.30629
15.09	1094	15.09	1110.89	15.09	-16.8866
15.1	1099	15.1	1109.58	15.1	-10.5842
15.11	1084	15.11	1108.39	15.11	-24.3897
15.12	1113	15.12	1107.29	15.12	5.70531
15.13	1057	15.13	1106.29	15.13	-49.2916
15.14	1135	15.14	1105.37	15.14	29.626
15.15	1089	15.15	1104.54	15.15	-15.5357
15.16	1129	15.16	1103.77	15.16	25.2284
15.17	1085	15.17	1103.08	15.17	-18.0768
15.18	1117	15.18	1102.45	15.18	14.5528
15.19	1113	15.19	1101.88	15.19	11.1211
15.2	1069	15.2	1101.37	15.2	-32.3684
15.21	1137	15.21	1100.91	15.21	36.0876
15.22	1108	15.22	1100.51	15.22	7.49189
15.23	1122	15.23	1100.15	15.23	21.847
15.24	1135	15.24	1099.84	15.24	35.1554
15.25	1121	15.25	1099.58	15.25	21.419
15.26	1027	15.26	1099.36	15.26	-72.3602
15.27	1040	15.27	1099.18	15.27	-59.1808
15.28	1127	15.28	1099.04	15.28	27.9588
15.29	1065	15.29	1098.94	15.29	-33.9408
15.3	1034	15.3	1098.88	15.3	-64.8799
15.31	1135	15.31	1098.87	15.31	36.1318
15.32	1074	15.32	1098.87	15.32	-24.8725
15.33	1092	15.33	1098.9	15.33	-6.90305
15.34	1054	15.34	1098.97	15.34	-44.9656
15.35	1063	15.35	1099.06	15.35	-36.0593
15.36	1111	15.36	1099.18	15.36	11.8165
15.37	1067	15.37	1099.34	15.37	-32.3376
15.38	1074	15.38	1099.52	15.38	-25.521
15.39	1097	15.39	1099.73	15.39	-2.73329
15.4	1099	15.4	1099.97	15.4	-0.97397
15.41	1140	15.41	1100.24	15.41	39.7574
15.42	1128	15.42	1100.54	15.42	27.4616
15.43	1102	15.43	1100.86	15.43	1.13977
15.44	1123	15.44	1101.2	15.44	21.7957
15.45	1071	15.45	1101.58	15.45	-30.5789
15.46	1102	15.46	1102	15.46	0.0049
15.47	1090	15.47	1102.44	15.47	-12.44
15.48	1048	15.48	1102.91	15.48	-54.914
15.49	1083	15.49	1103.42	15.49	-20.4173
15.5	1098	15.5	1103.95	15.5	-5.95052
15.51	1075	15.51	1104.51	15.51	-29.5144
15.52	1107	15.52	1105.11	15.52	1.88746
15.53	1115	15.53	1105.74	15.53	9.26347
15.54	1072	15.54	1106.39	15.54	-34.3903
15.55	1068	15.55	1107.08	15.55	-39.0761
15.56	1122	15.56	1107.79	15.56	14.2053
15.57	1120	15.57	1108.55	15.57	11.4529
15.58	1095	15.58	1109.33	15.58	-14.334
15.59	1135	15.59	1110.16	15.59	24.8433
15.6	1139	15.6	1111.02	15.6	27.9838
15.61	1083	15.61	1111.91	15.61	-28.9137
15.62	1119	15.62	1112.85	15.62	6.14952
15.63	1090	15.63	1113.83	15.63	-23.8281
15.64	1146	15.64	1114.85	15.64	31.152
15.65	1115	15.65	1115.91	15.65	-0.91196
15.66	1097	15.66	1117.02	15.66	-20.0218
15.67	1123	15.67	1118.18	15.67	4.8206
15.68	1158	15.68	1119.39	15.68	38.613
15.69	1144	15.69	1120.65	15.69	23.3531
15.7	1146	15.7	1121.96	15.7	24.0384
15.71	1180	15.71	1123.33	15.71	56.6661
15.72	1160	15.72	1124.77	15.72	35.2332
15.73	1125	15.73	1126.26	15.73	-1.26389
15.74	1178	15.74	1127.83	15.74	50.1686
15.75	1120	15.75	1129.46	15.75	-9.46425
15.76	1215	15.76	1131.17	15.76	83.8304
15.77	1185	15.77	1132.95	15.77	52.0468
15.78	1174	15.78	1134.82	15.78	39.1802
15.79	1153	15.79	1136.77	15.79	16.226
15.8	1130	15.8	1138.82	15.8	-8.82087
15.81	1144	15.81	1140.97	15.81	3.0344
15.82	1175	15.82	1143.21	15.82	31.7876
15.83	1187	15.83	1145.56	15.83	41.4424
15.84	1158	15.84	1148.02	15.84	9.97968
15.85	1211	15.85	1150.66	15.85	60.3421
15.86	1118	15.86	1153.44	15.86	-35.4371
15.87	1238	15.87	1156.37	15.87	81.632
15.88	1181	15.88	1159.46	15.88	21.5376
15.89	1193	15.89	1162.73	15.89	30.2668
15.9	1185	15.9	1166.2	15.9	18.805
15.91	1231	15.91	1169.86	15.91	61.1361
15.92	1194	15.92	1173.76	15.92	20.2421
15.93	1173	15.93	1177.9	15.93	-4.89727
15.94	1161	15.94	1182.3	15.94	-21.305
15.95	1190	15.95	1187.01	15.95	2.99301
15.96	1189	15.96	1192.03	15.96	-3.03318
15.97	1210	15.97	1197.42	15.97	12.5822
15.98	1155	15.98	1203.2	15.98	-48.2009
15.99	1205	15.99	1209.43	15.99	-4.43032
16	1214	16	1216.16	16	-2.15704
16.01	1179	16.01	1223.44	16.01	-44.4415
16.02	1223	16.02	1231.36	16.02	-8.36349
16.03	1244	16.03	1240.01	16.03	3.98725
16.04	1225	16.04	1249.5	16.04	-24.496
16.05	1242	16.05	1259.94	16.05	-17.9403
16.06	1256	16.06	1271.5	16.06	-15.4974
16.07	1325	16.07	1284.34	16.07	40.6552
16.08	1319	16.08	1298.68	16.08	20.3247
16.09	1365	16.09	1314.74	16.09	50.2572
16.1	1323	16.1	1332.83	16.1	-9.82851
16.11	1397	16.11	1353.25	16.11	43.7452
16.12	1346	16.12	1376.39	16.12	-30.3861
16.13	1447	16.13	1402.61	16.13	44.391
16.14	1401	16.14	1432.45	16.14	-31.451
16.15	1442	16.15	1466.46	16.15	-24.4589
16.16	1508	16.16	1505.1	16.16	2.89799
16.17	1572	16.17	1548.95	16.17	23.0499
16.18	1604	16.18	1598.58	16.18	5.41923
16.19	1628	16.19	1654.57	16.19	-26.5714
16.2	1694	16.2	1717.49	16.2	-23.4899
16.21	1765	16.21	1787.89	16.21	-22.8883
16.22	1852	16.22	1866.3	16.22	-14.2985
16.23	1968	16.23	1953.22	16.23	14.776
16.24	2003	16.24	2049.12	16.24	-46.1248
16.25	2109	16.25	2154.39	16.25	-45.3903
16.26	2282	16.26	2269.3	16.26	12.7015
16.27	2398	16.27	2393.96	16.27	4.03909
16.28	2512	16.28	2528.25	16.28	-16.2517
16.29	2692	16.29	2671.72	16.29	20.277
16.3	2817	16.3	2823.51	16.3	-6.50824
16.31	3036	16.31	2982.21	16.31	53.7865
16.32	3190	16.32	3145.8	16.32	44.2
16.33	3367	16.33	3311.46	16.33	55.5423
16.34	3528	16.34	3475.47	16.34	52.5261
16.35	3742	16.35	3633.11	16.35	108.891
16.36	3758	16.36	3778.52	16.36	-20.5153
16.37	3975	16.37	3904.78	16.37	70.2235
16.38	4070	16.38	4004.19	16.38	65.808
16.39	4038	16.39	4068.97	16.39	-30.9697
16.4	4105	16.4	4092.4	16.4	12.5959
16.41	3974	16.41	4070.37	16.41	-96.3696
16.42	3975	16.42	4002.6	16.42	-27.5961
16.43	3840	16.43	3893.05	16.43	-53.0536
16.44	3699	16.44	3749.14	16.44	-50.1404
16.45	3481	16.45	3580.07	16.45	-99.071
16.46	3395	16.46	3395.24	16.46	-0.24481
16.47	3210	16.47	3203.15	16.47	6.84893
16.48	3000	16.48	3010.87	16.48	-10.8732
16.49	2912	16.49	2823.98	16.49	88.0242
16.5	2694	16.5	2646.56	16.5	47.4359
16.51	2494	16.51	2481.42	16.51	12.5827
16.52	2257	16.52	2330.16	16.52	-73.1648
16.53	2139	16.53	2193.49	16.53	-54.4922
16.54	1996	16.54	2071.36	16.54	-75.3572
16.55	1920	16.55	1963.19	16.55	-43.1934
16.56	1810	16.56	1868.09	16.56	-58.0883
16.57	1672	16.57	1784.93	16.57	-112.928
16.58	1602	16.58	1712.51	16.58	-110.51
16.59	1596	16.59	1649.62	16.59	-53.6193
16.6	1572	16.6	1595.09	16.6	-23.091
16.61	1439	16.61	1547.84	16.61	-108.838
16.62	1441	16.62	1506.87	16.62	-65.874
16.63	1477	16.63	1471.32	16.63	5.68228
16.64	1429	16.64	1440.4	16.64	-11.3952
16.65	1366	16.65	1413.43	16.65	-47.4332
16.66	1345	16.66	1389.85	16.66	-44.8512
16.67	1383	16.67	1369.15	16.67	13.8478
16.68	1329	16.68	1350.91	16.68	-21.9129
16.69	1359	16.69	1334.77	16.69	24.2253
16.7	1272	16.7	1320.43	16.7	-48.4344
16.71	1261	16.71	1307.64	16.71	-46.637
16.72	1290	16.72	1296.17	16.72	-6.16775
16.73	1286	16.73	1285.85	16.73	0.15333
16.74	1254	16.74	1276.52	16.74	-22.5226
16.75	1215	16.75	1268.07	16.75	-53.0688
16.76	1179	16.76	1260.38	16.76	-81.3784
16.77	1251	16.77	1253.36	16.77	-2.36167
16.78	1269	16.78	1246.94	16.78	22.0576
16.79	1274	16.79	1241.06	16.79	32.9438
16.8	1207	16.8	1235.65	16.8	-28.6479
16.81	1231	16.81	1230.67	16.81	0.32991
16.82	1194	16.82	1226.08	16.82	-32.0818
16.83	1210	16.83	1221.85	16.83	-11.8476
16.84	1201	16.84	1217.94	16.84	-16.9363
16.85	1222	16.85	1214.32	16.85	7.67933
16.86	1219	16.86	1210.98	16.86	8.02331
16.87	1217	16.87	1207.88	16.87	9.11693
16.88	1187	16.88	1205.02	16.88	-18.021
16.89	1199	16.89	1202.37	16.89	-3.37384
16.9	1176	16.9	1199.93	16.9	-23.9275
16.91	1196	16.91	1197.67	16.91	-1.67218
16.92	1181	16.92	1195.6	16.92	-14.599
16.93	1196	16.93	1193.66	16.93	2.34054
16.94	1179	16.94	1191.87	16.94	-12.8697
16.95	1128	16.95	1190.22	16.95	-62.2206
16.96	1175	16.96	1188.7	16.96	-13.7038
16.97	1183	16.97	1187.31	16.97	-4.31162
16.98	1107	16.98	1186.04	16.98	-79.037
16.99	1233	16.99	1184.87	16.99	48.1263
17	1168	17	1183.82	17	-15.8158
17.01	1193	17.01	1182.86	17.01	10.142
17.02	1138	17.02	1182	17.02	-43.9956
17.03	1099	17.03	1181.22	17.03	-82.2241
17.04	1145	17.04	1180.54	17.04	-35.5396
17.05	1176	17.05	1179.94	17.05	-3.93854
17.06	1136	17.06	1179.42	17.06	-43.4176
17.07	1212	17.07	1178.97	17.07	33.0262
17.08	1201	17.08	1178.6	17.08	22.3955
17.09	1217	17.09	1178.31	17.09	38.6924
17.1	1102	17.1	1178.08	17.1	-76.0814
17.11	1168	17.11	1177.92	17.11	-9.92199
17.12	1146	17.12	1177.83	17.12	-31.8288
17.13	1140	17.13	1177.8	17.13	-37.8007
17.14	1201	17.14	1177.84	17.14	23.1638
17.15	1180	17.15	1177.93	17.15	2.06554
17.16	1184	17.16	1178.09	17.16	5.90544
17.17	1155	17.17	1178.32	17.17	-23.3159
17.18	1190	17.18	1178.6	17.18	11.4021
17.19	1208	17.19	1178.94	17.19	29.0596
17.2	1218	17.2	1179.34	17.2	38.6566
17.21	1228	17.21	1179.81	17.21	48.1933
17.22	1224	17.22	1180.33	17.22	43.6691
17.23	1182	17.23	1180.92	17.23	1.08375
17.24	1256	17.24	1181.56	17.24	74.4365
17.25	1172	17.25	1182.27	17.25	-10.2734
17.26	1171	17.26	1183.05	17.26	-12.0471
17.27	1278	17.27	1183.89	17.27	94.1142
17.28	1210	17.28	1184.79	17.28	25.2091
17.29	1188	17.29	1185.76	17.29	2.23582
17.3	1185	17.3	1186.81	17.3	-1.80754
17.31	1213	17.31	1187.92	17.31	25.0768
17.32	1208	17.32	1189.11	17.32	18.8865
17.33	1210	17.33	1190.38	17.33	19.6187
17.34	1199	17.34	1191.73	17.34	7.27045
17.35	1243	17.35	1193.16	17.35	49.8383
17.36	1219	17.36	1194.68	17.36	24.3185
17.37	1208	17.37	1196.29	17.37	11.707
17.38	1209	17.38	1198	17.38	10.9991
17.39	1240	17.39	1199.81	17.39	40.1899
17.4	1256	17.4	1201.73	17.4	54.2738
17.41	1193	17.41	1203.76	17.41	-10.7552
17.42	1279	17.42	1205.9	17.42	73.096
17.43	1222	17.43	1208.18	17.43	13.8201
17.44	1182	17.44	1210.59	17.44	-28.5911
17.45	1235	17.45	1213.15	17.45	21.8535
17.46	1234	17.46	1215.86	17.46	18.1438
17.47	1222	17.47	1218.73	17.47	3.26876
17.48	1219	17.48	1221.78	17.48	-2.78374
17.49	1203	17.49	1225.03	17.49	-22.0272
17.5	1308	17.5	1228.48	17.5	79.5232
17.51	1272	17.51	1232.15	17.51	39.8512
17.52	1243	17.52	1236.06	17.52	6.93906
17.53	1246	17.53	1240.23	17.53	5.76944
17.54	1213	17.54	1244.7	17.54	-31.6974
17.55	1304	17.55	1249.49	17.55	54.5102
17.56	1194	17.56	1254.63	17.56	-60.6307
17.57	1238	17.57	1260.16	17.57	-22.1565
17.58	1254	17.58	1266.11	17.58	-12.1092
17.59	1302	17.59	1272.54	17.59	29.4623
17.6	1240	17.6	1279.5	17.6	-39.4991
17.61	1251	17.61	1287.06	17.61	-36.0605
17.62	1304	17.62	1295.3	17.62	8.69932
17.63	1274	17.63	1304.31	17.63	-30.313
17.64	1245	17.64	1314.21	17.64	-69.2076
17.65	1319	17.65	1325.12	17.65	-6.11525
17.66	1352	17.66	1337.19	17.66	14.81
17.67	1348	17.67	1350.61	17.67	-2.61373
17.68	1349	17.68	1365.6	17.68	-16.5997
17.69	1336	17.69	1382.4	17.69	-46.3974
17.7	1365	17.7	1401.3	17.7	-36.2963
17.71	1447	17.71	1422.63	17.71	24.3696
17.72	1407	17.72	1446.78	17.72	-39.7811
17.73	1448	17.73	1474.18	17.73	-26.1798
17.74	1457	17.74	1505.31	17.74	-48.3066
17.75	1496	17.75	1540.69	17.75	-44.687
17.76	1562	17.76	1580.88	17.76	-18.8834
17.77	1561	17.77	1626.48	17.77	-65.4816
17.78	1641	17.78	1678.07	17.78	-37.0739
17.79	1681	17.79	1736.24	17.79	-55.2405
17.8	1762	17.8	1801.53	17.8	-39.5316
17.81	1918	17.81	1874.45	17.81	43.55
17.82	1954	17.82	1955.43	17.82	-1.43418
17.83	2029	17.83	2044.84	17.83	-15.8361
17.84	2099	17.84	2142.89	17.84	-43.8912
17.85	2225	17.85	2249.68	17.85	-24.6778
17.86	2539	17.86	2365.06	17.86	173.936
17.87	2532	17.87	2488.64	17.87	43.3572
17.88	2671	17.88	2619.65	17.88	51.3497
17.89	2820	17.89	2756.89	17.89	63.1055
17.9	3031	17.9	2898.63	17.9	132.369
17.91	3052	17.91	3042.42	17.91	9.57789
17.92	3169	17.92	3185.06	17.92	-16.0604
17.93	3333	17.93	3322.44	17.93	10.564
17.94	3458	17.94	3449.36	17.94	8.63521
17.95	3581	17.95	3559.73	17.95	21.2719
17.96	3598	17.96	3646.74	17.96	-48.736
17.97	3644	17.97	3703.61	17.97	-59.608
17.98	3732	17.98	3724.68	17.98	7.31864
17.99	3681	17.99	3706.73	17.99	-25.7294
18	3548	18	3649.98	18	-101.977
18.01	3481	18.01	3558.25	18.01	-77.2476
18.02	3398	18.02	3438.09	18.02	-40.0921
18.03	3325	18.03	3297.33	18.03	27.6683
18.04	3153	18.04	3143.72	18.04	9.28206
18.05	2998	18.05	2984.12	18.05	13.8836
18.06	2894	18.06	2824.2	18.06	69.7982
18.07	2704	18.07	2668.45	18.07	35.5542
18.08	2526	18.08	2520.13	18.08	5.8684
18.09	2385	18.09	2381.57	18.09	3.43488
18.1	2252	18.1	2254.13	18.1	-2.12784
18.11	2135	18.11	2138.44	18.11	-3.43835
18.12	1965	18.12	2034.52	18.12	-69.5208
18.13	1868	18.13	1941.97	18.13	-73.9672
18.14	1895	18.14	1860.08	18.14	34.9184
18.15	1721	18.15	1788	18.15	-66.9994
18.16	1713	18.16	1724.78	18.16	-11.7829
18.17	1645	18.17	1669.46	18.17	-24.4554
18.18	1635	18.18	1621.1	18.18	13.9033
18.19	1509	18.19	1578.85	18.19	-69.8525
18.2	1460	18.2	1541.94	18.2	-81.9412
18.21	1420	18.21	1509.67	18.21	-89.6653
18.22	1426	18.22	1481.38	18.22	-55.3809
18.23	1450	18.23	1456.54	18.23	-6.53856
18.24	1400	18.24	1434.66	18.24	-34.6606
18.25	1382	18.25	1415.33	18.25	-33.3343
18.26	1422	18.26	1398.2	18.26	23.7952
18.27	1392	18.27	1382.97	18.27	9.03189
18.28	1352	18.28	1369.36	18.28	-17.3649
18.29	1310	18.29	1357.17	18.29	-47.1744
18.3	1379	18.3	1346.21	18.3	32.791
18.31	1342	18.31	1336.31	18.31	5.69048
18.32	1273	18.32	1327.34	18.32	-54.3412
18.33	1306	18.33	1319.19	18.33	-13.1902
18.34	1293	18.34	1311.76	18.34	-18.7608
18.35	1274	18.35	1304.96	18.35	-30.9623
18.36	1271	18.36	1298.73	18.36	-27.7287
18.37	1251	18.37	1293	18.37	-42
18.38	1341	18.38	1287.72	18.38	53.2755
18.39	1339	18.39	1282.86	18.39	56.1428
18.4	1295	18.4	1278.36	18.4	16.6407
18.41	1258	18.41	1274.2	18.41	-16.1972
18.42	1256	18.42	1270.34	18.42	-14.3431
18.43	1225	18.43	1266.77	18.43	-41.7711
18.44	1261	18.44	1263.44	18.44	-2.44252
18.45	1321	18.45	1260.35	18.45	60.652
18.46	1262	18.46	1257.47	18.46	4.53104
18.47	1200	18.47	1254.79	18.47	-54.7887
18.48	1292	18.48	1252.29	18.48	39.7079
18.49	1253	18.49	1249.97	18.49	3.0343
18.5	1266	18.5	1247.8	18.5	18.2028
18.51	1299	18.51	1245.78	18.51	53.2245
18.52	1286	18.52	1243.89	18.52	42.1095
18.53	1280	18.53	1242.13	18.53	37.8672
18.54	1219	18.54	1240.49	18.54	-21.4942
18.55	1230	18.55	1238.97	18.55	-8.96698
18.56	1233	18.56	1237.54	18.56	-4.544
18.57	1210	18.57	1236.22	18.57	-26.2189
18.58	1259	18.58	1234.99	18.58	24.0143
18.59	1257	18.59	1233.84	18.59	23.1611
18.6	1178	18.6	1232.77	18.6	-54.7737
18.61	1200	18.61	1231.79	18.61	-31.7854
18.62	1225	18.62	1230.87	18.62	-5.86972
18.63	1196	18.63	1230.02	18.63	-34.0228
18.64	1263	18.64	1229.24	18.64	33.7589
18.65	1265	18.65	1228.52	18.65	36.4787
18.66	1218	18.66	1227.86	18.66	-9.86026
18.67	1302	18.67	1227.26	18.67	74.7447
18.68	1253	18.68	1226.7	18.68	26.2963
18.69	1267	18.69	1226.2	18.69	40.7968
18.7	1258	18.7	1225.75	18.7	32.2485
18.71	1211	18.71	1225.35	18.71	-14.3467
18.72	1256	18.72	1224.99	18.72	31.0131
18.73	1216	18.73	1224.67	18.73	-8.67035
18.74	1224	18.74	1224.4	18.74	-0.39564
18.75	1210	18.75	1224.16	18.75	-14.1613
18.76	1207	18.76	1223.97	18.76	-16.9661
18.77	1243	18.77	1223.81	18.77	19.1911
18.78	1228	18.78	1223.69	18.78	4.31124
18.79	1222	18.79	1223.6	18.79	-1.60469
18.8	1234	18.8	1223.56	18.8	10.444
18.81	1267	18.81	1223.54	18.81	43.458
18.82	1198	18.82	1223.56	18.82	-25.5621
18.83	1162	18.83	1223.62	18.83	-61.616
18.84	1225	18.84	1223.7	18.84	1.29667
18.85	1220	18.85	1223.82	18.85	-3.82397
18.86	1217	18.86	1223.98	18.86	-6.97788
18.87	1234	18.87	1224.17	18.87	9.83486
18.88	1247	18.88	1224.39	18.88	22.6139
18.89	1242	18.89	1224.64	18.89	17.359
18.9	1250	18.9	1224.93	18.9	25.0694
18.91	1218	18.91	1225.26	18.91	-7.25545
18.92	1238	18.92	1225.62	18.92	12.3836
18.93	1218	18.93	1226.01	18.93	-8.01457
18.94	1236	18.94	1226.45	18.94	9.54872
18.95	1184	18.95	1226.93	18.95	-42.9282
18.96	1248	18.96	1227.45	18.96	20.5526
18.97	1226	18.97	1228.01	18.97	-2.01205
18.98	1182	18.98	1228.63	18.98	-46.6294
18.99	1209	18.99	1229.3	18.99	-20.3014
19	1278	19	1230.01	19	47.9933
19.01	1261	19.01	1230.76	19.01	30.2432
19.02	1271	19.02	1231.56	19.02	39.4361
19.03	1268	19.03	1232.43	19.03	35.5676
19.04	1230	19.04	1233.37	19.04	-3.36772
19.05	1218	19.05	1234.38	19.05	-16.3757
19.06	1244	19.06	1235.46	19.06	8.5366
19.07	1295	19.07	1236.64	19.07	58.361
19.08	1219	19.08	1237.91	19.08	-18.9123
19.09	1234	19.09	1239.29	19.09	-5.29468
19.1	1237	19.1	1240.8	19.1	-3.79954
19.11	1214	19.11	1242.44	19.11	-28.4429
19.12	1281	19.12	1244.24	19.12	36.7565
19.13	1241	19.13	1246.22	19.13	-5.22352
19.14	1255	19.14	1248.41	19.14	6.5908
19.15	1285	19.15	1250.83	19.15	34.1688
19.16	1232	19.16	1253.53	19.16	-21.5253
19.17	1234	19.17	1256.53	19.17	-22.5333
19.18	1173	19.18	1259.9	19.18	-86.9031
19.19	1233	19.19	1263.69	19.19	-30.6898
19.2	1298	19.2	1267.96	19.2	30.0446
19.21	1289	19.21	1272.77	19.21	16.2311
19.22	1269	19.22	1278.21	19.22	-9.20549
19.23	1236	19.23	1284.35	19.23	-48.3451
19.24	1275	19.24	1291.27	19.24	-16.2699
19.25	1301	19.25	1299.06	19.25	1.93852
19.26	1328	19.26	1307.8	19.26	20.2028
19.27	1319	19.27	1317.54	19.27	1.45567
19.28	1316	19.28	1328.36	19.28	-12.3618
19.29	1337	19.29	1340.29	19.29	-3.29211
19.3	1340	19.3	1353.36	19.3	-13.3588
19.31	1369	19.31	1367.56	19.31	1.43927
19.32	1407	19.32	1382.87	19.32	24.1343
19.33	1402	19.33	1399.2	19.33	2.79802
19.34	1417	19.34	1416.45	19.34	0.55192
19.35	1378	19.35	1434.42	19.35	-56.42
19.36	1408	19.36	1452.86	19.36	-44.8563
19.37	1446	19.37	1471.4	19.37	-25.4003
19.38	1427	19.38	1489.58	19.38	-62.5825
19.39	1461	19.39	1506.8	19.39	-45.8049
19.4	1458	19.4	1522.34	19.4	-64.3382
19.41	1471	19.41	1535.35	19.41	-64.346
19.42	1476	19.42	1544.95	19.42	-68.9527
19.43	1500	19.43	1550.37	19.43	-50.3663
19.44	1511	19.44	1551.04	19.44	-40.0405
19.45	1453	19.45	1546.82	19.45	-93.8233
19.46	1427	19.46	1538.02	19.46	-111.019
19.47	1467	19.47	1525.32	19.47	-58.3208
19.48	1433	19.48	1509.65	19.48	-76.6458
19.49	1410	19.49	1491.95	19.49	-81.9545
19.5	1452	19.5	1473.12	19.5	-21.1245
19.51	1437	19.51	1453.9	19.51	-16.8959
19.52	1408	19.52	1434.86	19.52	-26.864
19.53	1378	19.53	1416.49	19.53	-38.4897
19.54	1300	19.54	1399.11	19.54	-99.1091
19.55	1361	19.55	1382.95	19.55	-21.9506
19.56	1356	19.56	1368.14	19.56	-12.1438
19.57	1371	19.57	1354.74	19.57	16.2624
19.58	1268	19.58	1342.72	19.58	-74.7183
19.59	1284	19.59	1332.03	19.59	-48.0273
19.6	1234	19.6	1322.58	19.6	-88.5777
19.61	1294	19.61	1314.27	19.61	-20.2666
19.62	1330	19.62	1306.99	19.62	23.0093
19.63	1332	19.63	1300.62	19.63	31.3766
19.64	1230	19.64	1295.06	19.64	-65.0601
19.65	1276	19.65	1290.21	19.65	-14.2099
19.66	1245	19.66	1285.98	19.66	-40.9836
19.67	1232	19.67	1282.3	19.67	-50.301
19.68	1279	19.68	1279.09	19.68	-0.09024
19.69	1314	19.69	1276.29	19.69	37.7127
19.7	1263	19.7	1273.83	19.7	-10.8313
19.71	1309	19.71	1271.67	19.71	37.3344
19.72	1245	19.72	1269.82	19.72	-24.8197
19.73	1259	19.73	1268.21	19.73	-9.20864
19.74	1243	19.74	1266.8	19.74	-23.8021
19.75	1224	19.75	1265.57	19.75	-41.5739
19.76	1253	19.76	1264.5	19.76	-11.5018
19.77	1260	19.77	1263.57	19.77	-3.56669
19.78	1244	19.78	1262.75	19.78	-18.7522
19.79	1237	19.79	1262.04	19.79	-25.0444
19.8	1215	19.8	1261.43	19.8	-46.4313
19.81	1250	19.81	1260.9	19.81	-10.9028
19.82	1256	19.82	1260.45	19.82	-4.45072
19.83	1215	19.83	1260.07	19.83	-45.0688
19.84	1273	19.84	1259.76	19.84	13.2422
19.85	1242	19.85	1259.5	19.85	-17.4982
19.86	1218	19.86	1259.27	19.86	-41.2689
19.87	1249	19.87	1259.08	19.87	-10.0841
19.88	1257	19.88	1258.94	19.88	-1.93984
19.89	1253	19.89	1258.83	19.89	-5.83258
19.9	1284	19.9	1258.76	19.9	25.2409
19.91	1224	19.91	1258.72	19.91	-34.7165
19.92	1239	19.92	1258.7	19.92	-19.7022
19.93	1247	19.93	1258.71	19.93	-11.7137
19.94	1300	19.94	1258.75	19.94	41.2512
19.95	1214	19.95	1258.81	19.95	-44.8053
19.96	1303	19.96	1258.88	19.96	44.119
19.97	1216	19.97	1258.97	19.97	-42.9737
19.98	1277	19.98	1259.08	19.98	17.9189
19.99	1261	19.99	1259.2	19.99	1.80037
20	1313	20	1259.32	20	53.677
20.01	1242	20.01	1259.43	20.01	-17.4252
20.02	1188	20.02	1259.58	20.02	-71.5845
20.03	1231	20.03	1259.73	20.03	-28.7332
20.04	1273	20.04	1259.93	20.04	13.0692
20.05	1221	20.05	1260.11	20.05	-39.1116
20.06	1217	20.06	1260.35	20.06	-43.3535
20.07	1298	20.07	1260.62	20.07	37.3849
20.08	1279	20.08	1260.89	20.08	18.1131
20.09	1307	20.09	1261.17	20.09	45.8316
20.1	1209	20.1	1261.46	20.1	-52.459
20.11	1186	20.11	1261.76	20.11	-75.7585
20.12	1242	20.12	1262.07	20.12	-20.0664
20.13	1245	20.13	1262.38	20.13	-17.3825
20.14	1219	20.14	1262.71	20.14	-43.7066
20.15	1229	20.15	1263.04	20.15	-34.0391
20.16	1311	20.16	1263.38	20.16	47.6185
20.17	1244	20.17	1263.74	20.17	-19.736
20.18	1304	20.18	1264.08	20.18	39.9159
20.19	1255	20.19	1264.44	20.19	-9.43754
20.2	1244	20.2	1264.8	20.2	-20.7966
20.21	1259	20.21	1265.16	20.21	-6.16119
20.22	1248	20.22	1265.53	20.22	-17.5311
20.23	1246	20.23	1265.91	20.23	-19.9062
20.24	1244	20.24	1266.29	20.24	-22.2864
20.25	1290	20.25	1266.67	20.25	23.3282
20.26	1245	20.26	1267.06	20.26	-22.0625
20.27	1248	20.27	1267.46	20.27	-19.459
20.28	1253	20.28	1267.86	20.28	-14.863
20.29	1289	20.29	1268.29	20.29	20.7133
20.3	1254	20.3	1268.69	20.3	-14.6914
20.31	1302	20.31	1269.1	20.31	32.9042
20.32	1283	20.32	1269.5	20.32	13.4964
20.33	1255	20.33	1269.91	20.33	-14.9146
20.34	1332	20.34	1270.33	20.34	61.6714
20.35	1241	20.35	1270.75	20.35	-29.7457
20.36	1296	20.36	1271.17	20.36	24.8344
20.37	1250	20.37	1271.59	20.37	-21.5884
20.38	1290	20.38	1272.01	20.38	17.9861
20.39	1332	20.39	1272.44	20.39	59.558
20.4	1292	20.4	1272.87	20.4	19.1273
20.41	1327	20.41	1273.31	20.41	53.6941
20.42	1282	20.42	1273.74	20.42	8.25835
20.43	1263	20.43	1274.18	20.43	-11.1799
20.44	1259	20.44	1274.62	20.44	-15.6207
20.45	1210	20.45	1275.06	20.45	-65.064
20.46	1257	20.46	1275.51	20.46	-18.5098
20.47	1267	20.47	1275.96	20.47	-8.95816
20.48	1268	20.48	1276.41	20.48	-8.40901
20.49	1219	20.49	1276.86	20.49	-57.8624
20.5	1246	20.5	1277.32	20.5	-31.3185
20.51	1311	20.51	1277.78	20.51	33.2228
20.52	1266	20.52	1278.24	20.52	-12.2389
20.53	1267	20.53	1278.7	20.53	-11.7037
20.54	1328	20.54	1279.17	20.54	48.8279
20.55	1281	20.55	1279.64	20.55	1.35512
20.56	1244	20.56	1280.12	20.56	-36.1248
20.57	1252	20.57	1280.62	20.57	-28.621
20.58	1277	20.58	1281.09	20.58	-4.09421
20.59	1266	20.59	1281.57	20.59	-15.5698
20.6	1333	20.6	1282.05	20.6	50.9518
20.61	1303	20.61	1282.53	20.61	20.4703
20.62	1268	20.62	1283.01	20.62	-15.0142
20.63	1323	20.63	1283.5	20.63	39.4981
20.64	1248	20.64	1283.99	20.64	-35.993
20.65	1303	20.65	1284.49	20.65	18.5125
20.66	1225	20.66	1284.99	20.66	-59.9856
20.67	1296	20.67	1285.49	20.67	10.5124
20.68	1264	20.68	1285.99	20.68	-21.9938
20.69	1299	20.69	1286.51	20.69	12.494
20.7	1303	20.7	1287.03	20.7	15.973
20.71	1327	20.71	1287.54	20.71	39.4589
20.72	1262	20.72	1288.05	20.72	-26.0514
20.73	1260	20.73	1288.56	20.73	-28.5623
20.74	1276	20.74	1289.07	20.74	-13.0734
20.75	1287	20.75	1289.58	20.75	-2.58362
20.76	1348	20.76	1290.09	20.76	57.9079
20.77	1305	20.77	1290.6	20.77	14.4023
20.78	1314	20.78	1291.1	20.78	22.9002
20.79	1279	20.79	1291.6	20.79	-12.5977
20.8	1317	20.8	1292.09	20.8	24.9083
20.81	1260	20.81	1292.58	20.81	-32.5821
20.82	1291	20.82	1293.07	20.82	-2.06981
20.83	1304	20.83	1293.56	20.83	10.444
20.84	1297	20.84	1294.04	20.84	2.95819
20.85	1309	20.85	1294.53	20.85	14.4718
20.86	1283	20.86	1295.02	20.86	-12.016
20.87	1331	20.87	1295.51	20.87	35.4941
20.88	1341	20.88	1296	20.88	45.0014
20.89	1337	20.89	1296.49	20.89	40.5056
20.9	1326	20.9	1296.99	20.9	29.0064
20.91	1233	20.91	1297.5	20.91	-64.4965
20.92	1255	20.92	1298	20.92	-43.0031
20.93	1242	20.93	1298.51	20.93	-56.5136
20.94	1262	20.94	1299.03	20.94	-37.028
20.95	1334	20.95	1299.55	20.95	34.4537
20.96	1318	20.96	1300.07	20.96	17.9313
20.97	1282	20.97	1300.6	20.97	-18.5952
20.98	1296	20.98	1301.13	20.98	-5.12635
20.99	1286	20.99	1301.67	20.99	-15.6655
21	1308	21	1302.21	21	5.79438
21.01	1311	21.01	1302.74	21.01	8.25667
21.02	1259	21.02	1303.28	21.02	-44.284
21.03	1296	21.03	1303.83	21.03	-7.82801
21.04	1195	21.04	1304.38	21.04	-109.375
21.05	1341	21.05	1304.93	21.05	36.074
21.06	1272	21.06	1305.48	21.06	-33.4801
21.07	1309	21.07	1306.04	21.07	2.96236
21.08	1268	21.08	1306.6	21.08	-38.5987
21.09	1336	21.09	1307.16	21.09	28.8366
21.1	1260	21.1	1307.73	21.1	-47.7319
21.11	1293	21.11	1308.3	21.11	-15.3041
21.12	1364	21.12	1308.88	21.12	55.1197
21.13	1303	21.13	1309.46	21.13	-6.46057
21.14	1275	21.14	1310.05	21.14	-35.0451
21.15	1332	21.15	1310.63	21.15	21.3659
21.16	1274	21.16	1311.23	21.16	-37.2277
21.17	1335	21.17	1311.83	21.17	23.174
21.18	1359	21.18	1312.43	21.18	46.5708
21.19	1254	21.19	1313.04	21.19	-59.0374
21.2	1282	21.2	1313.65	21.2	-31.651
21.21	1302	21.21	1314.27	21.21	-12.2702
21.22	1294	21.22	1314.9	21.22	-20.8957
21.23	1279	21.23	1315.53	21.23	-36.5267
21.24	1407	21.24	1316.16	21.24	90.8362
21.25	1337	21.25	1316.81	21.25	20.1922
21.26	1302	21.26	1317.46	21.26	-15.4597
21.27	1261	21.27	1318.12	21.27	-57.1229
21.28	1284	21.28	1318.79	21.28	-34.7908
21.29	1353	21.29	1319.46	21.29	33.5396
21.3	1329	21.3	1320.14	21.3	8.86265
21.31	1277	21.31	1320.82	21.31	-43.8222
21.32	1355	21.32	1321.52	21.32	33.4847
21.33	1309	21.33	1322.22	21.33	-13.2167
21.34	1355	21.34	1322.93	21.34	32.0736
21.35	1318	21.35	1323.64	21.35	-5.64406
21.36	1310	21.36	1324.37	21.36	-14.3675
21.37	1304	21.37	1325.08	21.37	-21.0814
21.38	1338	21.38	1325.83	21.38	12.1737
21.39	1355	21.39	1326.61	21.39	28.3918
21.4	1337	21.4	1327.4	21.4	9.59555
21.41	1368	21.41	1328.22	21.41	39.7839
21.42	1382	21.42	1329.04	21.42	52.9557
21.43	1247	21.43	1329.89	21.43	-82.8901
21.44	1310	21.44	1330.76	21.44	-20.7556
21.45	1417	21.45	1331.64	21.45	85.3569
21.46	1366	21.46	1332.55	21.46	33.4545
21.47	1366	21.47	1333.47	21.47	32.5301
21.48	1315	21.48	1334.42	21.48	-19.4176
21.49	1323	21.49	1335.39	21.49	-12.3904
21.5	1367	21.5	1336.39	21.5	30.6102
21.51	1307	21.51	1337.42	21.51	-30.4177
21.52	1324	21.52	1338.48	21.52	-14.4763
21.53	1426	21.53	1339.57	21.53	86.4321
21.54	1268	21.54	1340.7	21.54	-72.6953
21.55	1344	21.55	1341.86	21.55	2.13768
21.56	1320	21.56	1343.07	21.56	-23.0749
21.57	1289	21.57	1344.32	21.57	-55.3222
21.58	1359	21.58	1345.62	21.58	13.3847
21.59	1338	21.59	1346.96	21.59	-8.95919
21.6	1379	21.6	1348.36	21.6	30.6417
21.61	1371	21.61	1349.82	21.61	21.1828
21.62	1444	21.62	1351.34	21.62	92.6589
21.63	1300	21.63	1352.94	21.63	-52.9356
21.64	1343	21.64	1354.61	21.64	-11.607
21.65	1306	21.65	1356.36	21.65	-50.362
21.66	1388	21.66	1358.21	21.66	29.7925
21.67	1408	21.67	1360.15	21.67	47.8508
21.68	1383	21.68	1362.17	21.68	20.8273
21.69	1309	21.69	1364.37	21.69	-55.3692
21.7	1310	21.7	1366.7	21.7	-56.7033
21.71	1321	21.71	1369.17	21.71	-48.1717
21.72	1382	21.72	1371.87	21.72	10.1323
21.73	1389	21.73	1374.76	21.73	14.2361
21.74	1377	21.74	1377.89	21.74	-0.88932
21.75	1382	21.75	1381.26	21.75	0.7394
21.76	1365	21.76	1384.92	21.76	-19.9183
21.77	1390	21.77	1388.9	21.77	1.09649
21.78	1361	21.78	1393.26	21.78	-32.2632
21.79	1367	21.79	1398.05	21.79	-31.0519
21.8	1350	21.8	1403.33	21.8	-53.3331
21.81	1352	21.81	1409.18	21.81	-57.1805
21.82	1470	21.82	1415.68	21.82	54.3209
21.83	1441	21.83	1422.93	21.83	18.0736
21.84	1334	21.84	1431.03	21.84	-97.0333
21.85	1415	21.85	1440.12	21.85	-25.1237
21.86	1452	21.86	1450.33	21.86	1.66537
21.87	1474	21.87	1461.81	21.87	12.1867
21.88	1503	21.88	1474.71	21.88	28.2866
21.89	1462	21.89	1489.19	21.89	-27.1882
21.9	1478	21.9	1505.37	21.9	-27.3686
21.91	1583	21.91	1523.46	21.91	59.5434
21.92	1558	21.92	1543.51	21.92	14.4916
21.93	1549	21.93	1565.59	21.93	-16.5909
21.94	1490	21.94	1589.74	21.94	-99.7365
21.95	1584	21.95	1615.91	21.95	-31.9127
21.96	1725	21.96	1644.02	21.96	80.9833
21.97	1656	21.97	1673.86	21.97	-17.8569
21.98	1715	21.98	1705.13	21.98	9.8689
21.99	1772	21.99	1737.4	21.99	34.6026
22	1831	22	1770.04	22	60.9584
22.01	1855	22.01	1802.24	22.01	52.7573
22.02	1785	22.02	1832.95	22.02	-47.947
22.03	1884	22.03	1860.87	22.03	23.1322
22.04	1891	22.04	1884.54	22.04	6.46407
22.05	1967	22.05	1902.43	22.05	64.57
22.06	1920	22.06	1913.19	22.06	6.80511
22.07	1942	22.07	1915.91	22.07	26.0854
22.08	1891	22.08	1910.35	22.08	-19.3472
22.09	1909	22.09	1897.01	22.09	11.993
22.1	1893	22.1	1877.04	22.1	15.9611
22.11	1921	22.11	1851.94	22.11	69.0596
22.12	1895	22.12	1823.26	22.12	71.7358
22.13	1792	22.13	1792.41	22.13	-0.41366
22.14	1740	22.14	1760.56	22.14	-20.5626
22.15	1787	22.15	1728.66	22.15	58.3425
22.16	1785	22.16	1697.45	22.16	87.5516
22.17	1764	22.17	1667.52	22.17	96.4844
22.18	1648	22.18	1639.29	22.18	8.71433
22.19	1670	22.19	1613.05	22.19	56.9526
22.2	1599	22.2	1588.94	22.2	10.0584
22.21	1532	22.21	1566.98	22.21	-34.9801
22.22	1556	22.22	1547.16	22.22	8.84211
22.23	1520	22.23	1529.38	22.23	-9.37946
22.24	1513	22.24	1513.51	22.24	-0.50532
22.25	1482	22.25	1499.38	22.25	-17.3834
22.26	1437	22.26	1486.85	22.26	-49.8457
22.27	1402	22.27	1475.72	22.27	-73.7187
22.28	1530	22.28	1465.86	22.28	64.1424
22.29	1425	22.29	1457.12	22.29	-32.1204
22.3	1416	22.3	1449.38	22.3	-33.3764
22.31	1460	22.31	1442.51	22.31	17.4923
22.32	1379	22.32	1436.41	22.32	-57.4094
22.33	1316	22.33	1430.99	22.33	-114.988
22.34	1304	22.34	1426.16	22.34	-122.162
22.35	1385	22.35	1421.86	22.35	-36.8593
22.36	1365	22.36	1418.02	22.36	-53.0165
22.37	1409	22.37	1414.58	22.37	-5.57902
22.38	1346	22.38	1411.5	22.38	-65.4989
22.39	1387	22.39	1408.73	22.39	-21.7344
22.4	1428	22.4	1406.25	22.4	21.7508
22.41	1407	22.41	1404.01	22.41	2.98808
22.42	1436	22.42	1402	22.42	34.0049
22.43	1393	22.43	1400.18	22.43	-7.17503
22.44	1427	22.44	1398.53	22.44	28.4689
22.45	1376	22.45	1397.05	22.45	-21.0453
22.46	1402	22.46	1395.7	22.46	6.29773
22.47	1358	22.47	1394.49	22.47	-36.4887
22.48	1436	22.48	1393.39	22.48	42.6063
22.49	1380	22.49	1392.41	22.49	-12.4109
22.5	1390	22.5	1391.53	22.5	-1.53392
22.51	1399	22.51	1390.72	22.51	8.28249
22.52	1447	22.52	1389.98	22.52	57.019
22.53	1328	22.53	1389.32	22.53	-61.3177
22.54	1356	22.54	1388.72	22.54	-32.7219
22.55	1388	22.55	1388.19	22.55	-0.18819
22.56	1369	22.56	1387.71	22.56	-18.7119
22.57	1378	22.57	1387.29	22.57	-9.28881
22.58	1376	22.58	1386.92	22.58	-10.915
22.59	1367	22.59	1386.59	22.59	-19.5871
22.6	1434	22.6	1386.3	22.6	47.6981
22.61	1388	22.61	1386.06	22.61	1.94348
22.62	1390	22.62	1385.85	22.62	4.15155
22.63	1322	22.63	1385.68	22.63	-63.6753
22.64	1380	22.64	1385.53	22.64	-5.53495
22.65	1339	22.65	1385.43	22.65	-46.4255
22.66	1402	22.66	1385.35	22.66	16.6549
22.67	1367	22.67	1385.29	22.67	-18.2921
22.68	1453	22.68	1385.27	22.68	67.7347
22.69	1382	22.69	1385.26	22.69	-3.26318
22.7	1385	22.7	1385.28	22.7	-0.28461
22.71	1467	22.71	1385.33	22.71	81.6715
22.72	1388	22.72	1385.39	22.72	2.60605
22.73	1389	22.73	1385.48	22.73	3.51997
22.74	1365	22.74	1385.59	22.74	-20.586
22.75	1333	22.75	1385.71	22.75	-52.7114
22.76	1381	22.76	1385.86	22.76	-4.85593
22.77	1356	22.77	1386.02	22.77	-30.0176
22.78	1372	22.78	1386.2	22.78	-14.1966
22.79	1395	22.79	1386.39	22.79	8.60704
22.8	1410	22.8	1386.61	22.8	23.3937
22.81	1403	22.81	1386.84	22.81	16.1633
22.82	1324	22.82	1387.08	22.82	-63.084
22.83	1341	22.83	1387.35	22.83	-46.3483
22.84	1412	22.84	1387.63	22.84	24.3703
22.85	1370	22.85	1387.93	22.85	-17.9284
22.86	1353	22.86	1388.24	22.86	-35.2448
22.87	1370	22.87	1388.58	22.87	-18.5795
22.88	1398	22.88	1388.93	22.88	9.06695
22.89	1404	22.89	1389.31	22.89	14.6936
22.9	1373	22.9	1389.7	22.9	-16.7011
22.91	1345	22.91	1390.12	22.91	-45.1218
22.92	1424	22.92	1390.56	22.92	33.4386
22.93	1387	22.93	1391.02	22.93	-4.01968
22.94	1376	22.94	1391.5	22.94	-15.5035
22.95	1404	22.95	1392.01	22.95	11.9851
22.96	1390	22.96	1392.56	22.96	-2.55633
22.97	1440	22.97	1393.13	22.97	46.8692
22.98	1357	22.98	1393.74	22.98	-36.7416
22.99	1447	22.99	1394.39	22.99	52.6071
23	1371	23	1395.09	23	-24.0893
23.01	1385	23.01	1395.84	23.01	-10.8365
23.02	1450	23.02	1396.64	23.02	53.3593
23.03	1428	23.03	1397.51	23.03	30.4906
23.04	1428	23.04	1398.45	23.04	29.5488
23.05	1461	23.05	1399.48	23.05	61.5241
23.06	1437	23.06	1400.59	23.06	36.4056
23.07	1485	23.07	1401.82	23.07	83.181
23.08	1441	23.08	1403.16	23.08	37.8369
23.09	1435	23.09	1404.64	23.09	30.3592
23.1	1448	23.1	1406.27	23.1	41.7332
23.11	1410	23.11	1408.06	23.11	1.9446
23.12	1414	23.12	1410.02	23.12	3.98019
23.13	1435	23.13	1412.17	23.13	22.8289
23.14	1355	23.14	1414.52	23.14	-59.5173
23.15	1455	23.15	1417.06	23.15	37.9382
23.16	1484	23.16	1419.8	23.16	64.1972
23.17	1463	23.17	1422.73	23.17	40.2685
23.18	1438	23.18	1425.83	23.18	12.1691
23.19	1432	23.19	1429.07	23.19	2.92715
23.2	1432	23.2	1432.42	23.2	-0.41602
23.21	1396	23.21	1435.8	23.21	-39.8025
23.22	1536	23.22	1439.15	23.22	96.8457
23.23	1601	23.23	1442.37	23.23	158.631
23.24	1466	23.24	1445.34	23.24	20.6636
23.25	1545	23.25	1447.92	23.25	97.0837
23.26	1489	23.26	1449.97	23.26	39.0313
23.27	1494	23.27	1451.36	23.27	42.6396
23.28	1503	23.28	1452.02	23.28	50.9786
23.29	1525	23.29	1451.93	23.29	73.0707
23.3	1492	23.3	1451.13	23.3	40.8676
23.31	1532	23.31	1449.73	23.31	82.2652
23.32	1464	23.32	1447.87	23.32	16.1291
23.33	1539	23.33	1445.68	23.33	93.3205
23.34	1496	23.34	1443.29	23.34	52.7145
23.35	1430	23.35	1440.79	23.35	-10.793
23.36	1420	23.36	1438.29	23.36	-18.2857
23.37	1454	23.37	1435.83	23.37	18.1694
23.38	1521	23.38	1433.48	23.38	87.5194
23.39	1477	23.39	1431.28	23.39	45.7244
23.4	1494	23.4	1429.24	23.4	64.7561
23.41	1457	23.41	1427.4	23.41	29.5977
23.42	1479	23.42	1425.76	23.42	53.2418
23.43	1418	23.43	1424.31	23.43	-6.31099
23.44	1456	23.44	1423.05	23.44	32.9458
23.45	1406	23.45	1421.98	23.45	-15.9776
23.46	1407	23.46	1421.07	23.46	-14.0687
23.47	1435	23.47	1420.31	23.47	14.6861
23.48	1382	23.48	1419.7	23.48	-37.6994
23.49	1457	23.49	1419.21	23.49	37.7882
23.5	1467	23.5	1418.84	23.5	48.1612
23.51	1418	23.51	1418.57	23.51	-0.5687
23.52	1438	23.52	1418.39	23.52	19.6088
23.53	1462	23.53	1418.3	23.53	43.7028
23.54	1458	23.54	1418.28	23.54	39.7214
23.55	1365	23.55	1418.33	23.55	-53.3284
23.56	1365	23.56	1418.44	23.56	-53.4415
23.57	1442	23.57	1418.62	23.57	23.3812
23.58	1393	23.58	1418.83	23.58	-25.8316
23.59	1454	23.59	1419.09	23.59	34.9104
23.6	1449	23.6	1419.39	23.6	29.6109
23.61	1366	23.61	1419.73	23.61	-53.7258
23.62	1456	23.62	1420.09	23.62	35.908
23.63	1451	23.63	1420.47	23.63	30.5284
23.64	1482	23.64	1420.94	23.64	61.0617
23.65	1388	23.65	1421.43	23.65	-33.4328
23.66	1455	23.66	1421.96	23.66	33.0406
23.67	1370	23.67	1422.52	23.67	-52.5177
23.68	1407	23.68	1423.11	23.68	-16.1071
23.69	1427	23.69	1423.73	23.69	3.27262
23.7	1424	23.7	1424.38	23.7	-0.37852
23.71	1471	23.71	1425.06	23.71	45.9393
23.72	1440	23.72	1425.77	23.72	14.2258
23.73	1443	23.73	1426.52	23.73	16.4802
23.74	1418	23.74	1427.3	23.74	-9.29838
23.75	1426	23.75	1428.11	23.75	-2.1122
23.76	1428	23.76	1428.96	23.76	-0.95895
23.77	1362	23.77	1429.84	23.77	-67.8376
23.78	1447	23.78	1430.75	23.78	16.2474
23.79	1466	23.79	1431.71	23.79	34.2945
23.8	1487	23.8	1432.7	23.8	54.3021
23.81	1402	23.81	1433.73	23.81	-31.7318
23.82	1433	23.82	1434.81	23.82	-1.8092
23.83	1434	23.83	1435.93	23.83	-1.93237
23.84	1469	23.84	1437.1	23.84	31.8961
23.85	1453	23.85	1438.33	23.85	14.6735
23.86	1392	23.86	1439.6	23.86	-47.6032
23.87	1446	23.87	1440.94	23.87	5.06252
23.88	1479	23.88	1442.33	23.88	36.6671
23.89	1450	23.89	1443.79	23.89	6.20649
23.9	1430	23.9	1445.32	23.9	-15.3238
23.91	1435	23.91	1446.93	23.91	-11.9285
23.92	1419	23.92	1448.61	23.92	-29.6132
23.93	1454	23.93	1450.38	23.93	3.61645
23.94	1377	23.94	1452.25	23.94	-75.2468
23.95	1489	23.95	1454.21	23.95	34.7875
23.96	1469	23.96	1456.28	23.96	12.7208
23.97	1468	23.97	1458.46	23.97	9.5394
23.98	1471	23.98	1460.77	23.98	10.233
23.99	1541	23.99	1463.21	23.99	77.791
24	1460	24	1465.8	24	-5.79844
24.01	1468	24.01	1468.55	24.01	-0.54869
24.02	1441	24.02	1471.47	24.02	-30.4745
24.03	1495	24.03	1474.59	24.03	20.4075
24.04	1466	24.04	1477.92	24.04	-11.9214
24.05	1470	24.05	1481.48	24.05	-11.4822
24.06	1466	24.06	1485.3	24.06	-19.2989
24.07	1437	24.07	1489.4	24.07	-52.3985
24.08	1479	24.08	1493.81	24.08	-14.8118
24.09	1486	24.09	1498.57	24.09	-12.574
24.1	1486	24.1	1503.73	24.1	-17.7255
24.11	1478	24.11	1509.31	24.11	-31.3124
24.12	1450	24.12	1515.39	24.12	-65.3876
24.13	1482	24.13	1522.01	24.13	-40.0105
24.14	1532	24.14	1529.24	24.14	2.76178
24.15	1493	24.15	1537.19	24.15	-44.1868
24.16	1515	24.16	1545.97	24.16	-30.9696
24.17	1520	24.17	1555.67	24.17	-35.6685
24.18	1541	24.18	1566.41	24.18	-25.4117
24.19	1533	24.19	1578.35	24.19	-45.3467
24.2	1509	24.2	1591.64	24.2	-82.6432
24.21	1538	24.21	1606.49	24.21	-68.4887
24.22	1493	24.22	1623.08	24.22	-130.079
24.23	1670	24.23	1641.66	24.23	28.3402
24.24	1634	24.24	1662.48	24.24	-28.4838
24.25	1685	24.25	1685.82	24.25	-0.81645
24.26	1677	24.26	1711.93	24.26	-34.93
24.27	1690	24.27	1741.08	24.27	-51.0751
24.28	1716	24.28	1773.49	24.28	-57.4901
24.29	1826	24.29	1809.36	24.29	16.6386
24.3	1879	24.3	1848.8	24.3	30.1952
24.31	1948	24.31	1891.84	24.31	56.1587
24.32	1993	24.32	1938.37	24.32	54.6294
24.33	1971	24.33	1988.14	24.33	-17.1402
24.34	2047	24.34	2040.71	24.34	6.29314
24.35	2194	24.35	2095.39	24.35	98.6103
24.36	2212	24.36	2151.22	24.36	60.7843
24.37	2330	24.37	2206.86	24.37	123.137
24.38	2337	24.38	2260.62	24.38	76.3802
24.39	2340	24.39	2310.38	24.39	29.619
24.4	2423	24.4	2353.73	24.4	69.2721
24.41	2362	24.41	2388.12	24.41	-26.124
24.42	2424	24.42	2411.25	24.42	12.7541
24.43	2433	24.43	2421.4	24.43	11.598
24.44	2447	24.44	2417.92	24.44	29.0835
24.45	2442	24.45	2401.29	24.45	40.7118
24.46	2369	24.46	2373.08	24.46	-4.07997
24.47	2340	24.47	2335.55	24.47	4.44561
24.48	2253	24.48	2291.17	24.48	-38.1662
24.49	2252	24.49	2242.2	24.49	9.79548
24.5	2264	24.5	2190.61	24.5	73.389
24.51	2250	24.51	2137.96	24.51	112.042
24.52	2115	24.52	2085.51	24.52	29.4922
24.53	2050	24.53	2034.27	24.53	15.7295
24.54	2008	24.54	1985.05	24.54	22.9545
24.55	1960	24.55	1938.43	24.55	21.5654
24.56	1874	24.56	1894.85	24.56	-20.8495
24.57	1917	24.57	1854.53	24.57	62.474
24.58	1719	24.58	1817.55	24.58	-98.5472
24.59	1703	24.59	1783.87	24.59	-80.8744
24.6	1717	24.6	1753.38	24.6	-36.379
24.61	1730	24.61	1725.87	24.61	4.12678
24.62	1676	24.62	1701.13	24.62	-25.135
24.63	1659	24.63	1678.93	24.63	-19.9274
24.64	1630	24.64	1659.01	24.64	-29.0125
24.65	1600	24.65	1641.16	24.65	-41.1609
24.66	1607	24.66	1625.16	24.66	-18.1573
24.67	1592	24.67	1610.8	24.67	-18.8045
24.68	1576	24.68	1597.92	24.68	-21.9167
24.69	1585	24.69	1586.33	24.69	-1.33217
24.7	1573	24.7	1575.91	24.7	-2.90685
24.71	1585	24.71	1566.51	24.71	18.4885
24.72	1561	24.72	1558.03	24.72	2.96824
24.73	1512	24.73	1550.37	24.73	-38.3666
24.74	1586	24.74	1543.43	24.74	42.5729
24.75	1491	24.75	1537.14	24.75	-46.1359
24.76	1508	24.76	1531.43	24.76	-23.4274
24.77	1527	24.77	1526.24	24.77	0.75916
24.78	1504	24.78	1521.5	24.78	-17.4991
24.79	1520	24.79	1517.17	24.79	2.82655
24.8	1577	24.8	1513.22	24.8	63.7772
24.81	1537	24.81	1509.61	24.81	27.3889
24.82	1528	24.82	1506.31	24.82	21.6934
24.83	1462	24.83	1503.28	24.83	-41.2818
24.84	1425	24.84	1500.51	24.84	-75.5106
24.85	1545	24.85	1497.97	24.85	47.0281
24.86	1527	24.86	1495.65	24.86	31.3531
24.87	1515	24.87	1493.52	24.87	21.4814
24.88	1514	24.88	1491.57	24.88	22.4281
24.89	1485	24.89	1489.79	24.89	-4.79364
24.9	1515	24.9	1488.17	24.9	26.8279
24.91	1469	24.91	1486.7	24.91	-17.6969
24.92	1354	24.92	1485.36	24.92	-131.359
24.93	1471	24.93	1484.15	24.93	-13.1498
24.94	1457	24.94	1483.06	24.94	-26.0627
24.95	1535	24.95	1482.09	24.95	52.9088
24.96	1500	24.96	1481.23	24.96	18.7702
24.97	1452	24.97	1480.47	24.97	-28.4739
[truncated: 6,505 more rows]

## Sheet: Figure5g
Calculated		Experiment		Difference		Bragg positions
2θ (degree)	Intensity	2θ (degree)	Intensity	2θ (degree)	Intensity	2θ (degree)	Intensity
5	3875	5	4020.51	5	-145.509	7.1678	0
5.02	4220.83	5.02	4047.28	5.02	173.551	7.65542	0
5.04	4145.83	5.04	4071.13	5.04	74.7006	10.4946	0
5.06	4179.17	5.06	4092.32	5.06	86.8475	12.1356	0
5.08	4162.5	5.08	4111.02	5.08	51.4839	13.0027	0
5.1	4166.67	5.1	4127.39	5.1	39.2748	13.0027	0
5.12	3875	5.12	4141.61	5.12	-266.611	13.2794	0
5.14	4195.83	5.14	4153.85	5.14	41.9848	14.3638	0
5.16	4254.17	5.16	4164.25	5.16	89.9173	15.3453	0
5.18	4200	5.18	4172.77	5.18	27.2328	16.2955	0
5.2	4325	5.2	4179.67	5.2	145.329	16.2955	0
5.22	3954.17	5.22	4185.08	5.22	-230.918	16.9551	0
5.24	4170.83	5.24	4189.13	5.24	-18.2946	16.9551	0
5.26	4375	5.26	4191.92	5.26	183.085	16.9807	0
5.28	3900	5.28	4193.56	5.28	-293.556	18.6265	0
5.3	4216.67	5.3	4194.16	5.3	22.5069	18.6499	0
5.32	4158.33	5.32	4193.84	5.32	-35.5078	18.6499	0
5.34	4283.33	5.34	4192.8	5.34	90.5354	19.6096	0
5.36	4262.5	5.36	4190.92	5.36	71.5799	19.6096	0
5.38	4154.17	5.38	4188.13	5.38	-33.9673	20.1643	0
5.4	4191.67	5.4	4184.7	5.4	6.9705	20.1643	0
5.42	4033.33	5.42	4180.72	5.42	-147.391	20.346	0
5.44	4254.17	5.44	4176.4	5.44	77.7688	20.346	0
5.46	4216.67	5.46	4171.58	5.46	45.0841	21.0785	0
5.48	3841.67	5.48	4166.18	5.48	-324.514	21.6174	0
5.5	4083.33	5.5	4160.42	5.5	-77.0904	21.6174	0
5.52	4212.5	5.52	4154.39	5.52	58.1076	22.4556	0
5.54	4112.5	5.54	4148.15	5.54	-35.6452	22.4556	0
5.56	4154.17	5.56	4141.74	5.56	12.4283	22.9446	0
5.58	4283.33	5.58	4135.24	5.58	148.092	22.9637	0
5.6	3870.83	5.6	4128.83	5.6	-257.993	22.9637	0
5.62	4291.67	5.62	4122.16	5.62	169.511	23.1054	0
5.64	3991.67	5.64	4115.32	5.64	-123.653	23.1434	0
5.66	4016.67	5.66	4108.46	5.66	-91.7949	24.2211	0
5.68	4270.83	5.68	4101.63	5.68	169.206	24.2211	0
5.7	4137.5	5.7	4094.85	5.7	42.6514	24.4101	0
5.72	4150	5.72	4088.15	5.72	61.8502	24.9943	0
5.74	4125	5.74	4081.55	5.74	43.4452	25.4372	0
5.76	4245.83	5.76	4075.09	5.76	170.748	25.4372	0
5.78	4079.17	5.78	4068.76	5.78	10.4061	25.6178	0
5.8	4458.33	5.8	4062.6	5.8	395.734	25.6178	0
5.82	4204.17	5.82	4056.62	5.82	147.548	26.1768	0
5.84	3841.67	5.84	4050.83	5.84	-209.166	26.1768	0
5.86	4025	5.86	4045.26	5.86	-20.2568	26.618	0
5.88	3950	5.88	4039.9	5.88	-89.903	26.618	0
5.9	3991.67	5.9	4034.78	5.9	-43.1165	26.618	0
5.92	4033.33	5.92	4029.91	5.92	3.42551	26.618	0
5.94	3916.67	5.94	4025.29	5.94	-108.621	26.7415	0
5.96	4079.17	5.96	4020.93	5.96	58.2355	27.3116	0
5.98	4045.83	5.98	4016.85	5.98	28.9856	27.3116	0
6	3979.17	6	4013.05	6	-33.879	27.7201	0
6.02	4016.67	6.02	4009.53	6.02	7.13433	27.7201	0
6.04	4029.17	6.04	4006.32	6.04	22.8516	27.855	0
6.06	3975	6.06	4003.4	6.06	-28.4012	27.855	0
6.08	3912.5	6.08	4000.8	6.08	-88.2981	27.8869	0
6.1	3975	6.1	3998.51	6.1	-23.5136	27.8869	0
6.12	4108.33	6.12	3996.56	6.12	111.777	28.8141	0
6.14	4154.17	6.14	3994.94	6.14	159.231	28.8141	0
6.16	4150	6.16	3993.66	6.16	156.336	28.8451	0
6.18	4070.83	6.18	3992.75	6.18	78.0804	28.9598	0
6.2	4112.5	6.2	3992.21	6.2	120.287	29.4601	0
6.22	4000	6.22	3992	6.22	7.99977	29.4601	0
6.24	4125	6.24	3992.11	6.24	132.887	29.8415	0
6.26	4045.83	6.26	3992.61	6.26	53.2199	29.8415	0
6.28	4054.17	6.28	3993.52	6.28	60.6497	29.8865	0
6.3	4170.83	6.3	3994.84	6.3	175.992	29.9975	0
6.32	3970.83	6.32	3996.61	6.32	-25.7749	29.9975	0
6.34	4220.83	6.34	3998.84	6.34	221.99	30.8959	0
6.36	4066.67	6.36	4001.58	6.36	65.091	30.8959	0
6.38	3883.33	6.38	4004.84	6.38	-121.509	30.9747	0
6.4	3933.33	6.4	4008.69	6.4	-75.3541	31.4745	0
6.42	3983.33	6.42	4013.16	6.42	-29.8305	31.4745	0
6.44	4166.67	6.44	4018.34	6.44	148.329	31.834	0
6.46	4050	6.46	4024.29	6.46	25.7106	31.834	0
6.48	4087.5	6.48	4031.12	6.48	56.3765	31.834	0
6.5	4179.17	6.5	4038.97	6.5	140.193	31.8482	0
6.52	4200	6.52	4048.02	6.52	151.979	31.8482	0
6.54	4075	6.54	4058.52	6.54	16.4768	31.9813	0
6.56	4058.33	6.56	4070.89	6.56	-12.5547	32.7894	0
6.58	4120.83	6.58	4085.81	6.58	35.0228	32.7894	0
6.6	4037.5	6.6	4104.53	6.6	-67.0282	32.8032	0
6.62	4262.5	6.62	4129.16	6.62	133.336	32.8032	0
6.64	4200	6.64	4163	6.64	36.9988	32.8032	0
6.66	4241.67	6.66	4210.29	6.66	31.3811	32.8032	0
6.68	4300	6.68	4275.33	6.68	24.6735	32.8307	0
6.7	4129.17	6.7	4360.78	6.7	-231.617	32.8307	0
6.72	4462.5	6.72	4466.84	6.72	-4.34312	32.9328	0
6.74	4341.67	6.74	4592.23	6.74	-250.565	32.9328	0
6.76	4412.5	6.76	4735.68	6.76	-323.183	33.3792	0
6.78	4733.33	6.78	4896.79	6.78	-163.459	33.3792	0
6.8	4837.5	6.8	5076.27	6.8	-238.774	33.3792	0
6.82	4995.83	6.82	5275.95	6.82	-280.112	33.761	0
6.84	5050	6.84	5498.71	6.84	-448.712	33.8338	0
6.86	4912.5	6.86	5748.6	6.86	-836.097	33.8338	0
6.88	5587.5	6.88	6031.17	6.88	-443.675	33.8606	0
6.9	6058.33	6.9	6354.16	6.9	-295.827	33.8606	0
6.92	6337.5	6.92	6728.5	6.92	-391.005	34.2963	0
6.94	7120.83	6.94	7170.36	6.94	-49.522	34.2963	0
6.96	7516.67	6.96	7704.12	6.96	-187.456	34.3493	0
6.98	8700	6.98	8365.65	6.98	334.35	34.6692	0
7	9345.83	7	9199.79	7	146.047	34.6692	0
7.02	10483.3	7.02	10238.6	7.02	244.778	35.2441	0
7.04	11945.8	7.04	11445.4	7.04	500.48	35.2441	0
7.06	13108.3	7.06	12634.9	7.06	473.471	35.5185	0
7.08	13487.5	7.08	13422.9	7.08	64.6137	35.5185	0
7.1	13066.7	7.1	13314	7.1	-247.291	35.5313	0
7.12	12304.2	7.12	12104	7.12	200.151	35.5313	0
7.14	10033.3	7.14	10261.9	7.14	-228.599	35.6266	0
7.16	8970.83	7.16	8484.45	7.16	486.381	35.6266	0
7.18	7562.5	7.18	7157.71	7.18	404.79	35.6522	0
7.2	6562.5	7.2	6346.4	7.2	216.099	35.6522	0
7.22	5937.5	7.22	5956.76	7.22	-19.263	36.3883	0
7.24	5925	7.24	5862.42	7.24	62.577	36.426	0
7.26	6154.17	7.26	5962.27	7.26	191.896	36.9275	0
7.28	6266.67	7.28	6191.65	7.28	75.0179	36.9275	0
7.3	6329.17	7.3	6514.83	7.3	-185.66	36.9772	0
7.32	6675	7.32	6915.16	7.32	-240.155	36.9772	0
7.34	6970.83	7.34	7387.95	7.34	-417.121	37.2405	0
7.36	7233.33	7.36	7936.42	7.36	-703.082	37.2405	0
7.38	7962.5	7.38	8569.89	7.38	-607.391	37.2775	0
7.4	8500	7.4	9304.02	7.4	-804.024	37.2775	0
7.42	9429.17	7.42	10162.6	7.42	-733.458	37.3689	0
7.44	10095.8	7.44	11181.7	7.44	-1085.83	37.3689	0
7.46	11766.7	7.46	12415.8	7.46	-649.13	37.7693	0
7.48	13337.5	7.48	13944.9	7.48	-607.421	37.818	0
7.5	15841.7	7.5	15868.6	7.5	-26.942	37.818	0
7.52	18979.2	7.52	18259.8	7.52	719.359	38.0885	0
7.54	22479.2	7.54	21048.4	7.54	1430.75	38.0885	0
7.56	24183.3	7.56	23851.7	7.56	331.66	38.0885	0
7.58	26516.7	7.58	25847.9	7.58	668.8	38.0885	0
7.6	26404.2	7.6	25914.6	7.6	489.548	38.1126	0
7.62	23354.2	7.62	23458.5	7.62	-104.354	38.1126	0
7.64	18554.2	7.64	19297.1	7.64	-742.948	38.5954	0
7.66	14637.5	7.66	14913.2	7.66	-275.705	38.5954	0
7.68	11300	7.68	11298.4	7.68	1.61825	38.8969	0
7.7	9020.83	7.7	8737.59	7.7	283.24	38.8969	0
7.72	7529.17	7.72	7088.9	7.72	440.268	38.997	0
7.74	6891.67	7.74	6077.93	7.74	813.735	39.0207	0
7.76	6162.5	7.76	5461.03	7.76	701.466	39.0207	0
7.78	5737.5	7.78	5071.97	7.78	665.528	39.0207	0
7.8	5400	7.8	4811.84	7.8	588.162	39.7032	0
7.82	5466.67	7.82	4625.92	7.82	840.748	39.7032	0
7.84	4862.5	7.84	4484.91	7.84	377.59	39.7149	0
7.86	4854.17	7.86	4372.97	7.86	481.201	39.7149	0
7.88	4700	7.88	4281.2	7.88	418.804	39.7149	0
7.9	4491.67	7.9	4204.21	7.9	287.455	39.7149	0
7.92	4191.67	7.92	4138.49	7.92	53.1764	39.7382	0
7.94	4333.33	7.94	4081.58	7.94	251.755	39.7382	0
7.96	4020.83	7.96	4031.69	7.96	-10.8603	39.8249	0
7.98	4170.83	7.98	3987.39	7.98	183.441	39.8249	0
8	4020.83	8	3947.65	8	73.1808	40.2046	0
8.02	3854.17	8.02	3911.72	8.02	-57.5519	40.2046	0
8.04	3945.83	8.04	3878.95	8.04	66.8786	40.2508	0
8.06	3670.83	8.06	3848.86	8.06	-178.022	40.2508	0
8.08	3729.17	8.08	3821.01	8.08	-91.847	40.2508	0
8.1	3929.17	8.1	3795.1	8.1	134.068	40.2508	0
8.12	4012.5	8.12	3770.84	8.12	241.659	40.496	0
8.14	3858.33	8.14	3748.02	8.14	110.313	40.496	0
8.16	3841.67	8.16	3726.42	8.16	115.247	40.5649	0
8.18	3712.5	8.18	3705.9	8.18	6.59691	40.5928	0
8.2	3741.67	8.2	3686.34	8.2	55.3283	40.9893	0
8.22	3408.33	8.22	3667.61	8.22	-259.28	40.9893	0
8.24	3570.83	8.24	3649.63	8.24	-78.7991	41.3101	0
8.26	3620.83	8.26	3632.31	8.26	-11.4801	41.3101	0
8.28	3541.67	8.28	3615.59	8.28	-73.919	41.344	0
8.3	3700	8.3	3599.39	8.3	100.612	41.3715	0
8.32	3612.5	8.32	3583.67	8.32	28.8333	41.3715	0
8.34	3691.67	8.34	3568.38	8.34	123.289	41.7619	0
8.36	3425	8.36	3553.48	8.36	-128.48	41.7619	0
8.38	3687.5	8.38	3538.94	8.38	148.561	41.8067	0
8.4	3654.17	8.4	3524.72	8.4	129.442	41.8067	0
8.42	3675	8.42	3510.81	8.42	164.191	42.1113	0
8.44	3212.5	8.44	3497.17	8.44	-284.671	42.1113	0
8.46	3541.67	8.46	3483.79	8.46	57.874	42.1605	0
8.48	3391.67	8.48	3470.67	8.48	-79.003	42.1605	0
8.5	3470.83	8.5	3457.81	8.5	13.0238	42.8124	0
8.52	3220.83	8.52	3445.1	8.52	-224.267	42.8124	0
8.54	3408.33	8.54	3432.54	8.54	-24.2026	42.8344	0
8.56	3258.33	8.56	3420.13	8.56	-161.796	42.8344	0
8.58	3262.5	8.58	3407.88	8.58	-145.38	42.8344	0
8.6	3245.83	8.6	3395.78	8.6	-149.947	42.9159	0
8.62	3525	8.62	3383.83	8.62	141.173	43.5478	0
8.64	3166.67	8.64	3372.01	8.64	-205.347	43.5478	0
8.66	3283.33	8.66	3360.34	8.66	-77.0045	43.5478	0
8.68	3500	8.68	3348.81	8.68	151.187	43.5478	0
8.7	3125	8.7	3337.37	8.7	-212.37	43.5803	0
8.72	3237.5	8.72	3326.03	8.72	-88.5332	43.5803	0
8.74	3320.83	8.74	3314.81	8.74	6.02489	43.6128	0
8.76	3275	8.76	3303.69	8.76	-28.694	43.6128	0
8.78	3229.17	8.78	3292.69	8.78	-63.5211	43.639	0
8.8	3104.17	8.8	3281.79	8.8	-177.622	43.639	0
8.82	3208.33	8.82	3271	8.82	-62.6618	43.6606	0
8.84	3079.17	8.84	3260.31	8.84	-181.142	43.6606	0
8.86	3383.33	8.86	3249.73	8.86	133.602	44.0561	0
8.88	3237.5	8.88	3239.27	8.88	-1.77337	44.0561	0
8.9	3220.83	8.9	3228.99	8.9	-8.15831	44.2948	0
8.92	3166.67	8.92	3218.74	8.92	-52.0727	44.2948	0
8.94	3145.83	8.94	3208.52	8.94	-62.6894	44.3482	0
8.96	3266.67	8.96	3198.39	8.96	68.2799	44.7433	0
8.98	3216.67	8.98	3188.34	8.98	28.3224	44.7433	0
9	3125	9	3178.4	9	-53.401	44.7433	0
9.02	3170.83	9.02	3168.56	9.02	2.27461	44.7433	0
9.04	3150	9.04	3158.81	9.04	-8.81484	44.7857	0
9.06	3041.67	9.06	3149.15	9.06	-107.482	44.7857	0
9.08	3183.33	9.08	3139.57	9.08	43.7668	44.7857	0
9.1	2987.5	9.1	3130.25	9.1	-142.754	44.7857	0
9.12	2995.83	9.12	3121.08	9.12	-125.242	45.0108	0
9.14	3133.33	9.14	3112.05	9.14	21.2841	45.0108	0
9.16	3141.67	9.16	3103.14	9.16	38.5295	45.0213	0
9.18	3033.33	9.18	3094.15	9.18	-60.8184	45.0213	0
9.2	3033.33	9.2	3085.21	9.2	-51.874	45.0213	0
9.22	2937.5	9.22	3076.35	9.22	-138.849	45.0213	0
9.24	3050	9.24	3067.55	9.24	-17.5523	45.074	0
9.26	3150	9.26	3058.68	9.26	91.3161	45.074	0
9.28	3258.33	9.28	3050.16	9.28	208.174	45.1207	0
9.3	2904.17	9.3	3041.78	9.3	-137.61	45.1207	0
9.32	3041.67	9.32	3033.51	9.32	8.16051	45.7283	0
9.34	3045.83	9.34	3025.35	9.34	20.4792	45.7596	0
9.36	2979.17	9.36	3017.33	9.36	-38.1604	45.7596	0
9.38	2954.17	9.38	3009.43	9.38	-55.2619	45.8369	0
9.4	2883.33	9.4	3001.63	9.4	-118.295	45.8369	0
9.42	2837.5	9.42	2993.87	9.42	-156.372	46.1763	0
9.44	3191.67	9.44	2986.22	9.44	205.442	46.1763	0
9.46	2729.17	9.46	2978.69	9.46	-249.521	46.4373	0
9.48	3137.5	9.48	2971.26	9.48	166.237	46.4373	0
9.5	2908.33	9.5	2963.95	9.5	-55.6214	46.4682	0
9.52	3104.17	9.52	2956.76	9.52	147.402	46.499	0
9.54	3045.83	9.54	2949.7	9.54	96.1379	46.5446	0
9.56	2866.67	9.56	2942.75	9.56	-76.0846	46.5446	0
9.58	2983.33	9.58	2935.92	9.58	47.4123	46.6062	0
9.6	2900	9.6	2929.11	9.6	-29.1117	46.88	0
9.62	2950	9.62	2922.22	9.62	27.7771	46.9209	0
9.64	2887.5	9.64	2915.63	9.64	-28.1326	46.9209	0
9.66	3058.33	9.66	2909.3	9.66	149.037	47.1481	0
9.68	2800	9.68	2903.1	9.68	-103.105	47.1481	0
9.7	2958.33	9.7	2897.04	9.7	61.2911	47.1481	0
9.72	2879.17	9.72	2891.11	9.72	-11.9415	47.1481	0
9.74	2766.67	9.74	2885.3	9.74	-118.635	47.1685	0
9.76	2870.83	9.76	2879.61	9.76	-8.77945	47.1685	0
9.78	2862.5	9.78	2874	9.78	-11.504	47.199	0
9.8	2941.67	9.8	2868.38	9.8	73.2902	47.199	0
9.82	2820.83	9.82	2862.75	9.82	-41.9182	47.2237	0
9.84	2912.5	9.84	2857.85	9.84	54.6476	47.305	0
9.86	2816.67	9.86	2853.26	9.86	-36.594	47.5757	0
9.88	2829.17	9.88	2848.9	9.88	-19.7381	47.5757	0
9.9	2983.33	9.9	2844.79	9.9	138.541	47.8308	0
9.92	2729.17	9.92	2840.95	9.92	-111.78	47.8308	0
9.94	2883.33	9.94	2837.4	9.94	45.9333	47.8912	0
9.96	2758.33	9.96	2834.2	9.96	-75.8625	47.8912	0
9.98	2783.33	9.98	2831.39	9.98	-48.0582	47.9156	0
10	2833.33	10	2829.07	10	4.26091	47.9156	0
10.02	2841.67	10.02	2827.36	10.02	14.3073	47.996	0
10.04	2908.33	10.04	2826.37	10.04	81.961	47.996	0
10.06	2941.67	10.06	2826.43	10.06	115.235	48.5161	0
10.08	2929.17	10.08	2827.99	10.08	101.177	48.5161	0
10.1	2895.83	10.1	2831.71	10.1	64.1218	48.5459	0
10.12	2979.17	10.12	2838.5	10.12	140.666	48.5459	0
10.14	2887.5	10.14	2849.43	10.14	38.0748	48.9444	0
10.16	2950	10.16	2865.51	10.16	84.4925	48.9444	0
10.18	2854.17	10.18	2887.41	10.18	-33.241	48.984	0
10.2	2758.33	10.2	2915.58	10.2	-157.251	48.984	0
10.22	2950	10.22	2950.53	10.22	-0.52934	48.984	0
10.24	2987.5	10.24	2993.05	10.24	-5.54949	48.984	0
10.26	2995.83	10.26	3044.5	10.26	-48.6712	49.2238	0
10.28	3000	10.28	3106.92	10.28	-106.918	49.2238	0
10.3	3354.17	10.3	3183.46	10.3	170.702	49.2533	0
10.32	3225	10.32	3277.79	10.32	-52.7871	49.2533	0
10.34	3241.67	10.34	3392.36	10.34	-150.692	49.2773	0
10.36	3700	10.36	3524.89	10.36	175.11	49.2773	0
10.38	3500	10.38	3663.08	10.38	-163.084	49.297	0
10.4	3758.33	10.4	3779.71	10.4	-21.3734	49.297	0
10.42	3683.33	10.42	3830.59	10.42	-147.253	49.297	0
10.44	3845.83	10.44	3773.93	10.44	71.9052	49.297	0
10.46	3725	10.46	3616.46	10.46	108.542	49.356	0
10.48	3333.33	10.48	3415.91	10.48	-82.5742	49.356	0
10.5	3220.83	10.5	3226.77	10.5	-5.93318	49.6182	0
10.52	3212.5	10.52	3075.42	10.52	137.084	49.6182	0
10.54	2979.17	10.54	2965.86	10.54	13.3103	49.8948	0
10.56	3062.5	10.56	2890.91	10.56	171.591	49.8948	0
10.58	3025	10.58	2840.78	10.58	184.219	50.0257	0
10.6	2670.83	10.6	2807.13	10.6	-136.3	50.3241	0
10.62	2745.83	10.62	2783.83	10.62	-37.9924	50.3241	0
10.64	2866.67	10.64	2766.98	10.64	99.6855	50.3241	0
10.66	2700	10.66	2754.26	10.66	-54.2596	50.3241	0
10.68	2812.5	10.68	2744.25	10.68	68.2505	50.5302	0
10.7	2783.33	10.7	2736.11	10.7	47.221	50.5399	0
10.72	2704.17	10.72	2729.35	10.72	-25.1855	50.5399	0
10.74	2850	10.74	2723.71	10.74	126.285	50.5882	0
10.76	2720.83	10.76	2718.87	10.76	1.96631	50.5882	0
10.78	2520.83	10.78	2714.44	10.78	-193.604	50.6309	0
10.8	2679.17	10.8	2710.49	10.8	-31.3225	50.6309	0
10.82	2837.5	10.82	2706.97	10.82	130.529	50.6888	0
10.84	2808.33	10.84	2703.83	10.84	104.508	50.6888	0
10.86	2570.83	10.86	2701	10.86	-130.168	51.1886	0
10.88	2600	10.88	2698.46	10.88	-98.4582	51.1886	0
10.9	2704.17	10.9	2696.16	10.9	8.00885	51.1982	0
10.92	2695.83	10.92	2694.06	10.92	1.7721	51.1982	0
10.94	2816.67	10.94	2692.09	10.94	124.578	51.1982	0
10.96	2766.67	10.96	2690.23	10.96	76.4357	51.1982	0
10.98	2733.33	10.98	2688.83	10.98	44.5002	51.2884	0
11	2708.33	11	2687.67	11	20.662	51.6006	0
11.02	2462.5	11.02	2686.69	11.02	-224.195	51.841	0
11.04	2495.83	11.04	2685.89	11.04	-190.059	51.841	0
11.06	2629.17	11.06	2685.26	11.06	-56.0948	51.8979	0
11.08	2741.67	11.08	2684.8	11.08	56.8654	51.8979	0
11.1	2641.67	11.1	2684.51	11.1	-42.8476	51.8979	0
11.12	2600	11.12	2684.41	11.12	-84.4059	51.921	0
11.14	2537.5	11.14	2684.48	11.14	-146.985	51.921	0
11.16	2583.33	11.16	2684.76	11.16	-101.428	51.9399	0
11.18	2725	11.18	2685.23	11.18	39.766	51.9399	0
11.2	2750	11.2	2685.91	11.2	64.0894	51.9968	0
11.22	2691.67	11.22	2686.81	11.22	4.85259	52.2493	0
11.24	2641.67	11.24	2687.96	11.24	-46.2951	52.2493	0
11.26	2679.17	11.26	2689.38	11.26	-10.2096	52.497	0
11.28	2683.33	11.28	2691.09	11.28	-7.75929	52.497	0
11.3	2654.17	11.3	2693.07	11.3	-38.9048	52.497	0
11.32	2679.17	11.32	2695.17	11.32	-16.0071	52.497	0
11.34	2683.33	11.34	2697.57	11.34	-14.2393	52.5158	0
11.36	2616.67	11.36	2700.34	11.36	-83.6713	52.5158	0
11.38	2645.83	11.38	2703.56	11.38	-57.7314	52.5158	0
11.4	2750	11.4	2707.31	11.4	42.693	52.5158	0
11.42	2720.83	11.42	2711.24	11.42	9.598	52.544	0
11.44	2729.17	11.44	2715.62	11.44	13.5429	52.544	0
11.46	2633.33	11.46	2720.58	11.46	-87.2485	52.5816	0
11.48	2654.17	11.48	2726.2	11.48	-72.0335	52.642	0
11.5	2725	11.5	2732.58	11.5	-7.58223	52.642	0
11.52	2662.5	11.52	2739.85	11.52	-77.3541	52.8924	0
11.54	2983.33	11.54	2748.17	11.54	235.163	52.8924	0
11.56	2733.33	11.56	2757.71	11.56	-24.3724	52.9298	0
11.58	2800	11.58	2768.71	11.58	31.2919	52.9298	0
11.6	2741.67	11.6	2781.5	11.6	-39.833	53.1287	0
11.62	3037.5	11.62	2796.5	11.62	240.995	53.1287	0
11.64	2787.5	11.64	2814.31	11.64	-26.8102	53.1287	0
11.66	2912.5	11.66	2835.75	11.66	76.7519	53.1287	0
11.68	2966.67	11.68	2862.03	11.68	104.639	53.2219	0
11.7	2970.83	11.7	2894.92	11.7	75.9171	53.2219	0
11.72	3108.33	11.72	2937.05	11.72	171.284	53.2259	0
11.74	3133.33	11.74	2992.3	11.74	141.03	53.2259	0
11.76	2912.5	11.76	3065.72	11.76	-153.223	53.2818	0
11.78	3245.83	11.78	3163.85	11.78	81.9853	53.2818	0
11.8	3591.67	11.8	3294.4	11.8	297.266	53.7921	0
11.82	3683.33	11.82	3465.55	11.82	217.785	53.7921	0
11.84	3820.83	11.84	3685.12	11.84	135.711	53.8608	0
11.86	3658.33	11.86	3960.59	11.86	-302.254	53.8608	0
11.88	4200	11.88	4299.85	11.88	-99.8516	54.1625	0
11.9	4612.5	11.9	4712.03	11.9	-99.5283	54.1625	0
11.92	5166.67	11.92	5206.52	11.92	-39.8527	54.1625	0
11.94	5758.33	11.94	5789.03	11.94	-30.6973	54.1625	0
11.96	6500	11.96	6453.07	11.96	46.9313	54.1994	0
11.98	7466.67	11.98	7166.75	11.98	299.913	54.1994	0
12	7908.33	12	7858.12	12	50.2169	54.395	0
12.02	8216.67	12.02	8406.77	12.02	-190.102	54.395	0
12.04	8829.17	12.04	8656.15	12.04	173.013	54.4225	0
12.06	8675	12.06	8469.86	12.06	205.139	54.45	0
12.08	7854.17	12.08	7836.1	12.08	18.071	54.45	0
12.1	7037.5	12.1	6922.01	12.1	115.486	54.4867	0
12.12	5679.17	12.12	5962.68	12.12	-283.518	54.4867	0
12.14	4895.83	12.14	5121.26	12.14	-225.428	54.5456	0
12.16	4200	12.16	4461.5	12.16	-261.504	54.5456	0
12.18	3891.67	12.18	3979.91	12.18	-88.2429	54.8265	0
12.2	3641.67	12.2	3642.73	12.2	-1.06617	54.8265	0
12.22	3425	12.22	3410.71	12.22	14.2947	54.8265	0
12.24	3350	12.24	3250.76	12.24	99.2403	54.8265	0
12.26	3020.83	12.26	3138.72	12.26	-117.888	55.0297	0
12.28	3079.17	12.28	3058.23	12.28	20.9415	55.0297	0
12.3	3033.33	12.3	2998.66	12.3	34.6766	55.0297	0
12.32	2954.17	12.32	2953.22	12.32	0.95058	55.0297	0
12.34	3120.83	12.34	2917.91	12.34	202.92	55.048	0
12.36	2912.5	12.36	2890.29	12.36	22.2133	55.048	0
12.38	2741.67	12.38	2868.65	12.38	-126.981	55.0753	0
12.4	2687.5	12.4	2851.18	12.4	-163.68	55.1117	0
12.42	2762.5	12.42	2837.4	12.42	-74.9029	55.1117	0
12.44	2845.83	12.44	2826.73	12.44	19.1077	55.0974	0
12.46	2758.33	12.46	2818.79	12.46	-60.4593	55.4126	0
12.48	2920.83	12.48	2813.36	12.48	107.475	55.4126	0
12.5	2725	12.5	2810.27	12.5	-85.2674	55.6958	0
12.52	2866.67	12.52	2809.45	12.52	57.2136	55.6958	0
12.54	3116.67	12.54	2810.94	12.54	305.729	55.7177	0
12.56	3012.5	12.56	2814.85	12.56	197.654	55.7177	0
12.58	3079.17	12.58	2821.43	12.58	257.732	55.7177	0
12.6	2837.5	12.6	2831.15	12.6	6.35129	55.7358	0
12.62	2879.17	12.62	2844.71	12.62	34.4558	55.7899	0
12.64	3045.83	12.64	2863.24	12.64	182.59	55.7899	0
12.66	2979.17	12.66	2888.42	12.66	90.7462	56.2579	0
12.68	3237.5	12.68	2922.59	12.68	314.906	56.2579	0
12.7	3183.33	12.7	2968.83	12.7	214.504	56.2848	0
12.72	3300	12.72	3030.71	12.72	269.288	56.2848	0
12.74	3175	12.74	3111.89	12.74	63.1101	56.3514	0
12.76	3429.17	12.76	3215.81	12.76	213.355	56.3514	0
12.78	3475	12.78	3346.27	12.78	128.725	56.6799	0
12.8	3383.33	12.8	3507.72	12.8	-124.388	56.6799	0
12.82	3954.17	12.82	3705.36	12.82	248.802	56.6799	0
12.84	4320.83	12.84	3943.57	12.84	377.261	56.6799	0
12.86	4433.33	12.86	4222.69	12.86	210.639	56.8698	0
12.88	4462.5	12.88	4533.5	12.88	-71.0039	56.8698	0
12.9	4520.83	12.9	4849.79	12.9	-328.956	56.8966	0
12.92	5016.67	12.92	5121.66	12.92	-104.998	56.8966	0
12.94	5045.83	12.94	5279.6	12.94	-233.767	56.9233	0
12.96	5116.67	12.96	5275.34	12.96	-158.669	56.9233	0
12.98	5229.17	12.98	5141.76	12.98	87.4103	56.9589	0
13	5012.5	13	4977.53	13	34.9706	56.9589	0
13.02	4870.83	13.02	4877.36	13.02	-6.53132	56.9589	0
13.04	4825	13.04	4900.03	13.04	-75.0252	56.9589	0
13.06	5229.17	13.06	5072.65	13.06	156.517	56.9627	0
13.08	5716.67	13.08	5404.45	13.08	312.22	56.9627	0
13.1	6125	13.1	5898.32	13.1	226.681	57.0161	0
13.12	6741.67	13.12	6553.23	13.12	188.439	57.0161	0
13.14	7100	13.14	7356.1	13.14	-256.103	57.0161	0
13.16	8154.17	13.16	8264.73	13.16	-110.56	57.2535	0
13.18	9087.5	13.18	9182.79	13.18	-95.2889	57.2535	0
13.2	9820.83	13.2	9935.88	13.2	-115.046	57.5306	0
13.22	10479.2	13.22	10281.6	13.22	197.546	57.5306	0
13.24	10066.7	13.24	10030.6	13.24	36.056	57.5521	0
13.26	9650	13.26	9222.82	13.26	427.175	57.5521	0
13.28	8154.17	13.28	8103.64	13.28	50.5255	57.6228	0
13.3	7054.17	13.3	6938.39	13.3	115.776	57.6228	0
13.32	5683.33	13.32	5902.37	13.32	-219.036	57.8586	0
13.34	5083.33	13.34	5069.19	13.34	14.1439	57.8586	0
13.36	4237.5	13.36	4441.19	13.36	-203.694	58.0812	0
13.38	3800	13.38	3985.83	13.38	-185.834	58.0812	0
13.4	3683.33	13.4	3661.54	13.4	21.7971	58.09	0
13.42	3254.17	13.42	3430.84	13.42	-176.673	58.09	0
13.44	3216.67	13.44	3264.76	13.44	-48.0931	58.1339	0
13.46	3012.5	13.46	3142.6	13.46	-130.097	58.1339	0
13.48	2750	13.48	3050.27	13.48	-300.27	58.169	0
13.5	2766.67	13.5	2978.47	13.5	-211.801	58.169	0
13.52	2800	13.52	2921.12	13.52	-121.122	58.1728	0
13.54	2925	13.54	2874.27	13.54	50.7251	58.1728	0
13.56	2675	13.56	2835.31	13.56	-160.306	58.1728	0
13.58	2658.33	13.58	2802.44	13.58	-144.102	58.1728	0
13.6	2895.83	13.6	2774.4	13.6	121.435	58.6896	0
13.62	2633.33	13.62	2750.3	13.62	-116.967	58.6896	0
13.64	2833.33	13.64	2729.37	13.64	103.967	58.6896	0
13.66	2454.17	13.66	2711.05	13.66	-256.882	58.6896	0
13.68	2470.83	13.68	2694.96	13.68	-224.129	58.6896	0
13.7	2766.67	13.7	2680.8	13.7	85.8704	58.6896	0
13.72	2633.33	13.72	2668.3	13.72	-34.9685	58.7071	0
13.74	2583.33	13.74	2657.27	13.74	-73.9385	59.057	0
13.76	2345.83	13.76	2647.53	13.76	-301.695	59.057	0
13.78	2725	13.78	2638.97	13.78	86.034	59.1614	0
13.8	2787.5	13.8	2631.5	13.8	155.999	59.2768	0
13.82	2637.5	13.82	2625.08	13.82	12.4185	59.2768	0
13.84	2450	13.84	2619.67	13.84	-169.67	59.3028	0
13.86	2516.67	13.86	2615.18	13.86	-98.5163	59.3028	0
13.88	2508.33	13.88	2611.31	13.88	-102.981	59.3672	0
13.9	2637.5	13.9	2608.33	13.9	29.1742	59.3672	0
13.92	2562.5	13.92	2606.29	13.92	-43.7873	59.4193	0
13.94	2600	13.94	2605.31	13.94	-5.30935	59.4193	0
13.96	2591.67	13.96	2605.57	13.96	-13.9037	59.6852	0
13.98	2716.67	13.98	2607.35	13.98	109.314	59.6852	0
14	2633.33	14	2611.09	14	22.2417	59.7543	0
14.02	2529.17	14.02	2617.43	14.02	-88.2634	59.8949	0
14.04	2670.83	14.04	2627.27	14.04	43.5587	59.8949	0
14.06	2670.83	14.06	2641.83	14.06	29.007	59.9552	0
14.08	2604.17	14.08	2662.55	14.08	-58.3812	59.9552	0
14.1	2662.5	14.1	2691.05	14.1	-28.5457	60.0107	0
14.12	2641.67	14.12	2728.93	14.12	-87.2641	60.2406	0
14.14	2695.83	14.14	2777.75	14.14	-81.915	60.2406	0
14.16	2870.83	14.16	2838.87	14.16	31.9622	60.2749	0
14.18	3087.5	14.18	2913.06	14.18	174.445	60.2749	0
14.2	2941.67	14.2	2999.44	14.2	-57.7701	60.2749	0
14.22	3300	14.22	3093.93	14.22	206.075	60.2749	0
14.24	3070.83	14.24	3187.19	14.24	-116.358	60.3437	0
14.26	3154.17	14.26	3262.98	14.26	-108.811	60.3437	0
14.28	3208.33	14.28	3299.39	14.28	-91.0594	60.4577	0
14.3	3341.67	14.3	3278.53	14.3	63.1374	60.4577	0
14.32	3358.33	14.32	3202.41	14.32	155.927	60.4577	0
14.34	3100	14.34	3094.33	14.34	5.6651	60.4663	0
14.36	2800	14.36	2980.93	14.36	-180.931	60.4663	0
14.38	3020.83	14.38	2879.59	14.38	141.246	60.4663	0
14.4	2641.67	14.4	2797.73	14.4	-156.068	60.4663	0
14.42	2683.33	14.42	2735.91	14.42	-52.5788	60.5092	0
14.44	2712.5	14.44	2691.2	14.44	21.2993	60.5092	0
14.46	2720.83	14.46	2659.71	14.46	61.1266	60.5092	0
14.48	2566.67	14.48	2637.88	14.48	-71.2105	60.5092	0
14.5	2658.33	14.5	2622.93	14.5	35.4049	60.5434	0
14.52	2533.33	14.52	2612.84	14.52	-79.5111	60.5434	0
14.54	2637.5	14.54	2606.23	14.54	31.2693	60.5434	0
14.56	2450	14.56	2602.15	14.56	-152.152	60.5434	0
14.58	2500	14.58	2600.01	14.58	-100.014	60.53	0
14.6	2420.83	14.6	2599.5	14.6	-178.67	60.53	0
14.62	2562.5	14.62	2600.31	14.62	-37.8119	60.5985	0
14.64	2700	14.64	2602.28	14.64	97.7195	60.5985	0
14.66	2470.83	14.66	2605.33	14.66	-134.494	61.043	0
14.68	2612.5	14.68	2609.42	14.68	3.08383	61.043	0
14.7	2504.17	14.7	2614.54	14.7	-110.378	61.0686	0
14.72	2554.17	14.72	2620.74	14.72	-66.5723	61.0686	0
14.74	2487.5	14.74	2628.05	14.74	-140.555	61.0686	0
14.76	2708.33	14.76	2636.58	14.76	71.755	61.0686	0
14.78	2600	14.78	2646.44	14.78	-46.4422	61.1319	0
14.8	2608.33	14.8	2657.89	14.8	-49.5544	61.1319	0
14.82	2575	14.82	2670.81	14.82	-95.8088	61.4103	0
14.84	2954.17	14.84	2685.59	14.84	268.575	61.4103	0
14.86	2633.33	14.86	2702.57	14.86	-69.2396	61.4103	0
14.88	2725	14.88	2722.14	14.88	2.85567	61.4443	0
14.9	2733.33	14.9	2744.83	14.9	-11.4917	61.4443	0
14.92	2766.67	14.92	2771.3	14.92	-4.6355	61.4443	0
14.94	3008.33	14.94	2802.52	14.94	205.817	61.4443	0
14.96	2970.83	14.96	2839.79	14.96	131.042	61.5123	0
14.98	2883.33	14.98	2885.17	14.98	-1.83506	61.5123	0
15	3216.67	15	2941.08	15	275.589	61.625	0
15.02	3237.5	15.02	3011.47	15.02	226.031	61.625	0
15.04	3300	15.04	3101.96	15.04	198.036	61.6759	0
15.06	3537.5	15.06	3220.78	15.06	316.715	61.6759	0
15.08	3637.5	15.08	3378.66	15.08	258.836	61.7134	0
15.1	3887.5	15.1	3588.78	15.1	298.72	61.7134	0
15.12	4437.5	15.12	3865.85	15.12	571.65	61.7643	0
15.14	4654.17	15.14	4224.67	15.14	429.499	61.7643	0
15.16	4866.67	15.16	4678.43	15.16	188.236	61.9903	0
15.18	5362.5	15.18	5235.97	15.18	126.525	61.9903	0
15.2	5925	15.2	5896.35	15.2	28.6451	62.0917	0
15.22	6420.83	15.22	6639.78	15.22	-218.942	62.2291	0
15.24	7525	15.24	7414.5	15.24	110.498	62.2291	0
15.26	8029.17	15.26	8121.73	15.26	-92.5586	62.2544	0
15.28	8395.83	15.28	8611.93	15.28	-216.092	62.2882	0
15.3	8858.33	15.3	8733.12	15.3	125.215	62.2882	0
15.32	8762.5	15.32	8433.04	15.32	329.463	62.3423	0
15.34	7645.83	15.34	7803.27	15.34	-157.44	62.3423	0
15.36	7050	15.36	7006.7	15.36	43.3047	62.5672	0
15.38	6337.5	15.38	6192.33	15.38	145.174	62.5672	0
15.4	5029.17	15.4	5458.4	15.4	-429.233	62.6681	0
15.42	4658.33	15.42	4850.33	15.42	-191.993	62.6681	0
15.44	3925	15.44	4374.96	15.44	-449.965	62.7796	0
15.46	3741.67	15.46	4017.86	15.46	-276.193	62.7796	0
15.48	3675	15.48	3756.65	15.48	-81.6527	62.8299	0
15.5	3345.83	15.5	3568.88	15.5	-223.048	62.8299	0
15.52	3216.67	15.52	3435.48	15.52	-218.814	62.8503	0
15.54	3104.17	15.54	3341.68	15.54	-237.518	62.8503	0
15.56	3295.83	15.56	3276.69	15.56	19.1413	62.8671	0
15.58	3087.5	15.58	3233	15.58	-145.499	62.8671	0
15.6	2987.5	15.6	3205.49	15.6	-217.989	62.9174	0
15.62	3179.17	15.62	3190.67	15.62	-11.5001	62.9174	0
15.64	3191.67	15.64	3186.05	15.64	5.61493	63.3608	0
15.66	3300	15.66	3190.58	15.66	109.423	63.3608	0
15.68	3291.67	15.68	3203.58	15.68	88.0865	63.3608	0
15.7	3266.67	15.7	3224.89	15.7	41.7806	63.3608	0
15.72	3466.67	15.72	3254.74	15.72	211.929	63.7121	0
15.74	3616.67	15.74	3293.78	15.74	322.882	63.7121	0
15.76	3562.5	15.76	3343.12	15.76	219.382	63.7454	0
15.78	3575	15.78	3404.33	15.78	170.667	63.7454	0
15.8	3612.5	15.8	3479.63	15.8	132.866	63.7454	0
15.82	3770.83	15.82	3572.06	15.82	198.768	63.7454	0
15.84	4058.33	15.84	3685.63	15.84	372.707	63.8119	0
15.86	4116.67	15.86	3825.03	15.86	291.635	63.9473	0
15.88	4100	15.88	3997.2	15.88	102.805	63.9473	0
15.9	4508.33	15.9	4211.08	15.9	297.253	63.9722	0
15.92	4791.67	15.92	4478.04	15.92	313.626	63.9722	0
15.94	5120.83	15.94	4812.98	15.94	307.856	64.0054	0
15.96	5800	15.96	5235.01	15.96	564.991	64.0054	0
15.98	5929.17	15.98	5767.89	15.98	161.28	64.0054	0
16	6454.17	16	6439.95	16	14.2157	64.0054	0
16.02	7337.5	16.02	7282.94	16.02	54.5595	63.9924	0
16.04	8466.67	16.04	8329.02	16.04	137.643	63.9924	0
16.06	9266.67	16.06	9605.26	16.06	-338.589	64.009	0
16.08	10800	16.08	11125.2	16.08	-325.198	64.009	0
16.1	12191.7	16.1	12878.5	16.1	-686.803	64.3796	0
16.12	14662.5	16.12	14819.8	16.12	-157.342	64.3796	0
16.14	16670.8	16.14	16857.6	16.14	-186.792	64.5143	0
16.16	18304.2	16.16	18841	16.16	-536.881	64.5143	0
16.18	20033.3	16.18	20553.5	16.18	-520.147	64.5391	0
16.2	21950	16.2	21720.2	16.2	229.755	64.5391	0
16.22	23129.2	16.22	22050.3	16.22	1078.84	64.5592	0
16.24	22033.3	16.24	21345.3	16.24	688.055	64.9446	0
16.26	20704.2	16.26	19657	16.26	1047.18	64.9446	0
16.28	17870.8	16.28	17324	16.28	546.878	65.054	0
16.3	14875	16.3	14786.7	16.3	88.2768	65.054	0
16.32	12466.7	16.32	12391.4	16.32	75.3019	65.1363	0
16.34	10220.8	16.34	10330.6	16.34	-109.781	65.1363	0
16.36	8079.17	16.36	8667.2	16.36	-588.034	65.1363	0
16.38	6779.17	16.38	7380.15	16.38	-600.988	65.1363	0
16.4	5920.83	16.4	6409.22	16.4	-488.389	65.1398	0
16.42	5279.17	16.42	5685.42	16.42	-406.249	65.1398	0
16.44	4904.17	16.44	5146.46	16.44	-242.297	65.1398	0
16.46	4470.83	16.46	4742.6	16.46	-271.766	65.1892	0
16.48	3945.83	16.48	4436.47	16.48	-490.639	65.1892	0
16.5	4266.67	16.5	4201.07	16.5	65.5995	65.1892	0
16.52	3854.17	16.52	4017.35	16.52	-163.179	65.1892	0
16.54	3683.33	16.54	3872.11	16.54	-188.781	65.616	0
16.56	3637.5	16.56	3756.36	16.56	-118.856	65.616	0
16.58	3495.83	16.58	3664.02	16.58	-168.19	65.616	0
16.6	3600	16.6	3591.23	16.6	8.77054	65.6242	0
16.62	3808.33	16.62	3535.68	16.62	272.654	65.6242	0
16.64	3541.67	16.64	3496.4	16.64	45.2685	65.6242	0
16.66	3458.33	16.66	3473.6	16.66	-15.2674	65.6242	0
16.68	3412.5	16.68	3468.64	16.68	-56.1407	65.6406	0
16.7	3433.33	16.7	3483.93	16.7	-50.5924	65.6406	0
16.72	3891.67	16.72	3522.7	16.72	368.964	65.7014	0
16.74	3783.33	16.74	3588.5	16.74	194.833	65.7014	0
16.76	3875	16.76	3684.19	16.76	190.813	65.7388	0
16.78	3741.67	16.78	3810.74	16.78	-69.0729	65.969	0
16.8	4029.17	16.8	3965.8	16.8	63.3696	65.969	0
16.82	4241.67	16.82	4141.82	16.82	99.8419	66.067	0
16.84	4120.83	16.84	4323.78	16.84	-202.942	66.067	0
16.86	4616.67	16.86	4486.86	16.86	129.808	66.1754	0
16.88	4504.17	16.88	4596.84	16.88	-92.6741	66.1754	0
16.9	4504.17	16.9	4619.5	16.9	-115.331	66.2244	0
16.92	4633.33	16.92	4538.31	16.92	95.0257	66.2442	0
16.94	4404.17	16.94	4369.94	16.94	34.2278	66.2442	0
16.96	3866.67	16.96	4154.14	16.96	-287.472	66.2605	0
16.98	3920.83	16.98	3930	16.98	-9.16619	66.2605	0
17	3862.5	17	3723.87	17	138.631	66.2977	0
17.02	3537.5	17.02	3548.88	17.02	-11.3833	66.3094	0
17.04	3416.67	17.04	3408.17	17.04	8.49341	66.3094	0
17.06	3354.17	17.06	3298.93	17.06	55.2369	66.5269	0
17.08	3133.33	17.08	3215.98	17.08	-82.6452	66.5269	0
17.1	2891.67	17.1	3153.33	17.1	-261.662	66.5269	0
17.12	3158.33	17.12	3105.91	17.12	52.4218	66.5595	0
17.14	3095.83	17.14	3069.98	17.14	25.8518	66.5595	0
17.16	3062.5	17.16	3042.53	17.16	19.9659	66.7406	0
17.18	3104.17	17.18	3021.37	17.18	82.8004	66.7406	0
17.2	3158.33	17.2	3004.89	17.2	153.439	66.7406	0
17.22	3116.67	17.22	2992	17.22	124.67	66.7406	0
17.24	2958.33	17.24	2981.89	17.24	-23.5524	66.7569	0
17.26	2929.17	17.26	2974.01	17.26	-44.8385	66.7569	0
17.28	2904.17	17.28	2967.96	17.28	-63.7893	66.7812	0
17.3	2962.5	17.3	2963.42	17.3	-0.91913	66.7812	0
17.32	2837.5	17.32	2960.19	17.32	-122.69	66.8543	0
17.34	2962.5	17.34	2958.19	17.34	4.31175	66.8543	0
17.36	2900	17.36	2957.44	17.36	-57.4413	66.8659	0
17.38	2925	17.38	2957.14	17.38	-32.1369	67.0825	0
17.4	2970.83	17.4	2957.62	17.4	13.2124	67.0825	0
17.42	3100	17.42	2958.84	17.42	141.157	67.1149	0
17.44	2941.67	17.44	2960.75	17.44	-19.0856	67.1149	0
17.46	2983.33	17.46	2963.29	17.46	20.0405	67.1149	0
17.48	2916.67	17.48	2966.44	17.48	-49.778	67.1149	0
17.5	3025	17.5	2970.19	17.5	54.8051	67.1149	0
17.52	2695.83	17.52	2974.53	17.52	-278.7	67.1149	0
17.54	3037.5	17.54	2979.44	17.54	58.063	67.1797	0
17.56	3012.5	17.56	2984.84	17.56	27.6639	67.1797	0
17.58	2954.17	17.58	2990.78	17.58	-36.6156	67.2953	0
17.6	2887.5	17.6	2997.28	17.6	-109.778	67.2953	0
17.62	2975	17.62	3004.31	17.62	-29.309	67.3358	0
17.64	2904.17	17.64	3011.89	17.64	-107.721	67.3358	0
17.66	3033.33	17.66	3020.18	17.66	13.1491	67.3681	0
17.68	2875	17.68	3029.15	17.68	-154.154	67.3681	0
17.7	2954.17	17.7	3038.81	17.7	-84.6433	67.3716	0
17.72	3033.33	17.72	3049.19	17.72	-15.855	67.3716	0
17.74	3045.83	17.74	3060.34	17.74	-14.5058	67.4201	0
17.76	3079.17	17.76	3072.33	17.76	6.83449	67.4201	0
17.78	3079.17	17.78	3085.23	17.78	-6.0604	67.8397	0
17.8	2970.83	17.8	3099.07	17.8	-128.233	67.8397	0
17.82	2954.17	17.82	3113.91	17.82	-159.745	67.8639	0
17.84	3179.17	17.84	3129.83	17.84	49.3373	67.8639	0
17.86	3229.17	17.86	3146.98	17.86	82.1851	67.8639	0
17.88	3166.67	17.88	3165.5	17.88	1.16829	67.9605	0
17.9	3216.67	17.9	3185.53	17.9	31.136	67.9605	0
17.92	3304.17	17.92	3207.26	17.92	96.9112	68.2834	0
17.94	3454.17	17.94	3230.89	17.94	223.274	68.2834	0
17.96	3237.5	17.96	3256.76	17.96	-19.2642	68.2834	0
17.98	3333.33	17.98	3285.14	17.98	48.1946	68.39	0
18	3495.83	18	3316.36	18	179.476	68.39	0
18.02	3550	18.02	3350.84	18.02	199.163	68.4141	0
18.04	3458.33	18.04	3389.1	18.04	69.2334	68.4141	0
18.06	3616.67	18.06	3431.8	18.06	184.862	68.4382	0
18.08	3550	18.08	3479.76	18.08	70.2428	68.4382	0
18.1	3383.33	18.1	3533.95	18.1	-150.62	68.4382	0
18.12	3500	18.12	3595.63	18.12	-95.6308	68.4382	0
18.14	3787.5	18.14	3666.33	18.14	121.171	68.4703	0
18.16	4050	18.16	3747.97	18.16	302.025	68.4703	0
18.18	3850	18.18	3842.98	18.18	7.01986	68.5104	0
18.2	4175	18.2	3954.38	18.2	220.615	68.5219	0
18.22	4195.83	18.22	4086.26	18.22	109.57	68.5219	0
18.24	4325	18.24	4243.81	18.24	81.1912	68.7359	0
18.26	4566.67	18.26	4433.93	18.26	132.735	68.7359	0
18.28	4895.83	18.28	4665.94	18.28	229.898	68.768	0
18.3	5195.83	18.3	4952.31	18.3	243.522	68.768	0
18.32	5425	18.32	5309.67	18.32	115.331	68.768	0
18.34	5895.83	18.34	5759.88	18.34	135.949	68.768	0
18.36	6462.5	18.36	6330.77	18.36	131.73	68.832	0
18.38	7241.67	18.38	7055.92	18.38	185.751	68.832	0
18.4	8483.33	18.4	7972.4	18.4	510.937	68.9463	0
18.42	9829.17	18.42	9114.72	18.42	714.45	68.9463	0
18.44	10658.3	18.44	10504.3	18.44	154.045	68.9463	0
18.46	12008.3	18.46	12136.4	18.46	-128.103	68.9463	0
18.48	13441.7	18.48	13966.1	18.48	-524.454	68.9623	0
18.5	15325	18.5	15891.9	18.5	-566.871	68.9623	0
18.52	17179.2	18.52	17737.4	18.52	-558.282	69.0182	0
18.54	17995.8	18.54	19238.8	18.54	-1242.94	69.0182	0
18.56	19366.7	18.56	20071.1	18.56	-704.438	69.0182	0
18.58	20583.3	18.58	19972.8	18.58	610.555	69.0182	0
18.6	19866.7	18.6	18926.8	18.6	939.914	69.0582	0
18.62	18258.3	18.62	17194.2	18.62	1064.12	69.0582	0
18.64	16091.7	18.64	15142.3	18.64	949.341	69.0696	0
18.66	13570.8	18.66	13079.5	18.66	491.323	69.0696	0
18.68	11141.7	18.68	11204.4	18.68	-62.7098	69.2829	0
18.7	9654.17	18.7	9613.05	18.7	41.1206	69.2829	0
18.72	8025	18.72	8325.14	18.72	-300.143	69.4845	0
18.74	6662.5	18.74	7314.74	18.74	-652.239	69.4845	0
18.76	5920.83	18.76	6536.56	18.76	-615.729	69.4845	0
18.78	5520.83	18.78	5942.58	18.78	-421.75	69.4845	0
18.8	5083.33	18.8	5490.1	18.8	-406.762	69.5323	0
18.82	4925	18.82	5144.38	18.82	-219.377	69.5323	0
18.84	4608.33	18.84	4878.59	18.84	-270.259	69.5517	0
18.86	4358.33	18.86	4672.67	18.86	-314.333	69.5517	0
18.88	4216.67	18.88	4511.88	18.88	-295.214	69.5676	0
18.9	4183.33	18.9	4385.59	18.9	-202.254	69.5676	0
18.92	4250	18.92	4286.17	18.92	-36.1672	70.0526	0
18.94	4041.67	18.94	4208.22	18.94	-166.556	70.0526	0
18.96	3787.5	18.96	4147.96	18.96	-360.462	70.1116	0
18.98	4033.33	18.98	4102.57	18.98	-69.2338	70.1116	0
19	4200	19	4070.14	19	129.863	70.1116	0
19.02	4125	19.02	4049.43	19.02	75.5713	70.1479	0
19.04	4208.33	19.04	4039.64	19.04	168.689	70.371	0
19.06	4166.67	19.06	4040.39	19.06	126.279	70.371	0
19.08	4100	19.08	4051.65	19.08	48.3451	70.371	0
19.1	4316.67	19.1	4073.8	19.1	242.864	70.371	0
19.12	4304.17	19.12	4107.5	19.12	196.667	70.4661	0
19.14	4191.67	19.14	4153.88	19.14	37.7888	70.4661	0
19.16	4362.5	19.16	4214.66	19.16	147.837	70.5712	0
19.18	4500	19.18	4292.29	19.18	207.707	70.5712	0
19.2	4383.33	19.2	4390.3	19.2	-6.96885	70.6503	0
19.22	4962.5	19.22	4513.72	19.22	448.785	70.6503	0
19.24	5183.33	19.24	4669.71	19.24	513.619	70.6503	0
19.26	5475	19.26	4868.46	19.26	606.539	70.6503	0
19.28	5800	19.28	5124.55	19.28	675.452	70.6379	0
19.3	6108.33	19.3	5458.4	19.3	649.931	70.6537	0
19.32	6562.5	19.32	5897.23	19.32	665.269	70.6537	0
19.34	7225	19.34	6476.06	19.34	748.942	70.6899	0
19.36	8075	19.36	7236.42	19.36	838.583	70.6899	0
19.38	9054.17	19.38	8221.6	19.38	832.57	70.7012	0
19.4	9675	19.4	9467.04	19.4	207.958	71.007	0
19.42	11333.3	19.42	10986.1	19.42	347.236	71.1592	0
19.44	12666.7	19.44	12753	19.44	-86.3119	71.1592	0
19.46	13891.7	19.46	14683.3	19.46	-791.68	71.1783	0
19.48	15470.8	19.48	16613.6	19.48	-1142.76	71.1783	0
19.5	17262.5	19.5	18288.5	19.5	-1026.04	71.2301	0
19.52	18770.8	19.52	19387.9	19.52	-617.019	71.2301	0
19.54	19504.2	19.54	19633.1	19.54	-128.936	71.2414	0
19.56	19141.7	19.56	18949.9	19.56	191.816	71.2414	0
19.58	18425	19.58	17527.6	19.58	897.381	71.4518	0
19.6	16470.8	19.6	15691.5	19.6	779.345	71.4518	0
19.62	14741.7	19.62	13741.2	19.62	1000.44	71.4833	0
19.64	12420.8	19.64	11888.4	19.64	532.429	71.4833	0
19.66	10816.7	19.66	10254.5	19.66	562.189	71.4833	0
19.68	8950	19.68	8886.55	19.68	63.4462	71.4833	0
19.7	7258.33	19.7	7780.94	19.7	-522.611	71.5462	0
19.72	6420.83	19.72	6906.95	19.72	-486.113	71.5462	0
19.74	5704.17	19.74	6224.47	19.74	-520.298	71.6507	0
19.76	5041.67	19.76	5693.99	19.76	-652.323	71.6507	0
19.78	4687.5	19.78	5281.16	19.78	-593.663	71.6979	0
19.8	4533.33	19.8	4958.09	19.8	-424.758	71.6979	0
19.82	3908.33	19.82	4703.03	19.82	-794.7	71.7798	0
19.84	4020.83	19.84	4499.4	19.84	-478.568	71.7798	0
19.86	3966.67	19.86	4334.88	19.86	-368.213	72.1957	0
19.88	3695.83	19.88	4200.42	19.88	-504.583	72.1957	0
19.9	3929.17	19.9	4089.4	19.9	-160.232	72.1957	0
19.92	3691.67	19.92	3997.03	19.92	-305.36	72.1957	0
19.94	3770.83	19.94	3919.83	19.94	-148.999	72.2114	0
19.96	3612.5	19.96	3855.3	19.96	-242.804	72.2114	0
19.98	3433.33	19.98	3801.62	19.98	-368.285	72.2696	0
20	3579.17	20	3757.43	20	-178.267	72.2696	0
20.02	3400	20.02	3721.73	20.02	-321.735	72.3054	0
20.04	3829.17	20.04	3693.77	20.04	135.397	72.3054	0
20.06	3708.33	20.06	3672.91	20.06	35.4265	72.3949	0
20.08	3783.33	20.08	3658.57	20.08	124.766	72.5258	0
20.1	3737.5	20.1	3650.29	20.1	87.2083	72.5258	0
20.12	3750	20.12	3647.83	20.12	102.174	72.6196	0
20.14	3508.33	20.14	3651.53	20.14	-143.198	72.6196	0
20.16	3783.33	20.16	3662.46	20.16	120.876	72.7469	0
20.18	3675	20.18	3681.53	20.18	-6.5317	72.7469	0
20.2	3541.67	20.2	3709.01	20.2	-167.345	72.7469	0
20.22	3816.67	20.22	3743.84	20.22	72.8219	72.7704	0
20.24	3958.33	20.24	3783.01	20.24	175.321	72.7704	0
20.26	3808.33	20.26	3820.97	20.26	-12.6372	72.7893	0
20.28	3591.67	20.28	3849.98	20.28	-258.309	72.7893	0
20.3	3812.5	20.3	3862.45	20.3	-49.9453	72.805	0
20.32	3783.33	20.32	3854.91	20.32	-71.5809	72.805	0
20.34	3841.67	20.34	3829.9	20.34	11.7671	72.8518	0
20.36	3662.5	20.36	3793.81	20.36	-131.314	72.8518	0
20.38	3820.83	20.38	3753.77	20.38	67.0682	72.8518	0
20.4	3762.5	20.4	3715.71	20.4	46.79	72.8518	0
20.42	3708.33	20.42	3683.81	20.42	24.521	72.9299	0
20.44	3654.17	20.44	3660.49	20.44	-6.32724	72.9299	0
20.46	3383.33	20.46	3646.78	20.46	-263.451	73.154	0
20.48	3812.5	20.48	3642.8	20.48	169.699	73.154	0
20.5	3454.17	20.5	3648.16	20.5	-193.998	73.2653	0
20.52	3741.67	20.52	3662.51	20.52	79.1518	73.2653	0
20.54	3912.5	20.54	3685.63	20.54	226.87	73.2809	0
20.56	3916.67	20.56	3717.53	20.56	199.136	73.2809	0
20.58	3800	20.58	3758.56	20.58	41.4357	73.3354	0
20.6	4000	20.6	3809.46	20.6	190.54	73.3354	0
20.62	3816.67	20.62	3871.4	20.62	-54.735	73.3744	0
20.64	4250	20.64	3946.12	20.64	303.876	73.3744	0
20.66	4408.33	20.66	4036.1	20.66	372.234	73.6246	0
20.68	4475	20.68	4144.79	20.68	330.214	73.6246	0
20.7	4720.83	20.7	4277.04	20.7	443.794	73.6246	0
20.72	4941.67	20.72	4439.7	20.72	501.965	73.6246	0
20.74	5295.83	20.74	4642.46	20.74	653.375	73.6868	0
20.76	5758.33	20.76	4898.92	20.76	859.412	73.6868	0
20.78	6083.33	20.78	5227.79	20.78	855.542	73.7901	0
20.8	6533.33	20.8	5654.12	20.8	879.213	73.7901	0
20.82	7104.17	20.82	6209.87	20.82	894.3	73.7978	0
20.84	7512.5	20.84	6932.76	20.84	579.74	73.7978	0
20.86	8879.17	20.86	7862.1	20.86	1017.06	73.7978	0
20.88	9741.67	20.88	9029.9	20.88	711.763	73.7978	0
20.9	10662.5	20.9	10447.2	20.9	215.288	73.8367	0
20.92	11775	20.92	12087.5	20.92	-312.475	73.8367	0
20.94	13387.5	20.94	13868.1	20.94	-480.556	73.8678	0
20.96	14845.8	20.96	15629.3	20.96	-783.467	73.8678	0
20.98	15625	20.98	17120.6	20.98	-1495.62	73.8678	0
21	16766.7	21	18031.7	21	-1265.02	73.8678	0
21.02	17683.3	21.02	18118	21.02	-434.695	73.8555	0
21.04	17404.2	21.04	17365.2	21.04	38.9907	73.8711	0
21.06	16800	21.06	16000.7	21.06	799.262	73.8711	0
21.08	15033.3	21.08	14329.8	21.08	703.495	73.8711	0
21.1	13337.5	21.1	12601.3	21.1	736.195	73.8711	0
21.12	11587.5	21.12	10981	21.12	606.489	73.9177	0
21.14	9520.83	21.14	9561.82	21.14	-40.9837	73.9177	0
21.16	8566.67	21.16	8377.67	21.16	188.997	73.9954	0
21.18	6837.5	21.18	7422.54	21.18	-585.041	73.9954	0
21.2	6112.5	21.2	6669.74	21.2	-557.241	74.3212	0
21.22	5508.33	21.22	6086.05	21.22	-577.721	74.3212	0
21.24	5241.67	21.24	5639.75	21.24	-398.081	74.4374	0
21.26	4858.33	21.26	5304.17	21.26	-445.832	74.4374	0
21.28	4716.67	21.28	5058.76	21.28	-342.092	74.4374	0
21.3	5087.5	21.3	4889.09	21.3	198.406	74.5259	0
21.32	4625	21.32	4786.02	21.32	-161.021	74.5259	0
21.34	4616.67	21.34	4744.87	21.34	-128.201	74.6553	0
21.36	4704.17	21.36	4764.63	21.36	-60.4643	74.6553	0
21.38	4837.5	21.38	4846.48	21.38	-8.97838	74.6863	0
21.4	5016.67	21.4	4991.65	21.4	25.0177	74.6863	0
21.42	5408.33	21.42	5198.57	21.42	209.762	74.6863	0
21.44	5433.33	21.44	5459.35	21.44	-26.0191	74.6863	0
21.46	5712.5	21.46	5756.12	21.46	-43.6163	74.8509	0
21.48	6087.5	21.48	6057.91	21.48	29.5876	74.8509	0
21.5	6370.83	21.5	6319.37	21.5	51.4667	74.8509	0
21.52	6720.83	21.52	6485.81	21.52	235.02	74.8509	0
21.54	6512.5	21.54	6509.12	21.54	3.37995	74.8741	0
21.56	6520.83	21.56	6371.87	21.56	148.966	74.8741	0
21.58	6362.5	21.58	6099.78	21.58	262.715	74.8973	0
21.6	6070.83	21.6	5746.08	21.6	324.751	74.8973	0
21.62	5600	21.62	5363.86	21.62	236.136	74.8973	0
21.64	4791.67	21.64	4992.12	21.64	-200.449	74.9282	0
21.66	4370.83	21.66	4654.86	21.66	-284.03	74.9282	0
21.68	3970.83	21.68	4363.69	21.68	-392.856	74.9282	0
21.7	4050	21.7	4120.82	21.7	-70.8247	74.9282	0
21.72	3750	21.72	3922.69	21.72	-172.691	74.9315	0
21.74	3583.33	21.74	3763.03	21.74	-179.692	74.9315	0
21.76	3308.33	21.76	3634.98	21.76	-326.644	74.9668	0
21.78	3545.83	21.78	3532.28	21.78	13.5524	74.9668	0
21.8	3154.17	21.8	3449.61	21.8	-295.439	75.1842	0
21.82	3316.67	21.82	3382.65	21.82	-65.9815	75.1842	0
21.84	3041.67	21.84	3328.04	21.84	-286.374	75.2151	0
21.86	3341.67	21.86	3283.19	21.86	58.473	75.2151	0
21.88	3266.67	21.88	3246.09	21.88	20.5738	75.387	0
21.9	3304.17	21.9	3215.24	21.9	88.9257	75.387	0
21.92	3150	21.92	3189.46	21.92	-39.4555	75.387	0
21.94	3166.67	21.94	3168.3	21.94	-1.62859	75.387	0
21.96	3220.83	21.96	3151.12	21.96	69.7114	75.4024	0
21.98	3004.17	21.98	3137.43	21.98	-133.265	75.4024	0
22	3341.67	22	3126.95	22	214.715	75.4256	0
22.02	3104.17	22.02	3119.55	22.02	-15.3819	75.4256	0
22.04	3104.17	22.04	3115.13	22.04	-10.965	75.4443	0
22.06	3125	22.06	3113.74	22.06	11.2628	75.4443	0
22.08	3195.83	22.08	3115.53	22.08	80.2999	75.5059	0
22.1	3170.83	22.1	3120.85	22.1	49.9858	75.5059	0
22.12	3066.67	22.12	3130.33	22.12	-63.6613	75.7118	0
22.14	3541.67	22.14	3144.8	22.14	396.869	75.7118	0
22.16	3300	22.16	3165.31	22.16	134.688	75.7118	0
22.18	3375	22.18	3193.34	22.18	181.656	75.7118	0
22.2	3304.17	22.2	3230.71	22.2	73.4562	75.8042	0
22.22	3195.83	22.22	3279.55	22.22	-83.7146	75.8042	0
22.24	3329.17	22.24	3342.59	22.24	-13.419	75.8042	0
22.26	3629.17	22.26	3421.97	22.26	207.194	75.8042	0
22.28	3604.17	22.28	3519.25	22.28	84.9167	75.9526	0
22.3	3629.17	22.3	3633.7	22.3	-4.52907	75.9526	0
22.32	3875	22.32	3761.7	22.32	113.297	75.9866	0
22.34	3766.67	22.34	3895.53	22.34	-128.86	75.9866	0
22.36	3841.67	22.36	4022.63	22.36	-180.964	76.0328	0
22.38	4137.5	22.38	4127.19	22.38	10.3052	76.0328	0
22.4	4141.67	22.4	4194.98	22.4	-53.3161	76.1097	0
22.42	4116.67	22.42	4220.16	22.42	-103.498	76.1097	0
22.44	4020.83	22.44	4208.36	22.44	-187.529	76.1097	0
22.46	4208.33	22.46	4173.06	22.46	35.2743	76.1097	0
22.48	4258.33	22.48	4129.7	22.48	128.63	76.4323	0
22.5	4154.17	22.5	4091.98	22.5	62.1833	76.44	0
22.52	4129.17	22.52	4070.7	22.52	58.4675	76.44	0
22.54	4050	22.54	4073.6	22.54	-23.6004	76.4554	0
22.56	3875	22.56	4106.01	22.56	-231.01	76.4554	0
22.58	4066.67	22.58	4171.8	22.58	-105.133	76.4554	0
22.6	4137.5	22.6	4274.45	22.6	-136.946	76.4554	0
22.62	4695.83	22.62	4417.98	22.62	277.854	76.5475	0
22.64	4787.5	22.64	4607.74	22.64	179.763	76.5475	0
22.66	4995.83	22.66	4850.91	22.66	144.921	76.794	0
22.68	5591.67	22.68	5156.76	22.68	434.907	76.794	0
22.7	5520.83	22.7	5536.61	22.7	-15.776	76.794	0
22.72	6220.83	22.72	6003.26	22.72	217.571	76.794	0
22.74	6708.33	22.74	6569.37	22.74	138.964	76.8553	0
22.76	7204.17	22.76	7244.53	22.76	-40.3657	76.8553	0
22.78	8037.5	22.78	8030.67	22.78	6.83076	76.9571	0
22.8	8820.83	22.8	8915.79	22.8	-94.9557	76.9571	0
22.82	9854.17	22.82	9866.79	22.82	-12.6274	76.9571	0
22.84	10604.2	22.84	10822.6	22.84	-218.398	76.9571	0
22.86	11412.5	22.86	11690.5	22.86	-277.998	77.0031	0
22.88	12379.2	22.88	12355.7	22.88	23.4738	77.0031	0
22.9	12133.3	22.9	12712.8	22.9	-579.435	77.0337	0
22.92	12920.8	22.92	12711.3	22.92	209.554	77.0337	0
22.94	12608.3	22.94	12378.4	22.94	229.885	77.0337	0
22.96	11979.2	22.96	11798.1	22.96	181.018	77.0337	0
22.98	11520.8	22.98	11070	22.98	450.815	77.072	0
23	10445.8	23	10279.4	23	166.391	77.0829	0
23.02	9366.67	23.02	9484.82	23.02	-118.155	77.0829	0
23.04	8766.67	23.04	8717.11	23.04	49.5526	77.1595	0
23.06	8266.67	23.06	7987.24	23.06	279.422	77.1595	0
23.08	7387.5	23.08	7298.93	23.08	88.5693	77.2874	0
23.1	6775	23.1	6658.42	23.1	116.577	77.3791	0
23.12	6237.5	23.12	6075.15	23.12	162.35	77.5037	0
23.14	5650	23.14	5556.72	23.14	93.2779	77.5037	0
23.16	5170.83	23.16	5105.85	23.16	64.9801	77.5954	0
23.18	4512.5	23.18	4720.88	23.18	-208.382	77.5954	0
23.2	4245.83	23.2	4396.99	23.2	-151.159	77.8103	0
23.22	3962.5	23.22	4127.38	23.22	-164.875	77.8103	0
23.24	3625	23.24	3904.27	23.24	-279.275	77.8103	0
23.26	3433.33	23.26	3719.93	23.26	-286.595	77.8103	0
23.28	3300	23.28	3567.22	23.28	-267.225	77.9019	0
23.3	3091.67	23.3	3440.03	23.3	-348.367	77.9019	0
23.32	3145.83	23.32	3333.26	23.32	-187.43	78.0109	0
23.34	3104.17	23.34	3242.79	23.34	-138.627	78.0109	0
23.36	3058.33	23.36	3165.94	23.36	-107.604	78.0109	0
23.38	3012.5	23.38	3099.95	23.38	-87.4484	78.0109	0
23.4	2908.33	23.4	3043.02	23.4	-134.683	78.0829	0
23.42	2983.33	23.42	2993.32	23.42	-9.99051	78.0829	0
23.44	2833.33	23.44	2949.63	23.44	-116.294	78.1286	0
23.46	2766.67	23.46	2910.95	23.46	-144.288	78.1286	0
23.48	2825	23.48	2876.54	23.48	-51.5366	78.5249	0
23.5	2650	23.5	2845.76	23.5	-195.764	78.5249	0
23.52	2637.5	23.52	2818.15	23.52	-180.647	78.5477	0
23.54	2783.33	23.54	2793.29	23.54	-9.95707	78.5477	0
23.56	2720.83	23.56	2770.88	23.56	-50.0431	78.6043	0
23.58	2575	23.58	2750.62	23.58	-175.615	78.6043	0
23.6	2625	23.6	2732.28	23.6	-107.283	78.6391	0
23.62	2741.67	23.62	2715.7	23.62	25.9664	78.6391	0
23.64	2633.33	23.64	2700.74	23.64	-67.4032	78.7261	0
23.66	2808.33	23.66	2687.28	23.66	121.054	78.7261	0
23.68	2554.17	23.68	2675.24	23.68	-121.076	78.9445	0
23.7	2608.33	23.7	2664.56	23.7	-56.222	78.9445	0
23.72	2620.83	23.72	2655.18	23.72	-34.3485	79.0455	0
23.74	2700	23.74	2647.04	23.74	52.9626	79.0455	0
23.76	2766.67	23.76	2640.16	23.76	126.506	79.0911	0
23.78	2762.5	23.78	2634.61	23.78	127.891	79.0911	0
23.8	2770.83	23.8	2630.42	23.8	140.418	79.1096	0
23.82	2758.33	23.82	2627.67	23.82	130.666	79.1096	0
23.84	2570.83	23.84	2626.53	23.84	-55.6992	79.1096	0
23.86	2537.5	23.86	2627.25	23.86	-89.7482	79.1096	0
23.88	2779.17	23.88	2630.15	23.88	149.021	79.1248	0
23.9	2679.17	23.9	2635.7	23.9	43.4697	79.1248	0
23.92	2908.33	23.92	2644.54	23.92	263.798	79.1248	0
23.94	2850	23.94	2657.51	23.94	192.492	79.1248	0
23.96	2875	23.96	2675.71	23.96	199.293	79.1595	0
23.98	2770.83	23.98	2700.52	23.98	70.3115	79.1595	0
24	2750	24	2733.58	24	16.4208	79.1704	0
24.02	2704.17	24.02	2776.64	24.02	-72.4723	79.1704	0
24.04	3020.83	24.04	2831.35	24.04	189.484	79.1704	0
24.06	2933.33	24.06	2898.79	24.06	34.5432	79.2463	0
24.08	3025	24.08	2978.86	24.08	46.1368	79.2463	0
24.1	3125	24.1	3069.38	24.1	55.6156	79.2463	0
24.12	3333.33	24.12	3165.16	24.12	168.175	79.2463	0
24.14	3154.17	24.14	3257.39	24.14	-103.226	79.3733	0
24.16	3325	24.16	3334.87	24.16	-9.87001	79.3733	0
24.18	3425	24.18	3386.89	24.18	38.1125	79.4644	0
24.2	3329.17	24.2	3406.75	24.2	-77.583	79.4644	0
24.22	3329.17	24.22	3394.24	24.22	-65.074	79.6107	0
24.24	3270.83	24.24	3354.22	24.24	-83.3862	79.6107	0
24.26	3283.33	24.26	3293.85	24.26	-10.5137	79.6107	0
24.28	3225	24.28	3220.5	24.28	4.49511	79.6411	0
24.3	3120.83	24.3	3140.69	24.3	-19.8566	79.6411	0
24.32	2862.5	24.32	3059.55	24.32	-197.045	79.679	0
24.34	3091.67	24.34	2980.86	24.34	110.807	79.679	0
24.36	2891.67	24.36	2907.31	24.36	-15.6422	79.6898	0
24.38	2737.5	24.38	2840.65	24.38	-103.151	79.6898	0
24.4	2729.17	24.4	2781.82	24.4	-52.6525	79.7245	0
24.42	2787.5	24.42	2731.03	24.42	56.4739	79.8924	0
24.44	2729.17	24.44	2687.97	24.44	41.1968	79.8924	0
24.46	2637.5	24.46	2652.05	24.46	-14.5512	79.9227	0
24.48	2695.83	24.48	2622.54	24.48	73.2947	79.9227	0
24.5	2670.83	24.5	2598.55	24.5	72.285	79.9227	0
24.52	2650	24.52	2579.3	24.52	70.7027	79.9227	0
24.54	2500	24.54	2564.11	24.54	-64.1104	80.084	0
24.56	2641.67	24.56	2552.4	24.56	89.2629	80.084	0
24.58	2641.67	24.58	2543.7	24.58	97.9662	80.1295	0
24.6	2579.17	24.6	2537.64	24.6	41.5304	80.1295	0
24.62	2620.83	24.62	2533.96	24.62	86.8695	80.1598	0
24.64	2520.83	24.64	2532.55	24.64	-11.7136	80.1598	0
24.66	2654.17	24.66	2533.36	24.66	120.808	80.1598	0
24.68	2541.67	24.68	2536.47	24.68	5.19475	80.1598	0
24.7	2650	24.7	2541.96	24.7	108.037	80.1598	0
24.72	2616.67	24.72	2550.55	24.72	66.1158	80.1598	0
24.74	2658.33	24.74	2562.81	24.74	95.5267	80.1479	0
24.76	2541.67	24.76	2579.11	24.76	-37.4436	80.1479	0
24.78	2625	24.78	2600.13	24.78	24.8715	80.2085	0
24.8	2708.33	24.8	2626.49	24.8	81.8417	80.2085	0
24.82	2704.17	24.82	2658.6	24.82	45.5712	80.2431	0
24.84	2537.5	24.84	2696.34	24.84	-158.839	80.6247	0
24.86	2854.17	24.86	2738.76	24.86	115.411	80.6247	0
24.88	2716.67	24.88	2783.63	24.88	-66.9605	80.6809	0
24.9	2725	24.9	2827.23	24.9	-102.225	80.7609	0
24.92	2812.5	24.92	2864.62	24.92	-52.1218	80.7609	0
24.94	2687.5	24.94	2891.09	24.94	-203.589	80.8019	0
24.96	2925	24.96	2904.27	24.96	20.729	80.8019	0
24.98	2966.67	24.98	2905.51	24.98	61.1557	80.9282	0
25	3020.83	25	2898.95	25	121.88	80.9282	0
25.02	2816.67	25.02	2889.53	25.02	-72.8632	80.9585	0
25.04	2912.5	25.04	2881.61	25.04	30.8874	80.9585	0
25.06	2841.67	25.06	2879.63	25.06	-37.9592	81.0189	0
25.08	3033.33	25.08	2886.1	25.08	147.236	81.1193	0
25.1	2966.67	25.1	2904.39	25.1	62.2741	81.1193	0
25.12	2962.5	25.12	2936.58	25.12	25.915	81.1419	0
25.14	3116.67	25.14	2985.43	25.14	131.238	81.1419	0
25.16	3254.17	25.16	3054.21	25.16	199.955	81.198	0
25.18	3225	25.18	3146.97	25.18	78.0265	81.198	0
25.2	3637.5	25.2	3268.54	25.2	368.965	81.198	0
25.22	3562.5	25.22	3424.25	25.22	138.245	81.198	0
25.24	3691.67	25.24	3619.38	25.24	72.2903	81.2434	0
25.26	3975	25.26	3857.77	25.26	117.235	81.2434	0
25.28	4291.67	25.28	4139.83	25.28	151.832	81.4752	0
25.3	4620.83	25.3	4459.62	25.3	161.21	81.4752	0
25.32	4562.5	25.32	4801.45	25.32	-238.95	81.4752	0
25.34	5137.5	25.34	5137.31	25.34	0.19356	81.4752	0
25.36	5087.5	25.36	5427.83	25.36	-340.333	81.5356	0
25.38	5450	25.38	5630.56	25.38	-180.56	81.5356	0
25.4	5370.83	25.4	5715.34	25.4	-344.507	81.6433	0
25.42	5566.67	25.42	5677.76	25.42	-111.091	81.6433	0
25.44	5987.5	25.44	5537.41	25.44	450.094	81.6433	0
25.46	5412.5	25.46	5324.97	25.46	87.53	81.6433	0
25.48	5275	25.48	5070.47	25.48	204.528	81.6433	0
25.5	4966.67	25.5	4798.09	25.5	168.573	81.6433	0
25.52	4550	25.52	4525.27	25.52	24.7317	81.6433	0
25.54	4204.17	25.54	4263.49	25.54	-59.3232	81.6433	0
25.56	4070.83	25.56	4019.95	25.56	50.8845	81.6584	0
25.58	3908.33	25.58	3799.14	25.58	109.196	81.6584	0
25.6	3479.17	25.6	3603.56	25.6	-124.397	81.6584	0
25.62	3200	25.62	3433.85	25.62	-233.854	81.6584	0
25.64	3100	25.64	3289.05	25.64	-189.054	81.681	0
25.66	3029.17	25.66	3167.22	25.66	-138.052	81.681	0
25.68	3141.67	25.68	3065.96	25.68	75.705	81.7112	0
25.7	2950	25.7	2982.66	25.7	-32.6632	81.7112	0
25.72	2712.5	25.72	2914.74	25.72	-202.243	81.7112	0
25.74	2712.5	25.74	2859.7	25.74	-147.197	81.7112	0
25.76	2812.5	25.76	2815.36	25.76	-2.86071	81.7489	0
25.78	2754.17	25.78	2779.95	25.78	-25.7843	81.7489	0
25.8	3058.33	25.8	2751.98	25.8	306.354	81.7489	0
25.82	2558.33	25.82	2730.25	25.82	-171.92	81.7489	0
25.84	2616.67	25.84	2713.82	25.84	-97.1548	81.7942	0
25.86	2725	25.86	2702.04	25.86	22.9607	81.7942	0
25.88	2750	25.88	2694.42	25.88	55.5789	81.9611	0
25.9	2779.17	25.9	2690.65	25.9	88.5206	81.9611	0
25.92	2729.17	25.92	2690.53	25.92	38.6318	82.0515	0
25.94	2883.33	25.94	2694.03	25.94	189.305	82.0515	0
25.96	2825	25.96	2701.17	25.96	123.833	82.1516	0
25.98	2775	25.98	2712.06	25.98	62.937	82.1968	0
26	2870.83	26	2726.87	26	143.963	82.1968	0
26.02	2825	26.02	2745.73	26.02	79.2669	82.2151	0
26.04	2920.83	26.04	2768.72	26.04	152.116	82.2151	0
26.06	3066.67	26.06	2795.75	26.06	270.918	82.3098	0
26.08	2975	26.08	2826.59	26.08	148.407	82.3507	0
26.1	2908.33	26.1	2860.78	26.1	47.5573	82.3507	0
26.12	2820.83	26.12	2898.08	26.12	-77.2504	82.3507	0
26.14	2962.5	26.14	2938.92	26.14	23.5804	82.3507	0
26.16	2991.67	26.16	2984.61	26.16	7.05845	82.6668	0
26.18	3104.17	26.18	3037.31	26.18	66.8525	82.6668	0
26.2	3066.67	26.2	3099.77	26.2	-33.1066	82.6743	0
26.22	3145.83	26.22	3175.06	26.22	-29.2243	82.6743	0
26.24	3316.67	26.24	3266.51	26.24	50.1547	82.6743	0
26.26	3270.83	26.26	3377.74	26.26	-106.911	82.6743	0
26.28	3608.33	26.28	3512.59	26.28	95.7403	82.7452	0
26.3	3850	26.3	3675.03	26.3	174.965	82.7452	0
26.32	3825	26.32	3868.89	26.32	-43.8898	82.7797	0
26.34	3929.17	26.34	4097.37	26.34	-168.204	82.7797	0
26.36	4075	26.36	4362.43	26.36	-287.432	82.8248	0
26.38	4712.5	26.38	4663.85	26.38	48.6479	82.8248	0
26.4	5141.67	26.4	4998.01	26.4	143.653	82.9913	0
26.42	4991.67	26.42	5356.62	26.42	-364.95	83.0214	0
26.44	5070.83	26.44	5725.88	26.44	-655.046	83.0214	0
26.46	5650	26.46	6085.18	26.46	-435.178	83.0214	0
26.48	6116.67	26.48	6408.46	26.48	-291.79	83.0214	0
26.5	6416.67	26.5	6667.76	26.5	-251.091	83.0815	0
26.52	6950	26.52	6839.49	26.52	110.512	83.0815	0
26.54	6866.67	26.54	6912.61	26.54	-45.9459	83.0815	0
26.56	7525	26.56	6894.46	26.56	630.542	83.0815	0
26.58	7316.67	26.58	6809.22	26.58	507.444	83.2039	0
26.6	7570.83	26.6	6687.99	26.6	882.844	83.2265	0
26.62	7020.83	26.62	6556.41	26.62	464.419	83.2265	0
26.64	7004.17	26.64	6427	26.64	577.164	83.2265	0
26.66	6512.5	26.66	6297.62	26.66	214.876	83.2265	0
26.68	6395.83	26.68	6155.29	26.68	240.539	83.2598	0
26.7	6020.83	26.7	5984.54	26.7	36.2934	83.2598	0
26.72	5387.5	26.72	5776.74	26.72	-389.242	83.2941	0
26.74	5370.83	26.74	5534.45	26.74	-163.619	83.3048	0
26.76	4945.83	26.76	5268.72	26.76	-322.885	83.3048	0
26.78	4850	26.78	4993.7	26.78	-143.701	83.38	0
26.8	4658.33	26.8	4722.83	26.8	-64.4939	83.38	0
26.82	4333.33	26.82	4467.08	26.82	-133.749	83.38	0
26.84	3991.67	26.84	4234.4	26.84	-242.73	83.38	0
26.86	4029.17	26.86	4029.57	26.86	-0.39848	83.5055	0
26.88	3754.17	26.88	3854.7	26.88	-100.531	83.5055	0
26.9	3375	26.9	3709.83	26.9	-334.827	83.7179	0
26.92	3550	26.92	3593.69	26.92	-43.6861	83.7179	0
26.94	3354.17	26.94	3504.45	26.94	-150.286	83.7179	0
26.96	3633.33	26.96	3440.32	26.96	193.011	83.7179	0
26.98	3558.33	26.98	3399.93	26.98	158.405	83.7587	0
27	3420.83	27	3382.58	27	38.2551	83.808	0
27.02	3629.17	27.02	3388.48	27.02	240.684	83.808	0
27.04	3416.67	27.04	3418.76	27.04	-2.09243	83.8187	0
27.06	3662.5	27.06	3475.41	27.06	187.087	83.8187	0
27.08	3591.67	27.08	3561.18	27.08	30.4871	83.8187	0
27.1	3700	27.1	3679.1	27.1	20.8987	83.8531	0
27.12	3791.67	27.12	3831.86	27.12	-40.1982	84.0493	0
27.14	4308.33	27.14	4020.63	27.14	287.702	84.0493	0
27.16	4520.83	27.16	4243.1	27.16	277.738	84.1093	0
27.18	4662.5	27.18	4491.68	27.18	170.823	84.1093	0
27.2	4541.67	27.2	4750.18	27.2	-208.517	84.209	0
27.22	4725	27.22	4992.69	27.22	-267.694	84.209	0
27.24	4954.17	27.24	5186.82	27.24	-232.653	84.209	0
27.26	5212.5	27.26	5302.03	27.26	-89.5256	84.209	0
27.28	5433.33	27.28	5321.65	27.28	111.68	84.254	0
27.3	5125	27.3	5249.58	27.3	-124.584	84.254	0
27.32	5008.33	27.32	5105.99	27.32	-97.6583	84.284	0
27.34	5204.17	27.34	4917.23	27.34	286.934	84.284	0
27.36	4545.83	27.36	4708.06	27.36	-162.231	84.284	0
27.38	4570.83	27.38	4498.64	27.38	72.1892	84.284	0
27.4	4479.17	27.4	4304.13	27.4	175.04	84.2872	0
27.42	4291.67	27.42	4134.84	27.42	156.823	84.2872	0
27.44	3820.83	27.44	3996.93	27.44	-176.1	84.3322	0
27.46	3958.33	27.46	3893.33	27.46	65.0054	84.3322	0
27.48	3641.67	27.48	3824.94	27.48	-183.277	84.3665	0
27.5	3854.17	27.5	3791.72	27.5	62.4516	84.3665	0
27.52	3970.83	27.52	3793.36	27.52	177.477	84.722	0
27.54	3566.67	27.54	3829.81	27.54	-263.14	84.722	0
27.56	3825	27.56	3901.25	27.56	-76.2511	84.7295	0
27.58	3987.5	27.58	4007.93	27.58	-20.4268	84.7295	0
27.6	4295.83	27.6	4149.67	27.6	146.163	84.7295	0
27.62	4316.67	27.62	4325.25	27.62	-8.58213	84.7295	0
27.64	4579.17	27.64	4531.9	27.64	47.2625	84.8344	0
27.66	4970.83	27.66	4765.35	27.66	205.487	84.8344	0
27.68	4987.5	27.68	5020.19	27.68	-32.6851	84.8794	0
27.7	5279.17	27.7	5289.9	27.7	-10.7326	84.8794	0
27.72	5679.17	27.72	5565.51	27.72	113.656	85.0453	0
27.74	5658.33	27.74	5831.91	27.74	-173.578	85.0453	0
27.76	5987.5	27.76	6065.88	27.76	-78.3791	85.0453	0
27.78	5837.5	27.78	6237.63	27.78	-400.127	85.0453	0
27.8	6275	27.8	6317.52	27.8	-42.5156	85.2347	0
27.82	6425	27.82	6286.98	27.82	138.022	85.2347	0
27.84	6404.17	27.84	6147.19	27.84	256.979	85.2571	0
27.86	6054.17	27.86	5918.12	27.86	136.047	85.2571	0
27.88	5800	27.88	5629	27.88	171.004	85.2796	0
27.9	5475	27.9	5308.63	27.9	166.371	85.2796	0
27.92	5237.5	27.92	4980.74	27.92	256.764	85.2978	0
27.94	4779.17	27.94	4663.15	27.94	116.016	85.2978	0
27.96	4370.83	27.96	4368.13	27.96	2.70648	85.3127	0
27.98	4175	27.98	4102.82	27.98	72.1776	85.3127	0
28	3883.33	28	3870.13	28	13.2003	85.347	0
28.02	3291.67	28.02	3669.84	28.02	-378.172	85.347	0
28.04	3158.33	28.04	3499.73	28.04	-341.399	85.4325	0
28.06	3254.17	28.06	3356.64	28.06	-102.47	85.4325	0
28.08	3241.67	28.08	3237.03	28.08	4.63464	85.5576	0
28.1	3041.67	28.1	3137.49	28.1	-95.8216	85.5576	0
28.12	2870.83	28.12	3054.86	28.12	-184.031	85.5876	0
28.14	2741.67	28.14	2986.41	28.14	-244.739	85.5876	0
28.16	2608.33	28.16	2929.72	28.16	-321.388	85.5876	0
28.18	2754.17	28.18	2882.89	28.18	-128.726	85.5876	0
28.2	2716.67	28.2	2844.35	28.2	-127.684	85.6475	0
28.22	2612.5	28.22	2812.83	28.22	-200.333	85.6475	0
28.24	2745.83	28.24	2787.32	28.24	-41.4856	85.7694	0
[truncated: 3,088 more rows]

## Sheet: Figure5h
Calculated		Experiment		Difference		Bragg positions
[truncated: 4,252 more rows]

[truncated: 5 more sheets: Figure5k, Figure5l, Figure5m, Figure5n, Figure5o]
