# Supplementary material for: Crosslinking-induced patterning of MOFs by direct photo- and electron-beam lithography
Source: Nat Commun. 2024 Apr 4;15:2920. doi: 10.1038/s41467-024-47293-6 (PMC10995132; doi:10.1038/s41467-024-47293-6)
Supplement: Supplementary file 4 — Source Data [file 41467_2024_47293_MOESM4_ESM.zip › Source Data/SourceData_Fig.6.xlsx]

## Sheet: Figure6b
Time (s)	Power (μW)
-1500	3.4
-1498.64	3.4
-1497.62	3.4
-1496.6	3.4
-1495.58	3.4
-1494.56	3.4
-1493.56	3.4
-1492.53	3.4
-1491.5	3.4
-1490.48	3.4
-1489.45	3.4
-1488.45	3.4
-1487.44	3.4
-1486.44	3.4
-1485.43	3.4
-1484.41	3.4
-1483.39	3.4
-1482.39	3.4
-1481.38	3.4
-1480.36	3.4
-1479.33	3.4
-1478.32	3.4
-1477.32	3.4
-1476.3	3.4
-1475.3	3.4
-1474.29	3.4
-1473.27	3.4
-1472.26	3.4
-1471.26	3.4
-1470.25	3.4
-1469.23	3.4
-1468.22	3.4
-1467.21	3.4
-1466.2	3.4
-1465.19	3.4
-1464.18	3.39
-1463.18	3.39
-1462.17	3.39
-1461.16	3.39
-1460.15	3.4
-1459.15	3.4
-1458.14	3.4
-1457.13	3.4
-1456.12	3.4
-1455.11	3.4
-1454.11	3.4
-1453.1	3.4
-1452.09	3.4
-1451.09	3.4
-1450.08	3.4
-1449.07	3.4
-1448.06	3.4
-1447.06	3.4
-1446.04	3.4
-1445.04	3.4
-1444.03	3.4
-1443.02	3.4
-1442.01	3.4
-1441	3.4
-1439.99	3.4
-1438.99	3.4
-1437.98	3.4
-1436.97	3.4
-1435.96	3.4
-1434.95	3.4
-1433.95	3.4
-1432.94	3.4
-1431.93	3.4
-1430.92	3.4
-1429.92	3.4
-1428.91	3.4
-1427.9	3.4
-1426.89	3.4
-1425.88	3.4
-1424.87	3.4
-1423.87	3.4
-1422.86	3.4
-1421.85	3.4
-1420.84	3.4
-1420.57	3.4
-1419.56	3.4
-1418.56	3.4
-1417.55	3.4
-1416.54	3.4
-1415.53	3.4
-1414.52	3.39
-1413.51	3.39
-1412.5	3.39
-1411.5	3.39
-1410.49	3.39
-1409.48	3.39
-1408.47	3.39
-1407.46	3.39
-1406.46	3.39
-1405.45	3.4
-1404.43	3.4
-1403.42	3.4
-1402.41	3.4
-1401.4	3.4
-1400.39	3.4
-1399.39	3.4
-1398.38	3.4
-1397.37	3.4
-1396.36	3.4
-1395.35	3.4
-1394.35	3.4
-1393.34	3.4
-1392.33	3.4
-1391.32	3.4
-1390.31	3.4
-1389.3	3.4
-1388.29	3.41
-1387.29	3.41
-1386.27	3.41
-1385.27	3.41
-1384.26	3.41
-1383.25	3.41
-1382.24	3.41
-1381.23	3.41
-1380.22	3.41
-1379.21	3.41
-1378.21	3.41
-1377.2	3.41
-1376.19	3.41
-1375.18	3.41
-1374.17	3.41
-1373.17	3.41
-1372.16	3.41
-1371.14	3.41
-1370.13	3.41
-1369.12	3.41
-1368.11	3.41
-1367.11	3.41
-1366.1	3.41
-1365.09	3.41
-1364.09	3.41
-1363.08	3.41
-1362.07	3.4
-1361.06	3.4
-1360.05	3.4
-1359.04	3.4
-1358.04	3.4
-1357.04	3.4
-1356.03	3.4
-1355.01	3.4
-1354.01	3.4
-1353	3.4
-1351.97	3.4
-1350.96	3.4
-1349.96	3.4
-1348.95	3.4
-1347.94	3.4
-1346.93	3.4
-1345.92	3.4
-1344.91	3.4
-1343.9	3.4
-1342.89	3.4
-1341.88	3.4
-1340.87	3.4
-1339.86	3.4
-1338.85	3.4
-1337.85	3.4
-1337.57	3.4
-1336.56	3.4
-1335.55	3.4
-1334.54	3.4
-1333.53	3.4
-1332.53	3.4
-1331.51	3.4
-1330.5	3.41
-1329.49	3.41
-1328.48	3.41
-1327.47	3.41
-1326.47	3.41
-1325.46	3.41
-1324.46	3.41
-1323.45	3.41
-1322.44	3.41
-1321.44	3.41
-1320.43	3.41
-1319.42	3.41
-1318.41	3.41
-1317.4	3.41
-1316.39	3.41
-1315.38	3.41
-1314.38	3.41
-1313.37	3.41
-1312.36	3.41
-1311.35	3.41
-1310.34	3.42
-1309.34	3.42
-1308.33	3.42
-1307.32	3.42
-1306.31	3.42
-1305.3	3.42
-1304.29	3.42
-1303.28	3.42
-1302.27	3.42
-1301.26	3.42
-1300.26	3.42
-1299.25	3.42
-1298.24	3.42
-1297.23	3.42
-1296.23	3.42
-1295.22	3.42
-1294.21	3.42
-1293.2	3.42
-1292.2	3.42
-1291.19	3.42
-1290.18	3.41
-1289.18	3.41
-1288.17	3.41
-1287.16	3.41
-1286.16	3.41
-1285.15	3.41
-1284.14	3.41
-1283.13	3.41
-1282.13	3.41
-1281.12	3.41
-1280.11	3.41
-1279.11	3.41
-1278.1	3.41
-1277.1	3.41
-1276.08	3.41
-1275.07	3.41
-1274.07	3.41
-1273.06	3.41
-1272.05	3.4
-1271.05	3.4
-1270.04	3.4
-1269.03	3.4
-1268.02	3.4
-1267.01	3.4
-1265.99	3.4
-1264.98	3.4
-1263.98	3.4
-1262.97	3.4
-1261.97	3.4
-1260.96	3.4
-1259.95	3.4
-1258.94	3.4
-1257.93	3.4
-1256.91	3.4
-1255.91	3.4
-1254.9	3.4
-1253.89	3.41
-1252.89	3.41
-1251.87	3.41
-1250.86	3.41
-1249.85	3.41
-1248.85	3.41
-1248.57	3.41
-1247.57	3.41
-1246.56	3.41
-1245.55	3.41
-1244.54	3.41
-1243.54	3.41
-1242.53	3.41
-1241.52	3.41
-1240.51	3.41
-1239.49	3.41
-1238.48	3.41
-1237.48	3.41
-1236.46	3.41
-1235.46	3.41
-1234.45	3.41
-1233.44	3.42
-1232.43	3.42
-1231.43	3.42
-1230.42	3.42
-1229.41	3.42
-1228.41	3.42
-1227.4	3.42
-1226.39	3.42
-1225.38	3.42
-1224.37	3.42
-1223.37	3.42
-1222.36	3.42
-1221.34	3.42
-1220.34	3.42
-1219.33	3.42
-1218.32	3.42
-1217.32	3.42
-1216.29	3.42
-1215.29	3.42
-1214.28	3.42
-1213.27	3.42
-1212.26	3.42
-1211.25	3.42
-1210.25	3.42
-1209.24	3.42
-1208.23	3.42
-1207.22	3.42
-1206.21	3.42
-1205.21	3.42
-1204.2	3.42
-1203.19	3.42
-1202.18	3.42
-1201.18	3.42
-1200.17	3.42
-1199.16	3.42
-1198.15	3.42
-1197.14	3.42
-1196.14	3.42
-1195.13	3.42
-1194.12	3.42
-1193.11	3.42
-1192.1	3.42
-1191.09	3.42
-1190.09	3.42
-1189.08	3.42
-1188.07	3.41
-1187.04	3.41
-1186.03	3.41
-1185	3.41
-1183.97	3.41
-1182.96	3.41
-1181.96	3.41
-1180.96	3.41
-1179.95	3.41
-1178.94	3.41
-1177.93	3.41
-1176.91	3.41
-1175.9	3.41
-1174.9	3.41
-1173.88	3.41
-1172.87	3.41
-1171.86	3.41
-1170.86	3.41
-1169.85	3.41
-1169.57	3.41
-1168.57	3.41
-1167.56	3.41
-1166.55	3.41
-1165.54	3.41
-1164.53	3.41
-1163.52	3.41
-1162.52	3.41
-1161.51	3.41
-1160.5	3.41
-1159.5	3.41
-1158.49	3.41
-1157.48	3.41
-1156.47	3.41
-1155.46	3.41
-1154.46	3.41
-1153.45	3.41
-1152.44	3.41
-1151.44	3.41
-1150.43	3.41
-1149.42	3.41
-1148.41	3.41
-1147.4	3.41
-1146.4	3.41
-1145.39	3.41
-1144.38	3.41
-1143.38	3.41
-1142.37	3.41
-1141.36	3.41
-1140.36	3.41
-1139.35	3.41
-1138.34	3.41
-1137.33	3.41
-1136.33	3.41
-1135.32	3.41
-1134.3	3.41
-1133.3	3.41
-1132.29	3.41
-1131.28	3.41
-1130.27	3.41
-1129.26	3.41
-1128.25	3.42
-1127.23	3.42
-1126.23	3.42
-1125.21	3.42
-1124.21	3.42
-1123.2	3.42
-1122.19	3.42
-1121.18	3.42
-1120.18	3.42
-1119.17	3.42
-1118.16	3.42
-1117.16	3.42
-1116.15	3.42
-1115.13	3.42
-1114.13	3.42
-1113.12	3.42
-1112.11	3.42
-1111.1	3.42
-1110.09	3.42
-1109.08	3.42
-1108.07	3.42
-1107.07	3.43
-1106.06	3.43
-1105.05	3.43
-1104.04	3.43
-1103.03	3.43
-1102.02	3.43
-1101.02	3.43
-1100.01	3.43
-1099	3.43
-1098	3.43
-1096.99	3.43
-1095.97	3.43
-1094.96	3.43
-1093.96	3.43
-1092.95	3.43
-1091.94	3.43
-1090.94	3.43
-1089.93	3.43
-1088.92	3.43
-1087.91	3.43
-1086.9	3.43
-1085.89	3.43
-1084.88	3.43
-1083.87	3.43
-1082.86	3.43
-1081.85	3.43
-1080.83	3.43
-1080.56	3.43
-1079.55	3.43
-1078.55	3.43
-1077.54	3.43
-1076.53	3.43
-1075.52	3.42
-1074.51	3.42
-1073.5	3.42
-1072.48	3.42
-1071.48	3.42
-1070.47	3.42
-1069.46	3.42
-1068.46	3.42
-1067.43	3.42
-1066.42	3.42
-1065.42	3.42
-1064.41	3.42
-1063.4	3.42
-1062.39	3.42
-1061.39	3.42
-1060.38	3.42
-1059.37	3.42
-1058.36	3.42
-1057.33	3.42
-1056.33	3.42
-1055.31	3.42
-1054.3	3.42
-1053.29	3.42
-1052.28	3.41
-1051.27	3.41
-1050.26	3.41
-1049.26	3.41
-1048.25	3.41
-1047.24	3.41
-1046.23	3.41
-1045.21	3.41
-1044.2	3.41
-1043.19	3.41
-1042.19	3.41
-1041.18	3.41
-1040.17	3.41
-1039.16	3.41
-1038.15	3.41
-1037.14	3.41
-1036.13	3.41
-1035.12	3.41
-1034.11	3.41
-1033.1	3.41
-1032.1	3.41
-1031.08	3.41
-1030.08	3.41
-1029.06	3.41
-1028.06	3.41
-1027.05	3.41
-1026.05	3.41
-1025.04	3.41
-1024.03	3.41
-1023.02	3.41
-1022.01	3.41
-1021	3.41
-1019.99	3.41
-1018.98	3.41
-1017.97	3.41
-1016.96	3.41
-1015.94	3.41
-1014.93	3.41
-1013.93	3.41
-1012.91	3.41
-1011.9	3.41
-1010.89	3.41
-1009.87	3.41
-1008.87	3.41
-1007.86	3.41
-1006.85	3.41
-1006.57	3.41
-1005.56	3.41
-1004.55	3.41
-1003.55	3.42
-1002.54	3.42
-1001.53	3.42
-1000.52	3.42
-999.507	3.42
-998.5	3.42
-997.477	3.42
-996.469	3.42
-995.459	3.42
-994.454	3.42
-993.445	3.42
-992.439	3.42
-991.429	3.42
-990.416	3.42
-989.407	3.42
-988.4	3.42
-987.389	3.42
-986.376	3.43
-985.369	3.43
-984.364	3.43
-983.355	3.43
-982.348	3.43
-981.341	3.43
-980.333	3.43
-979.325	3.43
-978.318	3.43
-977.31	3.43
-976.303	3.43
-975.295	3.43
-974.282	3.43
-973.272	3.43
-972.263	3.43
-971.255	3.43
-970.247	3.43
-969.237	3.43
-968.231	3.43
-967.225	3.43
-966.217	3.43
-965.213	3.43
-964.204	3.43
-963.186	3.43
-962.173	3.43
-961.163	3.43
-960.156	3.43
-959.141	3.43
-958.13	3.43
-957.119	3.43
-956.112	3.43
-955.104	3.43
-954.096	3.43
-953.088	3.43
-952.078	3.43
-951.069	3.43
-950.044	3.43
-949.04	3.43
-948.039	3.43
-947.026	3.43
-946.015	3.43
-945.008	3.43
-944.003	3.43
-942.987	3.43
-941.959	3.43
-940.948	3.43
-939.939	3.43
-938.938	3.43
-937.93	3.43
-936.92	3.43
-935.909	3.43
-934.903	3.43
-933.891	3.43
-932.884	3.43
-931.87	3.43
-930.857	3.43
-929.85	3.43
-929.581	3.43
-928.575	3.43
-927.565	3.43
-926.557	3.43
-925.549	3.43
-924.537	3.43
-923.529	3.43
-922.521	3.43
-921.511	3.43
-920.501	3.43
-919.492	3.43
-918.468	3.43
-917.461	3.43
-916.452	3.43
-915.443	3.43
-914.436	3.43
-913.427	3.43
-912.409	3.42
-911.401	3.42
-910.394	3.42
-909.39	3.42
-908.375	3.42
-907.364	3.42
-906.355	3.42
-905.35	3.42
-904.34	3.42
-903.329	3.42
-902.311	3.42
-901.303	3.42
-900.296	3.42
-899.285	3.42
-898.276	3.42
-897.26	3.42
-896.246	3.42
-895.237	3.42
-894.228	3.42
-893.199	3.42
-892.189	3.42
-891.184	3.42
-890.183	3.42
-889.175	3.42
-888.167	3.42
-887.16	3.41
-886.159	3.41
-885.149	3.41
-884.129	3.41
-883.121	3.41
-882.109	3.41
-881.097	3.41
-880.084	3.41
-879.071	3.41
-878.063	3.41
-877.052	3.41
-876.043	3.41
-875.033	3.41
-874.021	3.41
-873.011	3.41
-872.003	3.41
-870.993	3.41
-869.985	3.41
-868.977	3.41
-867.965	3.41
-866.958	3.41
-865.948	3.41
-864.939	3.41
-863.928	3.41
-862.922	3.41
-861.914	3.41
-860.905	3.41
-859.896	3.41
-858.884	3.41
-857.874	3.41
-856.858	3.41
-855.852	3.41
-854.848	3.41
-854.572	3.41
-853.564	3.41
-852.558	3.41
-851.549	3.41
-850.536	3.41
-849.528	3.41
-848.519	3.41
-847.511	3.41
-846.503	3.41
-845.491	3.41
-844.476	3.41
-843.467	3.41
-842.455	3.41
-841.444	3.41
-840.429	3.41
-839.421	3.41
-838.406	3.41
-837.396	3.41
-836.388	3.41
-835.382	3.41
-834.374	3.41
-833.363	3.41
-832.353	3.41
-831.346	3.42
-830.338	3.42
-829.33	3.42
-828.319	3.42
-827.307	3.42
-826.298	3.42
-825.287	3.42
-824.278	3.42
-823.266	3.42
-822.257	3.42
-821.241	3.42
-820.23	3.42
-819.223	3.42
-818.21	3.42
-817.199	3.42
-816.183	3.42
-815.175	3.42
-814.164	3.42
-813.158	3.42
-812.149	3.42
-811.139	3.43
-810.128	3.43
-809.118	3.43
-808.106	3.43
-807.097	3.43
-806.083	3.43
-805.073	3.43
-804.065	3.43
-803.056	3.43
-802.048	3.43
-801.038	3.43
-800.018	3.43
-799.009	3.43
-798.001	3.43
-796.982	3.43
-795.966	3.43
-794.956	3.43
-793.95	3.43
-792.935	3.43
-791.925	3.43
-790.916	3.43
-789.905	3.43
-788.896	3.43
-787.888	3.43
-786.879	3.43
-785.866	3.43
-784.856	3.43
-783.848	3.43
-783.571	3.43
-782.557	3.43
-781.545	3.43
-780.538	3.43
-779.527	3.43
-778.518	3.43
-777.505	3.43
-776.49	3.44
-775.48	3.44
-774.47	3.44
-773.461	3.44
-772.453	3.44
-771.441	3.44
-770.423	3.44
-769.417	3.43
-768.417	3.44
-767.405	3.44
-766.395	3.44
-765.389	3.44
-764.382	3.44
-763.374	3.44
-762.368	3.43
-761.361	3.43
-760.351	3.43
-759.336	3.43
-758.334	3.43
-757.323	3.43
-756.314	3.43
-755.305	3.43
-754.297	3.43
-753.286	3.43
-752.267	3.43
-751.258	3.43
-750.249	3.43
-749.246	3.43
-748.24	3.43
-747.227	3.43
-746.217	3.43
-745.207	3.43
-744.197	3.43
-743.187	3.43
-742.178	3.43
-741.162	3.43
-740.151	3.43
-739.146	3.43
-738.138	3.43
-737.126	3.43
-736.118	3.43
-735.109	3.43
-734.097	3.43
-733.087	3.43
-732.073	3.43
-731.063	3.43
-730.054	3.43
-729.044	3.43
-728.032	3.43
-727.024	3.43
-726.012	3.43
-725.004	3.43
-723.995	3.43
-722.987	3.43
-721.977	3.43
-720.967	3.43
-719.958	3.43
-718.949	3.43
-717.93	3.43
-716.912	3.43
-715.89	3.43
-714.88	3.43
-713.872	3.43
-712.863	3.43
-711.851	3.43
-710.843	3.43
-710.59	3.43
-709.584	3.43
-708.571	3.42
-707.561	3.42
-706.549	3.42
-705.537	3.42
-704.523	3.42
-703.512	3.42
-702.506	3.42
-701.496	3.42
-700.481	3.42
-699.471	3.42
-698.461	3.42
-697.452	3.42
-696.431	3.42
-695.425	3.42
-694.419	3.42
-693.4	3.42
-692.392	3.42
-691.385	3.42
-690.377	3.42
-689.369	3.42
-688.36	3.42
-687.349	3.42
-686.339	3.42
-685.329	3.42
-684.323	3.42
-683.311	3.42
-682.301	3.42
-681.29	3.42
-680.277	3.42
-679.266	3.42
-678.255	3.42
-677.242	3.42
-676.233	3.42
-675.222	3.42
-674.212	3.42
-673.202	3.42
-672.193	3.42
-671.184	3.42
-670.174	3.42
-669.163	3.42
-668.155	3.41
-667.146	3.41
-666.138	3.41
-665.128	3.41
-664.117	3.41
-663.1	3.41
-662.087	3.41
-661.08	3.41
-660.068	3.41
-659.06	3.41
-658.053	3.41
-657.043	3.41
-656.033	3.41
-655.025	3.41
-654.017	3.41
-653.007	3.41
-651.996	3.41
-650.987	3.41
-649.975	3.41
-648.967	3.41
-647.955	3.41
-646.948	3.41
-645.939	3.41
-644.93	3.41
-643.918	3.41
-642.909	3.41
-641.894	3.41
-640.886	3.41
-639.883	3.41
-638.873	3.41
-637.862	3.41
-636.856	3.41
-635.847	3.41
-635.57	3.41
-634.559	3.41
-633.549	3.41
-632.54	3.41
-631.53	3.41
-630.52	3.41
-629.51	3.41
-628.503	3.41
-627.496	3.41
-626.483	3.41
-625.475	3.41
-624.468	3.41
-623.46	3.41
-622.448	3.41
-621.439	3.41
-620.425	3.41
-619.416	3.42
-618.406	3.42
-617.396	3.42
-616.389	3.42
-615.378	3.42
-614.365	3.42
-613.355	3.42
-612.349	3.42
-611.339	3.42
-610.329	3.42
-609.317	3.42
-608.306	3.42
-607.297	3.42
-606.288	3.42
-605.277	3.42
-604.267	3.42
-603.262	3.42
-602.252	3.42
-601.242	3.42
-600.234	3.42
-599.225	3.42
-598.215	3.42
-597.207	3.42
-596.194	3.42
-595.18	3.42
-594.175	3.42
-593.165	3.42
-592.149	3.42
-591.138	3.42
-590.129	3.42
-589.12	3.42
-588.11	3.43
-587.1	3.43
-586.091	3.43
-585.081	3.43
-584.073	3.43
-583.059	3.43
-582.05	3.43
-581.04	3.43
-580.029	3.43
-579.019	3.43
-578.009	3.43
-576.996	3.43
-575.987	3.43
-574.977	3.43
-573.967	3.43
-572.949	3.43
-571.946	3.43
-570.938	3.43
-569.926	3.43
-568.909	3.43
-567.9	3.43
-566.888	3.43
-565.878	3.43
-564.867	3.43
-563.858	3.43
-562.847	3.43
-562.567	3.43
-561.56	3.43
-560.546	3.43
-559.537	3.43
-558.526	3.43
-557.518	3.43
-556.508	3.43
-555.495	3.43
-554.482	3.43
-553.473	3.43
-552.465	3.44
-551.457	3.44
-550.446	3.44
-549.435	3.44
-548.421	3.44
-547.409	3.44
-546.399	3.44
-545.389	3.44
-544.384	3.44
-543.376	3.44
-542.368	3.44
-541.359	3.44
-540.346	3.44
-539.338	3.44
-538.325	3.44
-537.314	3.44
-536.302	3.44
-535.288	3.44
-534.278	3.44
-533.269	3.44
-532.257	3.44
-531.246	3.44
-530.236	3.44
-529.224	3.44
-528.212	3.44
-527.201	3.44
-526.196	3.44
-525.185	3.44
-524.176	3.44
-523.166	3.44
-522.158	3.44
-521.149	3.44
-520.14	3.44
-519.131	3.44
-518.116	3.44
-517.104	3.44
-516.097	3.44
-515.088	3.44
-514.078	3.44
-513.07	3.44
-512.059	3.44
-511.048	3.44
-510.035	3.44
-509.021	3.44
-508.01	3.44
-507.003	3.44
-505.991	3.44
-504.977	3.44
-503.969	3.44
-502.958	3.44
-501.951	3.44
-500.937	3.44
-499.926	3.44
-498.919	3.44
-497.89	3.43
-496.864	3.43
-495.856	3.43
-494.844	3.43
-494.566	3.43
-493.553	3.43
-492.537	3.43
-491.527	3.43
-490.514	3.43
-489.505	3.43
-488.495	3.43
-487.488	3.43
-486.475	3.43
-485.466	3.43
-484.458	3.43
-483.451	3.43
-482.437	3.43
-481.428	3.43
-480.412	3.43
-479.406	3.43
-478.395	3.43
-477.383	3.43
-476.372	3.43
-475.363	3.43
-474.347	3.43
-473.336	3.43
-472.313	3.43
-471.302	3.43
-470.295	3.43
-469.285	3.43
-468.28	3.43
-467.269	3.43
-466.259	3.43
-465.247	3.43
-464.236	3.43
-463.225	3.43
-462.202	3.43
-461.196	3.43
-460.19	3.43
-459.18	3.43
-458.168	3.43
-457.159	3.43
-456.152	3.43
-455.146	3.43
-454.135	3.43
-453.126	3.43
-452.116	3.43
-451.107	3.42
-450.098	3.42
-449.09	3.42
-448.077	3.42
-447.066	3.42
-446.054	3.42
-445.046	3.42
-444.037	3.42
-443.024	3.42
-442.012	3.42
-441.003	3.42
-439.99	3.42
-438.98	3.42
-437.975	3.42
-436.962	3.42
-435.952	3.42
-434.931	3.42
-433.917	3.42
-432.908	3.42
-431.897	3.42
-430.889	3.42
-429.876	3.42
-428.857	3.42
-427.847	3.42
-427.567	3.42
-426.557	3.42
-425.548	3.42
-424.542	3.42
-423.533	3.42
-422.521	3.42
-421.515	3.42
-420.505	3.42
-419.494	3.42
-418.484	3.42
-417.472	3.42
-416.461	3.42
-415.449	3.42
-414.435	3.42
-413.422	3.42
-412.41	3.42
-411.403	3.42
-410.392	3.42
-409.375	3.42
-408.359	3.42
-407.348	3.42
-406.333	3.42
-405.32	3.42
-404.309	3.42
-403.298	3.42
-402.286	3.42
-401.274	3.42
-400.263	3.42
-399.253	3.42
-398.241	3.42
-397.231	3.42
-396.219	3.42
-395.209	3.42
-394.196	3.42
-393.187	3.42
-392.173	3.42
-391.159	3.41
-390.146	3.41
-389.133	3.41
-388.127	3.41
-387.113	3.41
-386.099	3.41
-385.087	3.41
-384.08	3.41
-383.07	3.41
-382.055	3.41
-381.048	3.41
-380.039	3.41
-379.029	3.41
-378.018	3.41
-377.007	3.41
-375.994	3.41
-374.984	3.41
-373.972	3.41
-372.961	3.41
-371.949	3.41
-370.938	3.41
-369.93	3.41
-368.919	3.41
-367.907	3.41
-366.896	3.41
-365.885	3.41
-364.88	3.41
-363.87	3.41
-362.858	3.41
-361.849	3.41
-361.57	3.41
-360.559	3.41
-359.547	3.41
-358.539	3.41
-357.53	3.41
-356.518	3.41
-355.502	3.41
-354.495	3.41
-353.484	3.41
-352.471	3.41
-351.46	3.41
-350.451	3.41
-349.44	3.41
-348.43	3.42
-347.42	3.42
-346.41	3.42
-345.4	3.42
-344.393	3.42
-343.383	3.42
-342.374	3.42
-341.364	3.42
-340.355	3.42
-339.346	3.42
-338.328	3.42
-337.318	3.42
-336.295	3.42
-335.287	3.42
-334.276	3.42
-333.266	3.42
-332.252	3.42
-331.245	3.42
-330.233	3.42
-329.22	3.42
-328.212	3.42
-327.208	3.42
-326.198	3.42
-325.188	3.42
-324.176	3.42
-323.162	3.42
-322.155	3.42
-321.141	3.42
-320.13	3.42
-319.122	3.42
-318.112	3.42
-317.103	3.42
-316.09	3.42
-315.08	3.42
-314.069	3.42
-313.055	3.42
-312.045	3.42
-311.03	3.42
-310.019	3.42
-309.01	3.42
-307.994	3.42
-306.98	3.42
-305.97	3.42
-304.954	3.42
-303.942	3.42
-302.93	3.42
-301.917	3.42
-300.905	3.43
-299.892	3.43
-298.886	3.43
-297.879	3.43
-296.864	3.43
-295.852	3.43
-294.838	3.43
-294.558	3.43
-293.544	3.43
-292.533	3.43
-291.524	3.43
-290.515	3.43
-289.502	3.43
-288.49	3.43
-287.472	3.43
-286.452	3.43
-285.443	3.43
-284.434	3.43
-283.425	3.43
-282.419	3.43
-281.412	3.43
-280.403	3.43
-279.394	3.43
-278.382	3.43
-277.369	3.43
-276.36	3.43
-275.348	3.43
-274.34	3.43
-273.334	3.43
-272.321	3.43
-271.309	3.43
-270.296	3.43
-269.277	3.43
-268.266	3.43
-267.251	3.43
-266.24	3.43
-265.228	3.43
-264.22	3.43
-263.209	3.43
-262.198	3.43
-261.184	3.43
-260.172	3.43
-259.162	3.43
-258.15	3.43
-257.139	3.43
-256.129	3.43
-255.116	3.43
-254.1	3.43
-253.085	3.43
-252.074	3.43
-251.054	3.43
-250.041	3.43
-249.036	3.43
-248.024	3.44
-247.015	3.44
-246.001	3.44
-244.989	3.44
-243.978	3.44
-242.972	3.44
-241.957	3.44
-240.95	3.44
-239.93	3.44
-238.923	3.44
-237.912	3.44
-236.902	3.44
-235.891	3.44
-234.869	3.44
-233.858	3.44
-232.843	3.44
-232.586	3.44
-231.576	3.44
-230.565	3.44
-229.555	3.44
-228.546	3.44
-227.535	3.44
-226.521	3.44
-225.504	3.44
-224.493	3.44
-223.483	3.44
-222.468	3.44
-221.445	3.44
-220.429	3.44
-219.417	3.44
-218.404	3.44
-217.395	3.44
-216.384	3.44
-215.372	3.44
-214.362	3.44
-213.353	3.44
-212.343	3.44
-211.333	3.44
-210.323	3.44
-209.304	3.44
-208.293	3.44
-207.272	3.44
-206.262	3.44
-205.251	3.44
-204.241	3.44
-203.23	3.44
-202.213	3.44
-201.207	3.43
-200.197	3.43
-199.187	3.43
-198.172	3.43
-197.164	3.43
-196.153	3.43
-195.141	3.43
-194.133	3.43
-193.125	3.43
-192.111	3.43
-191.098	3.43
-190.088	3.43
-189.075	3.43
-188.064	3.43
-187.053	3.43
-186.043	3.43
-185.033	3.43
-184.018	3.43
-183.006	3.43
-181.997	3.43
-180.988	3.43
-179.976	3.43
-178.962	3.43
-177.953	3.43
-176.939	3.43
-175.93	3.43
-174.915	3.43
-173.901	3.43
-172.887	3.43
-171.869	3.43
-170.857	3.43
-169.849	3.43
-169.569	3.43
-168.556	3.43
-167.541	3.43
-166.531	3.43
-165.52	3.43
-164.507	3.43
-163.496	3.43
-162.485	3.43
-161.48	3.43
-160.468	3.43
-159.457	3.43
-158.446	3.43
-157.434	3.43
-156.423	3.43
-155.412	3.43
-154.399	3.43
-153.391	3.43
-152.379	3.43
-151.368	3.43
-150.353	3.43
-149.347	3.43
-148.334	3.43
-147.319	3.43
-146.306	3.43
-145.293	3.43
-144.283	3.43
-143.271	3.43
-142.259	3.43
-141.247	3.43
-140.235	3.43
-139.222	3.43
-138.21	3.43
-137.196	3.43
-136.186	3.43
-135.177	3.43
-134.166	3.43
-133.148	3.43
-132.14	3.43
-131.128	3.43
-130.118	3.43
-129.104	3.43
-128.094	3.43
-127.086	3.43
-126.077	3.42
-125.063	3.42
-124.056	3.42
-123.047	3.42
-122.038	3.42
-121.028	3.42
-120.014	3.42
-119.002	3.42
-117.99	3.42
-116.979	3.42
-115.971	3.42
-114.96	3.42
-113.947	3.42
-112.932	3.42
-111.922	3.42
-110.911	3.42
-109.906	3.42
-108.891	3.42
-107.877	3.42
-106.866	3.42
-105.855	3.42
-104.846	3.42
-104.567	3.42
-103.557	3.42
-102.548	3.42
-101.537	3.42
-100.526	3.42
-99.516	3.42
-98.503	3.42
-97.492	3.42
-96.476	3.42
-95.46	3.42
-94.437	3.42
-93.426	3.42
-92.414	3.42
-91.39	3.42
-90.378	3.42
-89.369	3.42
-88.359	3.42
-87.346	3.42
-86.333	3.42
-85.323	3.42
-84.314	3.42
-83.3	3.42
-82.291	3.42
-81.276	3.42
-80.265	3.42
-79.254	3.42
-78.236	3.42
-77.22	3.42
-76.212	3.42
-75.199	3.42
-74.187	3.42
-73.175	3.42
-72.166	3.42
-71.147	3.42
-70.133	3.42
-69.12	3.42
-68.115	3.42
-67.107	3.42
-66.095	3.42
-65.085	3.42
-64.074	3.42
-63.062	3.42
-62.048	3.42
-61.039	3.42
-60.027	3.42
-59.018	3.42
-58.006	3.42
-56.994	3.42
-55.984	3.42
-54.974	3.42
-53.961	3.42
-52.948	3.42
-51.935	3.42
-50.922	3.42
-49.913	3.42
-48.903	3.42
-47.888	3.42
-46.877	3.42
-45.867	3.42
-44.855	3.42
-43.845	3.42
-43.594	3.42
-42.583	3.42
-41.576	3.42
-40.567	3.42
-39.555	3.41
-38.544	3.41
-37.537	3.41
-36.523	3.41
-35.513	3.41
-34.499	3.41
-33.483	3.41
-32.474	3.41
-31.462	3.41
-30.451	3.41
-29.443	3.41
-28.43	3.41
-27.417	3.41
-26.408	3.41
-25.396	3.41
-24.384	3.41
-23.372	3.41
-22.357	3.41
-21.348	3.41
-20.336	3.41
-19.325	3.41
-18.306	3.41
-17.298	3.41
-16.288	3.41
-15.276	3.41
-14.264	3.41
-13.249	3.41
-12.237	3.41
-11.226	3.41
-10.215	3.41
-9.206	3.41
-8.195	3.41
-7.185	3.41
-6.171	3.41
-5.157	3.42
-4.147	3.42
-3.136	3.42
-2.124	3.42
-1.115	3.42
-0.107	3.42
0.912	3.42
1.927	3.42
2.942	3.42
3.951	3.42
4.956	3.42
5.973	3.42
6.982	3.42
7.991	3.42
8.999	3.42
10.005	3.42
11.018	3.42
12.031	3.42
13.043	3.42
14.052	3.42
15.066	3.42
16.077	3.42
17.092	3.42
18.1	3.42
19.113	3.42
20.12	3.42
21.134	3.42
22.148	3.42
23.158	3.42
23.438	3.42
24.45	3.42
25.461	3.42
26.471	3.42
27.483	3.42
28.499	3.42
29.507	3.42
30.521	3.42
31.534	3.42
32.549	3.42
33.559	3.42
34.569	3.42
35.581	3.42
36.593	3.42
37.602	3.42
38.616	3.42
39.634	3.42
40.65	3.42
41.669	3.42
42.68	3.42
43.697	3.42
44.708	3.42
45.724	3.42
46.733	3.42
47.758	3.42
48.767	3.42
49.779	3.42
50.789	3.42
51.801	3.42
52.812	3.42
53.824	3.42
54.836	3.42
55.846	3.42
56.852	3.42
57.864	3.42
58.875	3.42
59.889	3.42
60.901	3.42
61.913	3.42
62.927	3.42
63.94	3.43
64.95	3.43
65.965	3.43
66.972	3.43
67.982	3.43
68.995	3.43
70.003	3.43
71.025	3.43
72.037	3.43
73.046	3.43
74.067	3.43
75.073	3.43
76.083	3.43
77.092	3.43
78.103	3.43
79.116	3.43
80.129	3.43
81.142	3.43
82.155	3.43
82.406	3.43
83.415	3.43
84.427	3.43
85.438	3.43
86.447	3.43
87.455	3.43
88.465	3.43
89.483	3.43
90.495	3.43
91.512	3.43
92.529	3.43
93.542	3.43
94.55	3.43
95.565	3.43
96.577	3.43
97.592	3.43
98.605	3.43
99.618	3.43
100.627	3.43
101.638	3.43
102.648	3.43
103.66	3.43
104.67	3.43
105.68	3.43
106.692	3.43
107.706	3.43
108.716	3.43
109.727	3.43
110.74	3.43
111.751	3.43
112.764	3.43
113.779	3.43
114.791	3.43
115.802	3.43
116.812	3.43
117.824	3.43
118.841	3.43
119.853	3.43
120.865	3.43
121.877	3.43
122.891	3.43
123.901	3.43
124.921	3.43
125.932	3.43
126.947	3.43
127.962	3.43
128.98	3.43
129.989	3.43
131.002	3.43
132.015	3.43
133.026	3.43
134.043	3.43
135.055	3.43
136.064	3.43
137.076	3.43
138.088	3.43
139.095	3.43
140.109	3.43
141.119	3.43
142.132	3.43
143.143	3.43
144.152	3.43
144.43	3.43
145.439	3.43
146.447	3.43
147.463	3.43
148.481	3.43
149.494	3.43
150.504	3.43
151.517	3.43
152.529	3.43
153.535	3.43
154.542	3.43
155.549	3.43
156.556	3.43
157.567	3.43
158.578	3.43
159.589	3.43
160.597	3.43
161.61	3.43
162.622	3.43
163.633	3.43
164.645	3.43
165.66	3.43
166.674	3.43
167.684	3.43
168.696	3.43
169.707	3.43
170.729	3.43
171.743	3.43
172.753	3.43
173.763	3.43
174.769	3.43
175.776	3.43
176.79	3.43
177.802	3.43
178.811	3.43
179.822	3.43
180.835	3.43
181.849	3.43
182.862	3.43
183.872	3.43
184.893	3.43
185.902	3.43
186.916	3.43
187.934	3.43
188.945	3.43
189.959	3.43
190.967	3.43
191.976	3.43
192.987	3.43
194.012	3.43
195.037	3.43
196.052	3.43
197.062	3.43
198.074	3.43
199.085	3.43
200.1	3.43
201.112	3.43
202.123	3.43
203.14	3.43
204.152	3.43
204.404	3.43
205.416	3.43
206.425	3.43
207.44	3.43
208.456	3.43
209.466	3.43
210.48	3.43
211.491	3.43
212.506	3.43
213.517	3.43
214.524	3.43
215.537	3.43
216.556	3.43
217.569	3.43
218.581	3.43
219.603	3.43
220.609	3.43
221.618	3.43
222.63	3.43
223.648	3.43
224.659	3.43
225.669	3.43
226.681	3.43
227.695	3.43
228.707	3.43
229.723	3.43
230.732	3.43
231.744	3.43
232.766	3.43
233.777	3.43
234.788	3.43
235.797	3.43
236.811	3.43
237.82	3.43
238.828	3.43
239.847	3.43
240.854	3.43
241.865	3.43
242.881	3.43
243.896	3.43
244.909	3.43
245.921	3.43
246.935	3.43
247.947	3.43
248.971	3.43
249.986	3.43
251.007	3.43
252.017	3.43
253.03	3.43
254.036	3.43
255.048	3.43
256.062	3.43
257.075	3.43
258.086	3.43
259.096	3.43
260.109	3.43
261.123	3.43
262.137	3.43
263.147	3.43
264.162	3.43
264.414	3.43
265.427	3.43
266.435	3.43
267.46	3.43
268.474	3.43
269.484	3.43
270.504	3.43
271.514	3.43
272.521	3.42
273.53	3.42
274.542	3.42
275.553	3.42
276.564	3.42
277.576	3.42
278.589	3.42
279.601	3.42
280.619	3.42
281.634	3.42
282.644	3.42
283.659	3.42
284.672	3.42
285.681	3.42
286.694	3.42
287.71	3.42
288.725	3.42
289.734	3.42
290.747	3.42
291.761	3.42
292.769	3.42
293.783	3.42
294.792	3.42
295.798	3.42
296.809	3.42
297.819	3.42
298.833	3.42
299.845	3.42
300.858	3.42
301.871	3.42
302.883	3.42
303.895	3.42
304.909	3.42
305.925	3.42
306.943	3.42
307.956	3.42
308.969	3.42
309.984	3.42
310.992	3.42
312.005	3.42
313.017	3.42
314.026	3.42
315.039	3.42
316.053	3.42
317.064	3.42
318.078	3.42
319.094	3.42
320.106	3.42
321.116	3.42
322.123	3.42
323.133	3.42
324.144	3.42
325.151	3.42
325.402	3.42
326.416	3.42
327.43	3.42
328.445	3.42
329.457	3.43
330.48	3.42
331.494	3.42
332.507	3.42
333.521	3.42
334.532	3.42
335.542	3.42
336.555	3.42
337.568	3.42
338.58	3.42
339.593	3.42
340.602	3.42
341.616	3.42
342.63	3.42
343.646	3.42
344.66	3.42
345.674	3.42
346.685	3.42
347.696	3.42
348.71	3.42
349.723	3.42
350.735	3.42
351.747	3.42
352.765	3.42
353.773	3.42
354.786	3.42
355.804	3.42
356.819	3.42
357.83	3.42
358.84	3.42
359.854	3.42
360.865	3.42
361.879	3.42
362.893	3.42
363.907	3.42
364.921	3.42
365.934	3.42
366.945	3.42
367.958	3.42
368.971	3.42
369.983	3.42
370.997	3.42
372.007	3.42
373.02	3.42
374.036	3.42
375.045	3.42
376.059	3.42
377.076	3.42
378.087	3.42
379.102	3.42
380.113	3.43
381.126	3.43
382.138	3.43
383.153	3.43
383.404	3.43
384.413	3.43
385.427	3.43
386.435	3.43
387.449	3.43
388.463	3.43
389.471	3.43
390.475	3.43
391.482	3.43
392.497	3.43
393.511	3.43
394.525	3.43
395.534	3.43
396.544	3.43
397.554	3.43
398.564	3.43
399.578	3.43
400.593	3.43
401.605	3.43
402.615	3.43
403.63	3.43
404.644	3.43
405.657	3.43
406.668	3.43
407.679	3.43
408.69	3.43
409.703	3.43
410.714	3.43
411.723	3.43
412.735	3.43
413.747	3.43
414.76	3.43
415.773	3.43
416.786	3.43
417.796	3.43
418.807	3.43
419.82	3.43
420.833	3.43
421.845	3.43
422.867	3.43
423.88	3.43
424.891	3.43
425.912	3.43
426.924	3.43
427.938	3.43
428.951	3.43
429.959	3.43
430.969	3.43
431.973	3.43
432.987	3.43
434.001	3.43
435.014	3.43
436.029	3.43
437.041	3.43
438.054	3.43
439.067	3.43
440.08	3.43
441.092	3.43
442.105	3.43
443.121	3.43
444.136	3.43
445.147	3.43
446.162	3.43
446.412	3.43
447.42	3.43
448.432	3.43
449.446	3.43
450.456	3.43
451.477	3.43
452.49	3.43
453.497	3.43
454.509	3.43
455.526	3.43
456.541	3.43
457.557	3.43
458.571	3.43
459.582	3.43
460.593	3.43
461.606	3.43
462.619	3.43
463.631	3.43
464.648	3.43
465.663	3.43
466.675	3.43
467.691	3.43
468.704	3.43
469.717	3.43
470.729	3.43
471.746	3.43
472.756	3.43
473.766	3.43
474.78	3.43
475.795	3.43
476.806	3.43
477.818	3.43
478.834	3.43
479.85	3.44
480.862	3.44
481.873	3.44
482.888	3.44
483.894	3.44
484.908	3.44
485.922	3.44
486.931	3.44
487.941	3.44
488.954	3.44
489.965	3.44
490.98	3.44
491.998	3.44
493.009	3.44
494.025	3.44
495.039	3.44
496.053	3.44
497.069	3.44
498.081	3.44
499.101	3.44
[truncated: 8,075 more rows]

## Sheet: Figure6c
Relative pressure, P/P0 (%)	Norm. intensity (I1–I0)/I0 (%)
5	0.877
10	1.445
20	2.01
30	2.04
40	3.5
50	5.55
60	7.89
70	10.49
80	13.99
90	18.89
100	26.37

## Sheet: Figure6e
Potential (V)	Current (mA)
1	1.36
0.999	1.35
0.998	1.342
0.997	1.335
0.996	1.328
0.995	1.321
0.994	1.315
0.993	1.308
0.992	1.301
0.991	1.295
0.99	1.288
0.989	1.282
0.988	1.276
0.987	1.271
0.986	1.266
0.985	1.26
0.984	1.254
0.983	1.248
0.982	1.242
0.981	1.237
0.98	1.231
0.979	1.225
0.978	1.22
0.977	1.215
0.976	1.21
0.975	1.205
0.974	1.2
0.973	1.194
0.972	1.189
0.971	1.183
0.97	1.178
0.969	1.173
0.968	1.169
0.967	1.164
0.966	1.159
0.965	1.155
0.964	1.15
0.963	1.145
0.962	1.14
0.961	1.135
0.96	1.13
0.959	1.126
0.958	1.121
0.957	1.117
0.956	1.113
0.955	1.108
0.954	1.104
0.953	1.099
0.952	1.095
0.951	1.09
0.95	1.086
0.949	1.081
0.948	1.077
0.947	1.073
0.946	1.069
0.945	1.065
0.944	1.061
0.943	1.057
0.942	1.052
0.941	1.048
0.94	1.044
0.939	1.04
0.938	1.036
0.937	1.032
0.936	1.029
0.935	1.025
0.934	1.021
0.933	1.017
0.932	1.012
0.931	1.009
0.93	1.005
0.929	1.001
0.928	0.9975
0.927	0.994
0.926	0.9905
0.925	0.9871
0.924	0.983
0.923	0.9795
0.922	0.9754
0.921	0.9713
0.92	0.9675
0.919	0.9643
0.918	0.9611
0.917	0.9577
0.916	0.9545
0.915	0.951
0.914	0.9475
0.913	0.9437
0.912	0.9403
0.911	0.9365
0.91	0.9333
0.909	0.9295
0.908	0.927
0.907	0.9241
0.906	0.9207
0.905	0.9175
0.904	0.914
0.903	0.9105
0.902	0.9074
0.901	0.9036
0.9	0.9004
0.899	0.8973
0.898	0.8947
0.897	0.8916
0.896	0.889
0.895	0.8859
0.894	0.8824
0.893	0.8792
0.892	0.8758
0.891	0.8726
0.89	0.8694
0.889	0.8666
0.888	0.8641
0.887	0.8612
0.886	0.8584
0.885	0.8555
0.884	0.8524
0.883	0.8495
0.882	0.846
0.881	0.8432
0.88	0.84
0.879	0.8369
0.878	0.8347
0.877	0.8318
0.876	0.8296
0.875	0.8264
0.874	0.8242
0.873	0.8207
0.872	0.8179
0.871	0.8144
0.87	0.8122
0.869	0.809
0.868	0.8068
0.867	0.8049
0.866	0.8021
0.865	0.7999
0.864	0.797
0.863	0.7942
0.862	0.7913
0.861	0.7885
0.86	0.786
0.859	0.7828
0.858	0.7809
0.857	0.7784
0.856	0.7762
0.855	0.774
0.854	0.7714
0.853	0.7686
0.852	0.7657
0.851	0.7629
0.85	0.7604
0.849	0.7578
0.848	0.7559
0.847	0.7537
0.846	0.7515
0.845	0.749
0.844	0.7468
0.843	0.7442
0.842	0.7414
0.841	0.7385
0.84	0.7363
0.839	0.7338
0.838	0.7319
0.837	0.73
0.836	0.7278
0.835	0.7259
0.834	0.723
0.833	0.7208
0.832	0.7183
0.831	0.7158
0.83	0.7132
0.829	0.711
0.828	0.7091
0.827	0.7076
0.826	0.7057
0.825	0.7031
0.824	0.7009
0.823	0.6987
0.822	0.6962
0.821	0.6936
0.82	0.6914
0.819	0.6895
0.818	0.6876
0.817	0.6857
0.816	0.6842
0.815	0.6819
0.814	0.6797
0.813	0.6775
0.812	0.675
0.811	0.6728
0.81	0.6706
0.809	0.6687
0.808	0.6671
0.807	0.6652
0.806	0.6636
0.805	0.6617
0.804	0.6595
0.803	0.6573
0.802	0.6547
0.801	0.6525
0.8	0.6506
0.799	0.6487
0.798	0.6475
0.797	0.6456
0.796	0.644
0.795	0.6421
0.794	0.6399
0.793	0.6377
0.792	0.6358
0.791	0.6339
0.79	0.6317
0.789	0.6298
0.788	0.6285
0.787	0.6269
0.786	0.6257
0.785	0.6234
0.784	0.6219
0.783	0.6197
0.782	0.6174
0.781	0.6155
0.78	0.6133
0.779	0.6117
0.778	0.6102
0.777	0.6092
0.776	0.6076
0.775	0.6057
0.774	0.6038
0.773	0.6013
0.772	0.5997
0.771	0.5978
0.77	0.5959
0.769	0.594
0.768	0.5931
0.767	0.5918
0.766	0.5902
0.765	0.5887
0.764	0.5868
0.763	0.5846
0.762	0.583
0.761	0.5808
0.76	0.5795
0.759	0.5776
0.758	0.5766
0.757	0.5754
0.756	0.5738
0.755	0.5722
0.754	0.5706
0.753	0.5684
0.752	0.5665
0.751	0.565
0.75	0.5637
0.749	0.5618
0.748	0.5605
0.747	0.5593
0.746	0.5586
0.745	0.5564
0.744	0.5548
0.743	0.5533
0.742	0.5514
0.741	0.5498
0.74	0.5479
0.739	0.5466
0.738	0.5457
0.737	0.5444
0.736	0.5434
0.735	0.5422
0.734	0.5403
0.733	0.5387
0.732	0.5365
0.731	0.5352
0.73	0.5336
0.729	0.5321
0.728	0.5311
0.727	0.5302
0.726	0.5289
0.725	0.5276
0.724	0.5257
0.723	0.5245
0.722	0.5226
0.721	0.521
0.72	0.5194
0.719	0.5182
0.718	0.5172
0.717	0.5163
0.716	0.5147
0.715	0.5137
0.714	0.5121
0.713	0.5106
0.712	0.509
0.711	0.5071
0.71	0.5058
0.709	0.5046
0.708	0.5036
0.707	0.5027
0.706	0.5017
0.705	0.5004
0.704	0.4992
0.703	0.4973
0.702	0.4954
0.701	0.4944
0.7	0.4929
0.699	0.4916
0.698	0.491
0.697	0.49
0.696	0.4891
0.695	0.4878
0.694	0.4865
0.693	0.485
0.692	0.4831
0.691	0.4821
0.69	0.4812
0.689	0.4793
0.688	0.4789
0.687	0.4777
0.686	0.477
0.685	0.4758
0.684	0.4742
0.683	0.4729
0.682	0.4714
0.681	0.4701
0.68	0.4688
0.679	0.4676
0.678	0.4669
0.677	0.4666
0.676	0.465
0.675	0.4641
0.674	0.4628
0.673	0.4616
0.672	0.46
0.671	0.4587
0.67	0.4578
0.669	0.4562
0.668	0.4559
0.667	0.4552
0.666	0.454
0.665	0.453
0.664	0.4518
0.663	0.4505
0.662	0.4489
0.661	0.4476
0.66	0.4464
0.659	0.4454
0.658	0.4448
0.657	0.4445
0.656	0.4435
0.655	0.4423
0.654	0.441
0.653	0.4397
0.652	0.4378
0.651	0.4369
0.65	0.4356
0.649	0.435
0.648	0.4344
0.647	0.4337
0.646	0.4328
0.645	0.4315
0.644	0.4306
0.643	0.4293
0.642	0.428
0.641	0.4271
0.64	0.4261
0.639	0.4249
0.638	0.4242
0.637	0.4236
0.636	0.423
0.635	0.422
0.634	0.4208
0.633	0.4195
0.632	0.4182
0.631	0.4173
0.63	0.4163
0.629	0.4151
0.628	0.4144
0.627	0.4141
0.626	0.4132
0.625	0.4125
0.624	0.4113
0.623	0.41
0.622	0.4084
0.621	0.4078
0.62	0.4069
0.619	0.4059
0.618	0.4056
0.617	0.405
0.616	0.4043
0.615	0.4034
0.614	0.4021
0.613	0.4015
0.612	0.3996
0.611	0.3986
0.61	0.3977
0.609	0.3971
0.608	0.3964
0.607	0.3958
0.606	0.3952
0.605	0.3945
0.604	0.3933
0.603	0.392
0.602	0.3907
0.601	0.3898
0.6	0.3891
0.599	0.3882
0.598	0.3876
0.597	0.3873
0.596	0.3866
0.595	0.3857
0.594	0.3847
0.593	0.3838
0.592	0.3825
0.591	0.3812
0.59	0.3806
0.589	0.3793
0.588	0.3793
0.587	0.379
0.586	0.3781
0.585	0.3774
0.584	0.3765
0.583	0.3752
0.582	0.3743
0.581	0.3733
0.58	0.3724
0.579	0.3718
0.578	0.3714
0.577	0.3711
0.576	0.3702
0.575	0.3695
0.574	0.3683
0.573	0.3673
0.572	0.3661
0.571	0.3654
0.57	0.3645
0.569	0.3635
0.568	0.3632
0.567	0.3632
0.566	0.3623
0.565	0.3616
0.564	0.361
0.563	0.3597
0.562	0.3585
0.561	0.3575
0.56	0.3566
0.559	0.3563
0.558	0.3556
0.557	0.3556
0.556	0.3547
0.555	0.3541
0.554	0.3534
0.553	0.3522
0.552	0.3509
0.551	0.3503
0.55	0.3493
0.549	0.3487
0.548	0.3487
0.547	0.3484
0.546	0.3477
0.545	0.3468
0.544	0.3461
0.543	0.3452
0.542	0.3439
0.541	0.3433
0.54	0.342
0.539	0.3414
0.538	0.3414
0.537	0.3411
0.536	0.3408
0.535	0.3398
0.534	0.3389
0.533	0.3379
0.532	0.337
0.531	0.3363
0.53	0.3354
0.529	0.3348
0.528	0.3344
0.527	0.3341
0.526	0.3335
0.525	0.3329
0.524	0.3322
0.523	0.331
0.522	0.3303
0.521	0.3294
0.52	0.3284
0.519	0.3278
0.518	0.3278
0.517	0.3275
0.516	0.3269
0.515	0.3262
0.514	0.3256
0.513	0.3246
0.512	0.3234
0.511	0.3227
0.51	0.3218
0.509	0.3215
0.508	0.3212
0.507	0.3209
0.506	0.3205
0.505	0.3199
0.504	0.3193
0.503	0.3183
0.502	0.3177
0.501	0.3164
0.5	0.3158
0.499	0.3152
0.498	0.3152
0.497	0.3148
0.496	0.3142
0.495	0.3136
0.494	0.3129
0.493	0.3123
0.492	0.3111
0.491	0.3104
0.49	0.3098
0.489	0.3092
0.488	0.3088
0.487	0.3088
0.486	0.3085
0.485	0.3079
0.484	0.3069
0.483	0.3057
0.482	0.305
0.481	0.3044
0.48	0.3038
0.479	0.3031
0.478	0.3028
0.477	0.3025
0.476	0.3025
0.475	0.3019
0.474	0.3012
0.473	0.3
0.472	0.299
0.471	0.2987
0.47	0.2981
0.469	0.2975
0.468	0.2975
0.467	0.2971
0.466	0.2968
0.465	0.2959
0.464	0.2952
0.463	0.2943
0.462	0.2933
0.461	0.293
0.46	0.2921
0.459	0.2918
0.458	0.2914
0.457	0.2918
0.456	0.2911
0.455	0.2902
0.454	0.2899
0.453	0.2889
0.452	0.2883
0.451	0.2877
0.45	0.2867
0.449	0.2861
0.448	0.2864
0.447	0.2861
0.446	0.2854
0.445	0.2851
0.444	0.2845
0.443	0.2835
0.442	0.2826
0.441	0.282
0.44	0.2813
0.439	0.281
0.438	0.2807
0.437	0.2807
0.436	0.2804
0.435	0.2801
0.434	0.2791
0.433	0.2782
0.432	0.2775
0.431	0.2769
0.43	0.2763
0.429	0.2756
0.428	0.2753
0.427	0.2753
0.426	0.275
0.425	0.2747
0.424	0.2737
0.423	0.2728
0.422	0.2722
0.421	0.2715
0.42	0.2712
0.419	0.2706
0.418	0.2703
0.417	0.2706
0.416	0.2699
0.415	0.2696
0.414	0.2687
0.413	0.268
0.412	0.2668
0.411	0.2665
0.41	0.2665
0.409	0.2658
0.408	0.2658
0.407	0.2658
0.406	0.2652
0.405	0.2652
0.404	0.2643
0.403	0.2636
0.402	0.2627
0.401	0.262
0.4	0.2611
0.399	0.2608
0.398	0.2608
0.397	0.2608
0.396	0.2601
0.395	0.2601
0.394	0.2595
0.393	0.2582
0.392	0.2573
0.391	0.257
0.39	0.257
0.389	0.256
0.388	0.2563
0.387	0.2563
0.386	0.2554
0.385	0.2551
0.384	0.2548
0.383	0.2535
0.382	0.2529
0.381	0.2526
0.38	0.2516
0.379	0.2516
0.378	0.2513
0.377	0.2513
0.376	0.251
0.375	0.2507
0.374	0.25
0.373	0.2488
0.372	0.2481
0.371	0.2478
0.37	0.2475
0.369	0.2469
0.368	0.2469
0.367	0.2469
0.366	0.2469
0.365	0.2465
0.364	0.2456
0.363	0.2447
0.362	0.244
0.361	0.2434
0.36	0.2431
0.359	0.2424
0.358	0.2431
0.357	0.2428
0.356	0.2421
0.355	0.2418
0.354	0.2409
0.353	0.2402
0.352	0.2396
0.351	0.239
0.35	0.2383
0.349	0.238
0.348	0.238
0.347	0.2383
0.346	0.238
0.345	0.2374
0.344	0.2367
0.343	0.2358
0.342	0.2352
0.341	0.2348
0.34	0.2342
0.339	0.2339
0.338	0.2342
0.337	0.2336
0.336	0.2336
0.335	0.2333
0.334	0.2326
0.333	0.2317
0.332	0.2307
0.331	0.2307
0.33	0.2301
0.329	0.2301
0.328	0.2298
0.327	0.2295
0.326	0.2295
0.325	0.2288
0.324	0.2282
0.323	0.2276
0.322	0.2266
0.321	0.2263
0.32	0.226
0.319	0.2254
0.318	0.2257
0.317	0.2254
0.316	0.225
0.315	0.2247
0.314	0.2241
0.313	0.2235
0.312	0.2231
0.311	0.2222
0.31	0.2219
0.309	0.2216
0.308	0.2216
0.307	0.2209
0.306	0.2209
0.305	0.2206
0.304	0.22
0.303	0.2197
0.302	0.2184
0.301	0.2181
0.3	0.2175
0.299	0.2171
0.298	0.2175
0.297	0.2178
0.296	0.2171
0.295	0.2168
0.294	0.2159
0.293	0.2152
0.292	0.2149
0.291	0.2143
0.29	0.2137
0.289	0.2133
0.288	0.2133
0.287	0.2133
0.286	0.2133
0.285	0.2127
0.284	0.2124
0.283	0.2115
0.282	0.2108
0.281	0.2102
0.28	0.2099
0.279	0.2092
0.278	0.2096
0.277	0.2099
0.276	0.2092
0.275	0.2086
0.274	0.2083
0.273	0.2073
0.272	0.2067
0.271	0.2061
0.27	0.2058
0.269	0.2058
0.268	0.2058
0.267	0.2058
0.266	0.2054
0.265	0.2048
0.264	0.2045
0.263	0.2035
0.262	0.2029
0.261	0.2023
0.26	0.202
0.259	0.2013
0.258	0.2016
0.257	0.2016
0.256	0.2016
0.255	0.2007
0.254	0.2004
0.253	0.1998
0.252	0.1991
0.251	0.1982
0.25	0.1985
0.249	0.1979
0.248	0.1979
0.247	0.1982
0.246	0.1979
0.245	0.1975
0.244	0.1966
0.243	0.1963
0.242	0.195
0.241	0.1947
0.24	0.1941
0.239	0.1941
0.238	0.1941
0.237	0.1944
0.236	0.1941
0.235	0.1937
0.234	0.1931
0.233	0.1925
0.232	0.1915
0.231	0.1912
0.23	0.1906
0.229	0.1903
0.228	0.1903
0.227	0.1906
0.226	0.1903
0.225	0.1899
0.224	0.189
0.223	0.1884
0.222	0.1874
0.221	0.1874
0.22	0.1871
0.219	0.1865
0.218	0.1868
0.217	0.1871
0.216	0.1865
0.215	0.1862
0.214	0.1852
0.213	0.1849
0.212	0.1843
0.211	0.1839
0.21	0.1833
0.209	0.183
0.208	0.183
0.207	0.1833
0.206	0.183
0.205	0.1827
0.204	0.182
0.203	0.1811
0.202	0.1801
0.201	0.1801
0.2	0.1795
0.199	0.1792
0.198	0.1795
0.197	0.1795
0.196	0.1792
0.195	0.1789
0.194	0.1786
0.193	0.1773
0.192	0.1767
0.191	0.1764
0.19	0.1764
0.189	0.1754
0.188	0.176
0.187	0.176
0.186	0.1757
0.185	0.1754
0.184	0.1745
0.183	0.1741
0.182	0.1732
0.181	0.1729
0.18	0.1729
0.179	0.1722
0.178	0.1722
0.177	0.1722
0.176	0.1722
0.175	0.1716
0.174	0.1713
0.173	0.1703
0.172	0.1697
0.171	0.1694
0.17	0.1688
0.169	0.1684
0.168	0.1688
0.167	0.1688
0.166	0.1684
0.165	0.1678
0.164	0.1678
0.163	0.1669
0.162	0.1662
0.161	0.1656
0.16	0.1653
0.159	0.165
0.158	0.165
0.157	0.1653
0.156	0.165
0.155	0.1643
0.154	0.1643
0.153	0.1634
0.152	0.1628
0.151	0.1621
0.15	0.1618
0.149	0.1618
0.148	0.1618
0.147	0.1618
0.146	0.1615
0.145	0.1612
0.144	0.1605
0.143	0.1599
0.142	0.1593
0.141	0.1586
0.14	0.1583
0.139	0.1583
0.138	0.1583
0.137	0.1583
0.136	0.158
0.135	0.1577
0.134	0.1571
0.133	0.1567
0.132	0.1555
0.131	0.1552
0.13	0.1552
0.129	0.1545
0.128	0.1545
0.127	0.1545
0.126	0.1542
0.125	0.1539
0.124	0.1536
0.123	0.1526
0.122	0.1523
0.121	0.152
0.12	0.1514
0.119	0.1511
0.118	0.1514
0.117	0.1514
0.116	0.1511
0.115	0.1507
0.114	0.1498
0.113	0.1492
0.112	0.1485
0.111	0.1482
0.11	0.1476
0.109	0.1476
0.108	0.1476
0.107	0.1479
0.106	0.1476
0.105	0.1469
0.104	0.1466
0.103	0.1457
0.102	0.1447
0.101	0.1444
0.1	0.1441
0.099	0.1438
0.098	0.1438
0.097	0.1441
0.096	0.1438
0.095	0.1438
0.094	0.1428
0.093	0.1419
0.092	0.1416
0.091	0.1409
0.09	0.1406
0.089	0.1403
0.088	0.1406
0.087	0.1409
0.086	0.1403
0.085	0.1397
0.084	0.1394
0.083	0.1387
0.082	0.1381
0.081	0.1378
0.08	0.1371
0.079	0.1371
0.078	0.1371
0.077	0.1371
0.076	0.1368
0.075	0.1365
0.074	0.1359
0.073	0.1349
0.072	0.1343
0.071	0.134
0.07	0.1337
0.069	0.133
0.068	0.1334
0.067	0.1337
0.066	0.1334
0.065	0.1327
0.064	0.1324
0.063	0.1311
0.062	0.1305
0.061	0.1302
0.06	0.1302
0.059	0.1296
0.058	0.1299
0.057	0.1299
0.056	0.1296
0.055	0.1292
0.054	0.1286
0.053	0.1277
0.052	0.127
0.051	0.1267
0.05	0.1264
0.049	0.1258
0.048	0.1264
0.047	0.1264
0.046	0.1261
0.045	0.1258
0.044	0.1248
0.043	0.1242
0.042	0.1232
0.041	0.1232
0.04	0.1226
0.039	0.1223
0.038	0.1226
0.037	0.1223
0.036	0.1223
0.035	0.122
0.034	0.1213
0.033	0.1204
0.032	0.1198
0.031	0.1194
0.03	0.1191
0.029	0.1185
0.028	0.1188
0.027	0.1191
0.026	0.1182
0.025	0.1182
0.024	0.1172
0.023	0.1163
0.022	0.1156
0.021	0.1156
0.02	0.115
0.019	0.115
0.018	0.1147
0.017	0.115
0.016	0.1147
0.015	0.1141
0.014	0.1137
0.013	0.1128
0.012	0.1122
0.011	0.1119
0.01	0.1112
0.009	0.1109
0.008	0.1112
0.007	0.1115
0.006	0.1106
0.005	0.1106
0.004	0.1096
0.003	0.1093
0.002	0.1084
0.001	0.1077
0	0.1081
-0.001	0.1074
-0.002	0.1077
-0.003	0.1077
-0.004	0.1071
-0.005	0.1068
-0.006	0.1062
-0.007	0.1055
-0.008	0.1043
-0.009	0.1043
-0.01	0.1036
-0.011	0.1033
-0.012	0.1033
-0.013	0.1036
-0.014	0.103
-0.015	0.1024
-0.016	0.1024
-0.017	0.1011
-0.018	0.1008
-0.019	0.1002
-0.02	0.09984
-0.021	0.0992
-0.022	0.0992
-0.023	0.09952
-0.024	0.0992
-0.025	0.09889
-0.026	0.09825
-0.027	0.09699
-0.028	0.09636
-0.029	0.09636
-0.03	0.09572
-0.031	0.09509
-0.032	0.09541
-0.033	0.09572
-0.034	0.09541
-0.035	0.09478
-0.036	0.09446
-0.037	0.09351
-0.038	0.09256
-0.039	0.09193
-0.04	0.09161
-0.041	0.09098
-0.042	0.09161
-0.043	0.09161
-0.044	0.0913
-0.045	0.09035
-0.046	0.09003
-0.047	0.08908
-0.048	0.08814
-0.049	0.08782
-0.05	0.08782
-0.051	0.08719
-0.052	0.0875
-0.053	0.0875
-0.054	0.08719
-0.055	0.08624
-0.056	0.08592
-0.057	0.08529
-0.058	0.08434
-0.059	0.08403
-0.06	0.08339
-0.061	0.08339
-0.062	0.08308
-0.063	0.08339
-0.064	0.08308
-0.065	0.08244
-0.066	0.0815
-0.067	0.08086
-0.068	0.08023
-0.069	0.07992
-0.07	0.0796
-0.071	0.07865
-0.072	0.07928
-0.073	0.07928
-0.074	0.07865
-0.075	0.07802
-0.076	0.0777
-0.077	0.07675
-0.078	0.0758
-0.079	0.07549
-0.08	0.07486
-0.081	0.07486
-0.082	0.07486
-0.083	0.07517
-0.084	0.07454
-0.085	0.07391
-0.086	0.07328
-0.087	0.07264
-0.088	0.07169
-0.089	0.07138
-0.09	0.07075
-0.091	0.07043
-0.092	0.07043
-0.093	0.07043
-0.094	0.07011
-0.095	0.06948
-0.096	0.06916
-0.097	0.06822
-0.098	0.06727
-0.099	0.06695
-0.1	0.06632
-0.101	0.06632
-0.102	0.066
-0.103	0.06569
-0.104	0.06569
-0.105	0.06537
-0.106	0.06474
-0.107	0.06347
-0.108	0.06284
-0.109	0.06252
-0.11	0.06189
-0.111	0.06189
-0.112	0.06158
-0.113	0.06158
-0.114	0.06126
-0.115	0.06063
-0.116	0.06
-0.117	0.05936
-0.118	0.05841
-0.119	0.0581
-0.12	0.05747
-0.121	0.05715
-0.122	0.05747
-0.123	0.05747
-0.124	0.05683
-0.125	0.0562
-0.126	0.05557
-0.127	0.05462
-0.128	0.05399
-0.129	0.05336
-0.13	0.05304
-0.131	0.05272
-0.132	0.05272
-0.133	0.05241
-0.134	0.05209
-0.135	0.05177
-0.136	0.05114
-0.137	0.04988
-0.138	0.04956
-0.139	0.04924
-0.14	0.0483
-0.141	0.04766
-0.142	0.0483
-0.143	0.04798
-0.144	0.04766
-0.145	0.04703
-0.146	0.0464
-0.147	0.04545
-0.148	0.0445
-0.149	0.0445
-0.15	0.04355
-0.151	0.04324
-0.152	0.04387
-0.153	0.04355
-0.154	0.04324
-0.155	0.0426
-0.156	0.04197
-0.157	0.04102
-0.158	0.04008
-0.159	0.03976
-0.16	0.03913
-0.161	0.03881
-0.162	0.03881
-0.163	0.03849
-0.164	0.03818
-0.165	0.03818
-0.166	0.03723
-0.167	0.03628
-0.168	0.03533
-0.169	0.03502
-0.17	0.0347
-0.171	0.03407
-0.172	0.03375
-0.173	0.03407
-0.174	0.03375
-0.175	0.03312
-0.176	0.03217
-0.177	0.03154
-0.178	0.03059
-0.179	0.03027
-0.18	0.02964
-0.181	0.02932
-0.182	0.02932
-0.183	0.02932
-0.184	0.02869
-0.185	0.02838
-0.186	0.02774
-0.187	0.0268
-0.188	0.02585
-0.189	0.02553
-0.19	0.02458
-0.191	0.02427
-0.192	0.02458
-0.193	0.02427
-0.194	0.02395
-0.195	0.02363
-0.196	0.02268
-0.197	0.02205
-0.198	0.0211
-0.199	0.02047
-0.2	0.01984
-0.201	0.01952
-0.202	0.01984
-0.203	0.01952
-0.204	0.01921
-0.205	0.01857
-0.206	0.01826
-0.207	0.01699
-0.208	0.01604
-0.209	0.01541
-0.21	0.01478
-0.211	0.01478
-0.212	0.01478
-0.213	0.01478
-0.214	0.01415
-0.215	0.01352
-0.216	0.01288
-0.217	0.01193
-0.218	0.0113
-0.219	0.01099
-0.22	0.01004
-0.221	0.00972
-0.222	0.00972
-0.223	0.00972
-0.224	0.00877
-0.225	0.00877
-0.226	0.00814
-0.227	0.00688
-0.228	0.00624
-0.229	0.00561
-0.23	0.00498
-0.231	0.00435
-0.232	0.00466
-0.233	0.00435
-0.234	0.00403
-0.235	0.00308
-0.236	0.00245
-0.237	0.00213
-0.238	0.0005514
-0.239	0.0002353
-0.24	-8.093e-05
-0.241	-0.0007133
-0.242	-0.0007133
-0.243	-0.0007133
-0.244	-0.00135
-0.245	-0.00166
-0.246	-0.00261
-0.247	-0.00356
-0.248	-0.00451
-0.249	-0.00482
-0.25	-0.00577
-0.251	-0.00609
-0.252	-0.00577
-0.253	-0.00609
-0.254	-0.00672
-0.255	-0.00735
-0.256	-0.00799
-0.257	-0.00893
-0.258	-0.0102
-0.259	-0.01052
-0.26	-0.01115
-0.261	-0.01178
-0.262	-0.01178
-0.263	-0.01178
-0.264	-0.01241
-0.265	-0.01304
-0.266	-0.01368
-0.267	-0.01431
-0.268	-0.01526
-0.269	-0.01621
-0.27	-0.01684
-0.271	-0.01747
-0.272	-0.01747
-0.273	-0.01779
-0.274	-0.01842
-0.275	-0.01874
-0.276	-0.01937
-0.277	-0.02063
-0.278	-0.02158
-0.279	-0.02253
-0.28	-0.02285
-0.281	-0.02348
-0.282	-0.02348
-0.283	-0.02348
-0.284	-0.02443
-0.285	-0.02506
-0.286	-0.02569
-0.287	-0.02664
-0.288	-0.02822
-0.289	-0.02885
-0.29	-0.02949
-0.291	-0.0298
-0.292	-0.03012
-0.293	-0.03012
-0.294	-0.03107
-0.295	-0.0317
-0.296	-0.03265
-0.297	-0.03391
-0.298	-0.03455
-0.299	-0.03581
-0.3	-0.03644
-0.301	-0.03708
-0.302	-0.03708
-0.303	-0.03739
-0.304	-0.03802
-0.305	-0.03897
-0.306	-0.0396
-0.307	-0.04087
-0.308	-0.04277
-0.309	-0.04308
-0.31	-0.04403
-0.311	-0.04466
-0.312	-0.04498
-0.313	-0.04561
-0.314	-0.04593
-0.315	-0.04688
-0.316	-0.04814
-0.317	-0.04909
-0.318	-0.05036
-0.319	-0.0513
-0.32	-0.05194
-0.321	-0.0532
-0.322	-0.0532
-0.323	-0.05383
-0.324	-0.05447
-0.325	-0.05541
-0.326	-0.05668
-0.327	-0.05794
-0.328	-0.05921
-0.329	-0.06016
-0.33	-0.06142
-0.331	-0.06205
-0.332	-0.06269
-0.333	-0.063
-0.334	-0.06395
-0.335	-0.06522
-0.336	-0.06616
-0.337	-0.06775
-0.338	-0.06933
-0.339	-0.07028
-0.34	-0.07154
-0.341	-0.07249
-0.342	-0.07312
-0.343	-0.07375
-0.344	-0.07439
-0.345	-0.07565
-0.346	-0.07692
-0.347	-0.0785
-0.348	-0.08039
-0.349	-0.08166
-0.35	-0.08292
-0.351	-0.08387
-0.352	-0.0845
-0.353	-0.08545
-0.354	-0.08608
-0.355	-0.08767
-0.356	-0.08925
-0.357	-0.09114
-0.358	-0.09272
-0.359	-0.09367
-0.36	-0.09525
-0.361	-0.09652
-0.362	-0.09715
-0.363	-0.0981
-0.364	-0.09936
-0.365	-0.1009
-0.366	-0.1025
-0.367	-0.1041
-0.368	-0.106
-0.369	-0.1073
-0.37	-0.1089
-0.371	-0.1104
-0.372	-0.1114
-0.373	-0.1126
-0.374	-0.1139
-0.375	-0.1152
-0.376	-0.1171
-0.377	-0.1187
-0.378	-0.1209
-0.379	-0.1224
-0.38	-0.1243
-0.381	-0.1259
-0.382	-0.1266
-0.383	-0.1278
-0.384	-0.1294
-0.385	-0.1313
-0.386	-0.1332
-0.387	-0.1351
-0.388	-0.1373
-0.389	-0.1392
-0.39	-0.1408
-0.391	-0.1424
-0.392	-0.1436
-0.393	-0.1452
-0.394	-0.1468
-0.395	-0.1487
-0.396	-0.1503
-0.397	-0.1528
-0.398	-0.155
-0.399	-0.1569
-0.4	-0.1588
-0.401	-0.161
-0.402	-0.1623
-0.403	-0.1632
-0.404	-0.1651
-0.405	-0.1673
-0.406	-0.1689
-0.407	-0.1718
-0.408	-0.174
-0.409	-0.1759
-0.41	-0.1778
-0.411	-0.1794
-0.412	-0.1816
-0.413	-0.1825
-0.414	-0.1847
-0.415	-0.1869
-0.416	-0.1888
-0.417	-0.1917
-0.418	-0.1939
-0.419	-0.1968
-0.42	-0.1986
-0.421	-0.2005
-0.422	-0.2021
-0.423	-0.2037
-0.424	-0.2059
-0.425	-0.2081
-0.426	-0.2103
-0.427	-0.2132
-0.428	-0.216
-0.429	-0.2183
-0.43	-0.2208
-0.431	-0.2227
-0.432	-0.2249
-0.433	-0.2265
-0.434	-0.2287
-0.435	-0.2309
-0.436	-0.2331
-0.437	-0.236
-0.438	-0.2391
-0.439	-0.2413
-0.44	-0.2439
-0.441	-0.2464
-0.442	-0.248
-0.443	-0.2496
-0.444	-0.2518
-0.445	-0.2543
-0.446	-0.2571
-0.447	-0.2603
-0.448	-0.2632
-0.449	-0.2657
-0.45	-0.2682
-0.451	-0.2707
-0.452	-0.2723
-0.453	-0.2749
-0.454	-0.2771
-0.455	-0.2796
-0.456	-0.2821
-0.457	-0.2853
-0.458	-0.2884
-0.459	-0.291
-0.46	-0.2938
-0.461	-0.2967
-0.462	-0.2986
-0.463	-0.3005
-0.464	-0.303
-0.465	-0.3058
-0.466	-0.3084
-0.467	-0.3112
-0.468	-0.3147
-0.469	-0.3172
-0.47	-0.3204
-0.471	-0.3229
-0.472	-0.3251
-0.473	-0.327
-0.474	-0.3302
-0.475	-0.3321
-0.476	-0.3356
-0.477	-0.3387
-0.478	-0.3422
-0.479	-0.345
-0.48	-0.3476
-0.481	-0.3501
-0.482	-0.3526
-0.483	-0.3548
-0.484	-0.3577
-0.485	-0.3605
-0.486	-0.3634
-0.487	-0.3665
-0.488	-0.37
-0.489	-0.3735
-0.49	-0.376
-0.491	-0.3792
-0.492	-0.3814
-0.493	-0.3836
-0.494	-0.3868
-0.495	-0.3893
-0.496	-0.3928
-0.497	-0.396
-0.498	-0.3994
-0.499	-0.4023
-0.5	-0.4054
-0.501	-0.4083
-0.502	-0.4111
-0.503	-0.4133
-0.504	-0.4162
-0.505	-0.419
-0.506	-0.4222
-0.507	-0.4257
-0.508	-0.4292
-0.509	-0.4326
-0.51	-0.4358
-0.511	-0.4386
-0.512	-0.4418
-0.513	-0.4443
-0.514	-0.4472
-0.515	-0.4503
-0.516	-0.4535
-0.517	-0.457
-0.518	-0.4605
-0.519	-0.4639
-0.52	-0.4671
-0.521	-0.4703
-0.522	-0.4728
-0.523	-0.475
-0.524	-0.4782
-0.525	-0.4813
-0.526	-0.4848
-0.527	-0.4886
-0.528	-0.4918
-0.529	-0.4952
-0.53	-0.499
-0.531	-0.5019
-0.532	-0.5044
-0.533	-0.5072
-0.534	-0.5101
-0.535	-0.5133
-0.536	-0.5167
-0.537	-0.5202
-0.538	-0.5243
-0.539	-0.5275
-0.54	-0.5313
-0.541	-0.5341
-0.542	-0.537
-0.543	-0.5398
-0.544	-0.5427
-0.545	-0.5461
-0.546	-0.5493
-0.547	-0.5534
-0.548	-0.5569
-0.549	-0.5607
-0.55	-0.5638
-0.551	-0.5673
-0.552	-0.5699
-0.553	-0.5727
-0.554	-0.5762
-0.555	-0.5793
-0.556	-0.5828
-0.557	-0.5866
-0.558	-0.5904
-0.559	-0.5939
-0.56	-0.598
-0.561	-0.6012
-0.562	-0.604
-0.563	-0.6065
-0.564	-0.61
-0.565	-0.6132
-0.566	-0.6167
-0.567	-0.6208
-0.568	-0.6246
-0.569	-0.6284
-0.57	-0.6315
-0.571	-0.635
-0.572	-0.6378
-0.573	-0.641
-0.574	-0.6442
-0.575	-0.6476
-0.576	-0.6508
-0.577	-0.6552
-0.578	-0.659
-0.579	-0.6628
-0.58	-0.6666
-0.581	-0.6701
-0.582	-0.6726
-0.583	-0.6755
-0.584	-0.6789
-0.585	-0.6824
-0.586	-0.6859
-0.587	-0.69
-0.588	-0.6944
-0.589	-0.6976
-0.59	-0.7017
-0.591	-0.7052
-0.592	-0.708
-0.593	-0.7106
-0.594	-0.7144
-0.595	-0.7175
-0.596	-0.7213
-0.597	-0.7254
-0.598	-0.7292
-0.599	-0.733
-0.6	-0.7368
-0.601	-0.7403
-0.602	-0.7431
-0.603	-0.7466
-0.604	-0.7498
-0.605	-0.7532
-0.606	-0.757
-0.607	-0.7608
-0.608	-0.7653
-0.609	-0.7691
-0.61	-0.7728
-0.611	-0.7757
-0.612	-0.7795
-0.613	-0.782
-0.614	-0.7855
-0.615	-0.7887
-0.616	-0.7925
-0.617	-0.7969
-0.618	-0.801
-0.619	-0.8048
-0.62	-0.8083
-0.621	-0.8121
-0.622	-0.8149
-0.623	-0.8181
-0.624	-0.8215
-0.625	-0.825
-0.626	-0.8285
-0.627	-0.8326
-0.628	-0.837
-0.629	-0.8408
-0.63	-0.8446
-0.631	-0.8478
-0.632	-0.8513
-0.633	-0.8541
-0.634	-0.8576
-0.635	-0.8611
-0.636	-0.8649
-0.637	-0.869
-0.638	-0.8731
-0.639	-0.8769
-0.64	-0.881
-0.641	-0.8841
-0.642	-0.8873
-0.643	-0.8898
-0.644	-0.8936
-0.645	-0.8974
-0.646	-0.9009
-0.647	-0.9047
-0.648	-0.9091
-0.649	-0.9129
-0.65	-0.9167
-0.651	-0.9205
-0.652	-0.9234
-0.653	-0.9262
-0.654	-0.9297
-0.655	-0.9335
-0.656	-0.9373
-0.657	-0.9411
-0.658	-0.9455
-0.659	-0.9493
-0.66	-0.9531
-0.661	-0.9566
-0.662	-0.9594
-0.663	-0.9622
-0.664	-0.966
-0.665	-0.9695
-0.666	-0.9727
-0.667	-0.9771
-0.668	-0.9812
-0.669	-0.985
-0.67	-0.9888
-0.671	-0.9923
-0.672	-0.9954
-0.673	-0.998
-0.674	-1.002
-0.675	-1.005
-0.676	-1.009
-0.677	-1.013
-0.678	-1.017
-0.679	-1.021
-0.68	-1.025
-0.681	-1.028
-0.682	-1.031
-0.683	-1.034
-0.684	-1.037
-0.685	-1.041
-0.686	-1.044
-0.687	-1.049
-0.688	-1.053
-0.689	-1.056
-0.69	-1.06
-0.691	-1.063
-0.692	-1.066
-0.693	-1.069
-0.694	-1.073
-0.695	-1.076
-0.696	-1.08
-0.697	-1.083
-0.698	-1.087
-0.699	-1.091
-0.7	-1.095
-0.701	-1.098
-0.702	-1.101
-0.703	-1.104
-0.704	-1.107
-0.705	-1.111
-0.706	-1.114
-0.707	-1.118
-0.708	-1.122
-0.709	-1.126
-0.71	-1.13
-0.711	-1.133
-0.712	-1.136
-0.713	-1.138
-0.714	-1.142
-0.715	-1.145
-0.716	-1.149
-0.717	-1.153
-0.718	-1.157
-0.719	-1.16
-0.72	-1.164
-0.721	-1.167
-0.722	-1.17
-0.723	-1.172
-0.724	-1.175
-0.725	-1.179
-0.726	-1.182
-0.727	-1.186
-0.728	-1.19
-0.729	-1.193
-0.73	-1.197
-0.731	-1.2
-0.732	-1.203
-0.733	-1.205
-0.734	-1.209
-0.735	-1.212
-0.736	-1.215
-0.737	-1.218
-0.738	-1.222
-0.739	-1.226
-0.74	-1.229
-0.741	-1.232
-0.742	-1.235
-0.743	-1.237
-0.744	-1.24
-0.745	-1.244
-0.746	-1.247
-0.747	-1.251
-0.748	-1.255
-0.749	-1.259
-0.75	-1.262
-0.751	-1.265
-0.752	-1.268
-0.753	-1.271
-0.754	-1.274
-0.755	-1.277
-0.756	-1.279
-0.757	-1.283
-0.758	-1.286
-0.759	-1.29
-0.76	-1.293
-0.761	-1.296
-0.762	-1.298
-0.763	-1.301
-0.764	-1.303
-0.765	-1.306
-0.766	-1.31
-0.767	-1.314
-0.768	-1.317
-0.769	-1.32
-0.77	-1.323
-0.771	-1.326
-0.772	-1.327
-0.773	-1.33
-0.774	-1.332
-0.775	-1.335
-0.776	-1.338
-0.777	-1.341
-0.778	-1.344
-0.779	-1.347
-0.78	-1.35
-0.781	-1.352
-0.782	-1.355
-0.783	-1.357
-0.784	-1.359
-0.785	-1.362
-0.786	-1.364
-0.787	-1.367
-0.788	-1.37
-0.789	-1.373
-0.79	-1.376
-0.791	-1.378
-0.792	-1.38
-0.793	-1.382
-0.794	-1.383
-0.795	-1.386
-0.796	-1.388
-0.797	-1.391
-0.798	-1.394
-0.799	-1.396
-0.8	-1.399
-0.801	-1.401
-0.802	-1.402
-0.803	-1.404
-0.804	-1.406
-0.805	-1.408
-0.806	-1.41
-0.807	-1.413
-0.808	-1.415
-0.809	-1.417
-0.81	-1.419
-0.811	-1.421
-0.812	-1.423
-0.813	-1.424
-0.814	-1.425
-0.815	-1.428
-0.816	-1.429
-0.817	-1.431
-0.818	-1.434
-0.819	-1.435
-0.82	-1.437
-0.821	-1.438
-0.822	-1.439
-0.823	-1.44
-0.824	-1.442
-0.825	-1.443
-0.826	-1.444
-0.827	-1.446
-0.828	-1.449
-0.829	-1.45
-0.83	-1.451
-0.831	-1.452
-0.832	-1.453
-0.833	-1.454
-0.834	-1.454
-0.835	-1.456
-0.836	-1.456
-0.837	-1.458
-0.838	-1.46
-0.839	-1.461
-0.84	-1.461
-0.841	-1.462
-0.842	-1.462
-0.843	-1.463
-0.844	-1.463
-0.845	-1.463
-0.846	-1.464
-0.847	-1.465
-0.848	-1.466
-0.849	-1.467
-0.85	-1.468
-0.851	-1.468
-0.852	-1.468
-0.853	-1.468
-0.854	-1.468
-0.855	-1.468
-0.856	-1.468
-0.857	-1.469
-0.858	-1.469
-0.859	-1.47
-0.86	-1.47
-0.861	-1.469
-0.862	-1.469
-0.863	-1.468
-0.864	-1.468
-0.865	-1.468
-0.866	-1.468
-0.867	-1.468
-0.868	-1.469
-0.869	-1.468
-0.87	-1.468
-0.871	-1.468
-0.872	-1.467
-0.873	-1.466
-0.874	-1.465
-0.875	-1.465
-0.876	-1.465
-0.877	-1.465
-0.878	-1.465
-0.879	-1.464
-0.88	-1.464
-0.881	-1.463
-0.882	-1.462
-0.883	-1.46
-0.884	-1.46
-0.885	-1.459
-0.886	-1.458
-0.887	-1.458
-0.888	-1.458
-0.889	-1.457
-0.89	-1.457
-0.891	-1.456
-0.892	-1.455
-0.893	-1.453
-0.894	-1.452
-0.895	-1.451
-0.896	-1.45
-0.897	-1.45
-0.898	-1.45
-0.899	-1.449
-0.9	-1.448
-0.901	-1.447
-0.902	-1.446
-0.903	-1.444
-0.904	-1.443
-0.905	-1.443
-0.906	-1.442
-0.907	-1.442
-0.908	-1.441
-0.909	-1.441
-0.91	-1.44
-0.911	-1.439
-0.912	-1.438
-0.913	-1.437
-0.914	-1.436
-0.915	-1.435
-0.916	-1.435
-0.917	-1.435
-0.918	-1.435
-0.919	-1.435
-0.92	-1.435
-0.921	-1.434
-0.922	-1.434
-0.923	-1.433
-0.924	-1.432
-0.925	-1.432
-0.926	-1.433
-0.927	-1.433
-0.928	-1.434
-0.929	-1.434
-0.93	-1.435
-0.931	-1.435
-0.932	-1.434
-0.933	-1.434
-0.934	-1.434
-0.935	-1.435
-0.936	-1.436
-0.937	-1.437
-0.938	-1.437
-0.939	-1.438
-0.94	-1.439
-0.941	-1.44
-0.942	-1.44
-0.943	-1.44
-0.944	-1.441
-0.945	-1.442
-0.946	-1.443
-0.947	-1.445
-0.948	-1.447
-0.949	-1.448
-0.95	-1.449
-0.951	-1.45
-0.952	-1.451
-0.953	-1.451
-0.954	-1.453
-0.955	-1.454
-0.956	-1.456
-0.957	-1.457
-0.958	-1.459
-0.959	-1.462
-0.96	-1.463
-0.961	-1.465
-0.962	-1.466
-0.963	-1.467
-0.964	-1.468
-0.965	-1.471
-0.966	-1.473
-0.967	-1.475
-0.968	-1.477
-0.969	-1.479
-0.97	-1.482
-0.971	-1.483
-0.972	-1.485
-0.973	-1.487
-0.974	-1.489
-0.975	-1.491
-0.976	-1.493
-0.977	-1.496
-0.978	-1.499
-0.979	-1.502
-0.98	-1.505
-0.981	-1.507
-0.982	-1.509
-0.983	-1.51
-0.984	-1.513
-0.985	-1.516
-0.986	-1.519
-0.987	-1.521
-0.988	-1.524
-0.989	-1.528
-0.99	-1.531
-0.991	-1.534
-0.992	-1.536
-0.993	-1.538
-0.994	-1.541
-0.995	-1.544
-0.996	-1.547
-0.997	-1.55
-0.998	-1.554
[truncated: 5,001 more rows]
