# Supplementary material for: Crosslinking-induced patterning of MOFs by direct photo- and electron-beam lithography
Source: Nat Commun. 2024 Apr 4;15:2920. doi: 10.1038/s41467-024-47293-6 (PMC10995132; doi:10.1038/s41467-024-47293-6)
Supplement: Supplementary file 4 — Source Data [file 41467_2024_47293_MOESM4_ESM.zip › Source Data/SourceData_Fig.7.xlsx]

## Sheet: Figure7c
Distance (μm)	Height (nm)
-5.09079	78.1817
-5.07118	68.9277
-5.05158	51.4005
-5.03197	32.4077
-5.01237	22.276
-4.99276	18.224
-4.97316	16.6551
-4.95355	16.3545
-4.93395	16.8135
-4.91434	17.9169
-4.89474	18.3859
-4.87513	18.3401
-4.85553	17.9867
-4.83592	19.3882
-4.81632	24.6045
-4.79671	35.0839
-4.77711	49.9567
-4.7575	65.1576
-4.7379	75.314
-4.71829	79.7972
-4.69869	80.4067
-4.67908	77.1257
-4.65948	66.7353
-4.63987	47.8227
-4.62027	28.3801
-4.60066	19.3599
-4.58106	17.989
-4.56145	17.0865
-4.54185	17.0127
-4.52224	17.8552
-4.50264	18.2871
-4.48303	18.4933
-4.46343	18.2429
-4.44382	17.4426
-4.42422	19.4725
-4.40461	25.216
-4.385	36.4874
-4.3654	52.0283
-4.34579	67.7458
-4.32619	77.7355
-4.30659	81.3562
-4.28698	81.6251
-4.26737	76.8012
-4.24777	64.8677
-4.22816	45.6954
-4.20856	27.8337
-4.18895	20.2206
-4.16935	18.1878
-4.14974	17.7963
-4.13014	17.5397
-4.11053	17.3885
-4.09093	17.4336
-4.07132	17.1295
-4.05172	17.1093
-4.03211	17.5893
-4.01251	20.4801
-3.9929	28.3007
-3.9733	41.8603
-3.95369	58.0303
-3.93409	71.6861
-3.91448	78.6462
-3.89488	79.7755
-3.87527	78.2913
-3.85567	74.0861
-3.83606	62.4537
-3.81646	42.7617
-3.79685	25.6373
-3.77725	19.2721
-3.75764	18.891
-3.73803	18.3389
-3.71843	17.2862
-3.69882	17.0764
-3.67922	16.8412
-3.65961	17.1397
-3.64001	17.6611
-3.6204	17.3151
-3.6008	19.9214
-3.58119	28.3493
-3.56159	42.2608
-3.54198	58.4152
-3.52238	71.9977
-3.50277	79.5172
-3.48317	81.5155
-3.46356	79.4631
-3.44396	72.7007
-3.42435	58.1968
-3.40475	37.3843
-3.38514	22.0103
-3.36554	17.4154
-3.34593	17.266
-3.32633	17.2702
-3.30672	17.8683
-3.28712	19.0459
-3.26751	19.5405
-3.24791	19.3904
-3.2283	19.4545
-3.20869	19.6348
-3.18909	21.9696
-3.16948	29.3111
-3.14988	42.6093
-3.13027	58.9826
-3.11067	73.5598
-3.09106	79.9616
-3.07146	81.2198
-3.05185	78.907
-3.03225	72.561
-3.01264	59.0638
-2.99304	37.9258
-2.97343	22.6258
-2.95383	19.0332
-2.93422	18.3441
-2.91462	18.0867
-2.89501	18.1607
-2.87541	19.2483
-2.8558	19.0914
-2.8362	19.3652
-2.81659	19.1171
-2.79699	20.1812
-2.77738	22.9155
-2.75778	31.9755
-2.73817	46.7401
-2.71857	63.4032
-2.69896	76.5792
-2.67936	82.4581
-2.65975	83.5979
-2.64015	81.6931
-2.62054	74.7628
-2.60094	60.636
-2.58133	39.9225
-2.56173	24.6045
-2.54212	19.542
-2.52252	17.6786
-2.50291	17.3628
-2.48331	18.0184
-2.4637	18.3659
-2.4441	18.7024
-2.42449	18.1898
-2.40489	19.0279
-2.38528	20.5313
-2.36568	24.216
-2.34607	35.4567
-2.32647	50.9482
-2.30686	66.9882
-2.28726	77.288
-2.26765	81.8094
-2.24805	81.8565
-2.22844	78.3502
-2.20884	67.7909
-2.18923	47.249
-2.16963	28.1419
-2.15002	21.8346
-2.13042	20.0712
-2.11081	20.157
-2.09121	20.4887
-2.0716	19.7358
-2.052	19.4835
-2.03239	18.9385
-2.01279	19.1561
-1.99318	19.1832
-1.97358	19.761
-1.95397	24.7004
-1.93437	36.935
-1.91476	52.71
-1.89516	68.5535
-1.87555	78.6385
-1.85595	82.1611
-1.83634	80.6004
-1.81674	76.5084
-1.79713	67.9354
-1.77752	48.461
-1.75792	26.7818
-1.73831	20.1999
-1.71871	19.9555
-1.6991	20.4913
-1.6795	20.2485
-1.65989	21.1754
-1.64029	20.722
-1.62068	19.9955
-1.60108	19.2613
-1.58147	18.5135
-1.56187	20.1547
-1.54226	27.6985
-1.52266	41.4946
-1.50305	57.789
-1.48345	72.7659
-1.46384	81.3357
-1.44424	83.4001
-1.42463	81.7975
-1.40503	75.1513
-1.38542	62.3427
-1.36582	40.4716
-1.34621	20.3322
-1.32661	14.7188
-1.307	14.6056
-1.2874	16.1874
-1.26779	17.171
-1.24819	17.2852
-1.22858	17.8131
-1.20898	17.5533
-1.18937	17.2978
-1.16977	18.2588
-1.15016	20.5496
-1.13056	27.5747
-1.11095	41.5874
-1.09135	57.9234
-1.07174	73.4048
-1.05214	81.6845
-1.03253	84.4398
-1.01293	83.3266
-0.99332	79.813
-0.97372	66.4052
-0.95411	43.8112
-0.93451	24.6119
-0.9149	19.0659
-0.8953	18.9724
-0.87569	19.2169
-0.85609	20.0129
-0.83648	19.9518
-0.81688	19.805
-0.79727	20.3214
-0.77767	19.4022
-0.75806	19.4264
-0.73846	20.7071
-0.71885	26.7924
-0.69925	39.8837
-0.67964	55.6274
-0.66004	69.4737
-0.64043	76.6094
-0.62083	78.5446
-0.60122	78.1102
-0.58162	71.9645
-0.56201	55.5473
-0.54241	33.2711
-0.5228	21.1647
-0.5032	18.4951
-0.48359	18.8528
-0.46399	19.5518
-0.44438	18.9008
-0.42478	17.8379
-0.40517	17.6903
-0.38556	18.4113
-0.36596	18.7114
-0.34635	19.8972
-0.32675	22.7763
-0.30714	33.5221
-0.28754	49.1075
-0.26793	65.6503
-0.24833	77.8235
-0.22872	82.0727
-0.20912	82.2573
-0.18951	80.2178
-0.16991	73.997
-0.1503	58.8148
-0.1307	37.4374
-0.11109	25.4066
-0.09149	24.7476
-0.07188	24.2666
-0.05228	22.7139
-0.03267	20.9417
-0.01307	18.7978
0.00654	17.404
0.02614	16.9439
0.04575	17.1927
0.06535	18.9015
0.08496	23.7998
0.10456	36.2134
0.12417	51.9176
0.14377	67.6575
0.16338	78.0741
0.18298	81.8079
0.20259	81.8589
0.22219	77.9052
0.2418	68.0675
0.2614	50.3018
0.28101	29.921
0.30061	19.4994
0.32022	17.7347
0.33982	18.0692
0.35943	17.4657
0.37903	17.3711
0.39864	17.1398
0.41824	16.6048
0.43785	16.3864
0.45745	17.1586
0.47706	19.4832
0.49666	24.1152
0.51627	34.1773
0.53587	49.4549
0.55548	65.5058
0.57508	77.5231
0.59469	81.835
0.61429	80.0341
0.6339	74.4909
0.6535	64.5366
0.67311	46.8316
0.69271	26.4185
0.71232	18.2433
0.73192	16.9045
0.75153	16.8383
0.77113	17.2416
0.79074	17.4932
0.81034	17.2208
0.82995	16.553
0.84955	16.3961
0.86916	17.3855
0.88876	20.71
0.90837	28.9344
0.92797	43.0223
0.94758	58.7521
0.96718	72.5967
0.98679	79.6983
1.00639	81.513
1.026	81.2812
1.0456	76.9791
1.06521	64.08
1.08482	43.2973
1.10442	24.2544
1.12403	18.4017
1.14363	17.5724
1.16324	17.3541
1.18284	18.3642
1.20245	18.8056
1.22205	19.3302
1.24166	20.3738
1.26126	19.17
1.28087	18.7903
1.30047	23.1218
1.32008	31.4746
1.33968	45.1757
1.35929	60.8435
1.37889	74.2224
1.3985	80.3725
1.4181	82.1964
1.43771	79.5147
1.45731	72.6859
1.47692	58.145
1.49652	37.4211
1.51613	23.1845
1.53573	20.1553
1.55534	19.7499
1.57494	19.3127
1.59455	18.01
1.61415	17.5895
1.63376	17.3583
1.65336	18.5553
1.67297	19.0426
1.69257	19.7118
1.71218	23.3653
1.73178	33.6682
1.75139	48.4948
1.77099	64.0579
1.7906	76.247
1.8102	80.9201
1.82981	80.5162
1.84941	77.1388
1.86902	69.2071
1.88862	54.558
1.90823	35.1219
1.92783	22.1434
1.94744	19.6729
1.96704	18.0977
1.98665	17.0604
2.00625	17.1821
2.02586	17.2114
2.04546	16.7276
2.06507	16.7159
2.08467	17.2998
2.10428	19.5003
2.12388	25.318
2.14349	37.4532
2.16309	52.806
2.1827	67.9336
2.2023	77.9333
2.22191	81.0254
2.24151	81.4518
2.26112	78.7087
2.28072	69.3718
2.30033	50.2956
2.31993	28.7857
2.33954	18.766
2.35914	17.4737
2.37875	17.6405
2.39835	17.9093
2.41796	17.9814
2.43756	17.8596
2.45717	17.8033
2.47677	17.3226
2.49638	17.3469
2.51599	19.5233
2.53559	25.9259
2.5552	38.3042
2.5748	54.0867
2.59441	69.3518
2.61401	79.104
2.63362	82.0377
2.65322	81.5449
2.67283	76.5172
2.69243	64.1034
2.71204	44.9082
2.73164	26.8477
2.75125	18.9414
2.77085	17.8102
2.79046	17.7258
2.81006	18.0779
2.82967	17.9776
2.84927	17.7085
2.86888	17.644
2.88848	18.3102
2.90809	19.255
2.92769	20.7635
2.9473	25.6763
2.9669	37.6618
2.98651	53.4136
3.00611	68.6444
3.02572	78.4787
3.04532	81.604
3.06493	81.1342
3.08453	76.318
3.10414	63.9067
3.12374	42.6783
3.14335	23.5948
3.16295	16.9058
3.18256	16.6454
3.20216	17.2173
3.22177	17.495
3.24137	17.6233
3.26098	17.7356
3.28058	17.8653
3.30019	18.3736
3.31979	19.3074
3.3394	22.4647
3.359	31.4239
3.37861	45.9723
3.39821	61.6727
3.41782	73.7838
3.43742	79.4282
3.45703	81.156
3.47663	79.2412
3.49624	73.0048
3.51584	60.1649
3.53545	41.6173
3.55505	26.5628
3.57466	21.4466
3.59426	21.1336
3.61387	22.2517
3.63347	22.5632
3.65308	21.8181
3.67268	21.9911
3.69229	23.2838
3.71189	24.5447
3.7315	25.1676
3.7511	26.3315
3.77071	31.9752
3.79031	44.834
3.80992	60.8778
3.82953	74.2394
3.84913	80.87
3.86874	81.994
3.88834	79.3742
3.90795	72.1007
3.92755	56.8411
3.94716	35.4255
3.96676	20.2138
3.98637	16.7788
4.00597	17.4996
4.02558	18.1433
4.04518	18.0279
4.06479	18.1675
4.08439	18.2879
4.104	17.9013
4.1236	17.45
4.14321	18.348
4.16281	22.2983
4.18242	32.003
4.20202	46.9913
4.22163	62.951
4.24123	75.2068
4.26084	80.5689
4.28044	81.2331
4.30005	79.4163
4.31965	73.4356
4.33926	59.1711
4.35886	38.0732
4.37847	22.037
4.39807	17.6419
4.41768	17.6578
4.43728	17.8973
4.45689	17.6297
4.47649	17.3212
4.4961	17.5243
4.5157	17.482
4.53531	17.519
4.55491	18.22
4.57452	21.4865
4.59412	30.9209
4.61373	45.7044
4.63333	61.725
4.65294	74.8677
4.67254	82.2654
4.69215	84.1296
4.71175	81.3617
4.73136	73.6188
4.75096	56.8056
4.77057	33.8752
4.79017	20.1974
4.80978	17.9473
4.82938	17.498
4.84899	17.498
